# Supplementary material for: High-resolution frequency tuning but not temporal coding in the human cochlea
Source: PLoS Biol. 2018 Oct 15;16(10):e2005164. doi: 10.1371/journal.pbio.2005164 (PMC6201958; doi:10.1371/journal.pbio.2005164)
Supplement: S1 Data — (XLSX) [file pbio.2005164.s010.xlsx]

## Sheet: Figure1a
Species	Experiment	Frequency	CAP-Q10
Human	U11028	3000	3.85
Human	U11028	6000	7.2
Human	U11031	4000	4.94
Human	U11031	4000	5.52
Human	U11031	4000	5.26
Human	U11031	6000	6.16
Human	U11032	4000	4.87
Human	U11032	6000	6.39
Human	U11032	6000	5.92
Human	U11034	4000	2.84
Human	U11034	4000	4.16
Human	U11068	4000	4.23
Human	U11068	4000	4.56
Human	U11094	2000	3.38
Human	U11116	2000	2.55
Human	U11116	2000	3.77
Human	U11116	2000	3.19
Human	U11117	2000	4.91
Human	U11119	2000	2.62
Human	U11119	2000	3.88
Human	U11119	2000	3.57

## Sheet: Figure 2
Q10 human estiamtes								Q10 AN-fiber data for composing the area outlines
human estimation based on macaque conversion function (red dashed line)			human estimation based on average conversion functions (red solid line)					Cat			Saimiri			Chinchilla			Guinea pig			Gerbil
Freq. [Hz]	Q10		Freq. [Hz]	Q10				Freq. [Hz]	Q10		Freq. [Hz]	Q10		Freq. [Hz]	Q10		Freq. [Hz]	Q10		Freq. [Hz]	Q10
2000	8.63086		2000	5.98221				150.696	1.20631		100	0.387097		186.528	1.39797		1068.35	2.23337		648.1	1.66345
2010	8.62084		2010	5.98354				152.298	1.21094		182.807	0.688172		188.195	1.39497		2321.85	3.23586		1163.73	1.95587
2020	8.61097		2020	5.98491				161.556	1.23703		246.118	0.860215		189.877	1.39192		4366.74	4.01829		2220.62	3.17428
2030	8.60123		2030	5.98631				166.413	1.25028		317.574	1.07527		191.574	1.38882		10240.7	5.33865		5124.27	4.39269
2040	8.59162		2040	5.98773				169.108	1.2575		399.462	1.29032		193.286	1.38566		19855.1	6.21888		8335.34	4.95316
2050	8.58215		2050	5.98917				173.341	1.26868		556.4	1.5914		195.014	1.38244					15196.3	6.43962
2060	8.5728		2060	5.99063				173.646	1.26948		736.476	1.97849		196.757	1.37917
2070	8.56358		2070	5.99209				178.416	1.28182		1107.34	2.62366		198.515	1.37584
2080	8.55448		2080	5.99358				178.607	1.28231		1392.87	2.96774		200.289	1.37246
2090	8.5455		2090	5.99508				180.594	1.28738		1693.49	3.35484		202.079	1.36906
2100	8.53663		2100	5.99662				187.826	1.30547		1990.18	3.65591		203.885	1.36563
2110	8.52788		2110	5.99847				188.341	1.30674		2524.72	4.08602		205.708	1.36218
2120	8.51924		2120	6.00036				199.84	1.33442		3175.74	4.55914		207.546	1.35872
2130	8.51071		2130	6.00229				201.601	1.33855		3994.62	4.98925		209.401	1.35521
2140	8.50229		2140	6.00426				202.843	1.34146		4940	5.33333		211.273	1.3516
2150	8.49396		2150	6.00629				203.264	1.34244		6650.87	5.80645		213.161	1.34806
2160	8.48574		2160	6.00837				204.296	1.34483		8581.82	6.10753		215.066	1.34456
2170	8.47762		2170	6.01051				204.926	1.34629		10434	6.27957		216.988	1.34113
2180	8.46959		2180	6.01273				206.069	1.34893		12685.9	6.4086		218.928	1.33776
2190	8.46166		2190	6.01502				209.043	1.35575		15957	6.45161		220.884	1.3344
2200	8.45382		2200	6.01739				211.028	1.36026		19566.5	6.45161		222.858	1.33105
2210	8.44607		2210	6.01985				214.062	1.36709					224.85	1.32773
2220	8.43841		2220	6.02239				216.909	1.37344					226.86	1.32433
2230	8.43083		2230	6.02499				218.716	1.37744					228.887	1.32068
2240	8.42333		2240	6.02766				224.095	1.38921					230.933	1.31679
2250	8.41592		2250	6.03038				224.416	1.38991					232.997	1.31275
2260	8.40858		2260	6.03316				226.261	1.3939					235.079	1.3085
2270	8.40133		2270	6.03599				226.772	1.395					237.18	1.304
2280	8.39415		2280	6.03886				228.898	1.39956					239.3	1.29929
2290	8.38704		2290	6.04177				232.132	1.40643					241.439	1.29462
2300	8.38		2300	6.04471				235.932	1.41443					243.597	1.29016
2310	8.37304		2310	6.04756				236.723	1.41608					245.774	1.2859
2320	8.36614		2320	6.05044				237.372	1.41743					247.971	1.28171
2330	8.35932		2330	6.05336				237.698	1.41811					250.187	1.27764
2340	8.35255		2340	6.05631				239.106	1.42104					252.423	1.27377
2350	8.34586		2350	6.05931				239.327	1.4215					254.679	1.26995
2360	8.33922		2360	6.06234				242.839	1.42874					256.955	1.26593
2370	8.33265		2370	6.06542				243.06	1.42919					259.252	1.26152
2380	8.32613		2380	6.06855				245.129	1.43341					261.569	1.25665
2390	8.31967		2390	6.07174				248.714	1.44068					263.907	1.25128
2400	8.31327		2400	6.07498				252.1	1.44748					266.265	1.24542
2410	8.30693		2410	6.07827				252.969	1.44921					268.645	1.23903
2420	8.30064		2420	6.08161				256.933	1.45708					271.046	1.23214
2430	8.2944		2430	6.085				257.924	1.45903					273.469	1.22491
2440	8.28822		2440	6.08844				258.126	1.45943					275.913	1.21755
2450	8.28208		2450	6.09191				258.234	1.45964					278.379	1.21034
2460	8.276		2460	6.09542				258.776	1.4607					280.867	1.20343
2470	8.26996		2470	6.09896				260.265	1.46362					283.377	1.19697
2480	8.26397		2480	6.10252				262.864	1.46868					285.91	1.19131
2490	8.25802		2490	6.1061				264.51	1.47187					288.465	1.18684
2500	8.25212		2500	6.10969				266.592	1.47589					291.043	1.18378
2510	8.24627		2510	6.11366				267.412	1.47746					293.644	1.1821
2520	8.24045		2520	6.11763				268.33	1.47923					296.269	1.18163
2530	8.23468		2530	6.1216				273.532	1.48912					298.917	1.18217
2540	8.22895		2540	6.12556				274.042	1.49009					301.588	1.18355
2550	8.22326		2550	6.12952				274.156	1.4903					304.284	1.18561
2560	8.21761		2560	6.13347				278.134	1.49778					307.003	1.18826
2570	8.21199		2570	6.13741				279.56	1.50044					309.747	1.19167
2580	8.20585		2580	6.14116				280.643	1.50245					312.515	1.19607
2590	8.19948		2590	6.14482				281.759	1.50452					315.309	1.20133
2600	8.19316		2600	6.14847				283.444	1.50764					318.127	1.20722
2610	8.18687		2610	6.15198				286.535	1.51333					320.97	1.2136
2620	8.18062		2620	6.15549				288.528	1.51698					323.839	1.22042
2630	8.17441		2630	6.15901				289.885	1.51945					326.733	1.22759
2640	8.16823		2640	6.16253				290.958	1.5214					329.653	1.23484
2650	8.16209		2650	6.16607				291.711	1.52276					332.599	1.24194
2660	8.15598		2660	6.16961				292.002	1.52329					335.572	1.24876
2670	8.14991		2670	6.17317				292.078	1.52343					338.571	1.25531
2680	8.14387		2680	6.17674				293.104	1.52528					341.597	1.26147
2690	8.13787		2690	6.18031				296.915	1.53214					344.65	1.2671
2700	8.13189		2700	6.1839				302.064	1.54131					347.731	1.27216
2710	8.12595		2710	6.18722				304.05	1.54482					350.838	1.27673
2720	8.12004		2720	6.19055				305.326	1.54706					353.974	1.28099
2730	8.11415		2730	6.19389				307.222	1.55039					357.138	1.28507
2740	8.1083		2740	6.19723				309.356	1.55412					360.33	1.28901
2750	8.10248		2750	6.20059				316.832	1.56706					363.55	1.29284
2760	8.09668		2760	6.20396				317.041	1.56742					366.799	1.29662
2770	8.09091		2770	6.20733				317.677	1.56851					370.078	1.30052
2780	8.08517		2780	6.21072				317.762	1.56866					373.385	1.30471
2790	8.07946		2790	6.21412				318.012	1.56909					376.722	1.30922
2800	8.07377		2800	6.21752				318.421	1.56979					380.089	1.31397
2810	8.06811		2810	6.22125				318.81	1.57045					383.486	1.3189
2820	8.06247		2820	6.22498				321.341	1.57477					386.914	1.32397
2830	8.05686		2830	6.22873				321.752	1.57547					390.372	1.32923
2840	8.05128		2840	6.23249				323.874	1.57907					393.861	1.33466
2850	8.04571		2850	6.23626				326.909	1.5842					397.381	1.34044
2860	8.04018		2860	6.24004				329.332	1.58827					400.932	1.34668
2870	8.03466		2870	6.24384				330.038	1.58945					404.516	1.35332
2880	8.02917		2880	6.24765				331.06	1.59116					408.131	1.36001
2890	8.0237		2890	6.25148				331.675	1.59219					411.779	1.36643
2900	8.01825		2900	6.25532				333.016	1.59442					415.459	1.37254
2910	8.01283		2910	6.25914				335.486	1.59852					419.172	1.37853
2920	8.00742		2920	6.26299				336.616	1.6004					422.919	1.3847
2930	8.00204		2930	6.26685				336.72	1.60057					426.699	1.39134
2940	7.99668		2940	6.27073				340.126	1.60618					430.512	1.39867
2950	7.99134		2950	6.27463				340.804	1.60729					434.36	1.40664
2960	7.98602		2960	6.27855				340.972	1.60757					438.242	1.41506
2970	7.98072		2970	6.2825				342.035	1.60931					442.159	1.42368
2980	7.97544		2980	6.28646				343.406	1.61155					446.111	1.43233
2990	7.97018		2990	6.29046				344.022	1.61256					450.098	1.44089
3000	7.96494		3000	6.29447				347.698	1.61853					454.12	1.44926
3010	7.95972		3010	6.29806				349.944	1.62216					458.179	1.45728
3020	7.95452		3020	6.30167				351.816	1.62518					462.274	1.46474
3030	7.94935		3030	6.3053				352.635	1.62649					466.406	1.47148
3040	7.94421		3040	6.30896				354.803	1.62997					470.574	1.47739
3050	7.9391		3050	6.31265				357.94	1.63497					474.78	1.48244
3060	7.93403		3060	6.31637				358.834	1.63639					479.023	1.48666
3070	7.92899		3070	6.32012				359.408	1.6373					483.305	1.4902
3080	7.924		3080	6.3239				375.665	1.66275					487.624	1.49327
3090	7.91905		3090	6.32771				377.484	1.66555					491.982	1.49607
3100	7.91415		3100	6.33155				378.894	1.66772					496.379	1.49873
3110	7.9093		3110	6.33517				380.828	1.67068					500.816	1.5012
3120	7.9045		3120	6.33882				384.84	1.6768					505.292	1.50349
3130	7.89975		3130	6.34251				386.53	1.67937					509.808	1.50563
3140	7.89507		3140	6.34623				388.8	1.6828					514.364	1.5077
3150	7.89284		3150	6.35079				394.663	1.69162					518.962	1.5098
3160	7.89099		3160	6.35549				395.696	1.69316					523.6	1.51199
3170	7.88921		3170	6.36024				396.05	1.69369					528.28	1.5142
3180	7.88748		3180	6.36502				400.36	1.70011					533.001	1.5163
3190	7.8858		3190	6.36984				404.243	1.70584					537.765	1.51828
3200	7.88419		3200	6.3747				406.024	1.70846					542.571	1.52021
3210	7.88265		3210	6.37972				411.054	1.71583					547.42	1.52218
3220	7.88117		3220	6.38478				411.52	1.7165					552.313	1.52433
3230	7.87976		3230	6.38989				412.088	1.71733					557.249	1.52683
3240	7.87842		3240	6.39505				412.944	1.71858					562.23	1.52981
3250	7.87715		3250	6.40026				413.99	1.7201					567.255	1.53315
3260	7.87596		3260	6.40553				414.591	1.72097					572.324	1.53664
3270	7.87484		3270	6.41085				425.287	1.73634					577.44	1.54023
3280	7.87381		3280	6.41622				427.385	1.73933					582.6	1.54393
3290	7.87285		3290	6.42165				427.584	1.73961					587.807	1.54775
3300	7.87198		3300	6.42713				427.746	1.73984					593.061	1.55187
3310	7.87119		3310	6.43302				428.04	1.74025					598.361	1.55644
3320	7.8705		3320	6.43897				428.098	1.74034					603.709	1.56136
3330	7.86989		3330	6.44498				428.888	1.74146					609.105	1.56654
3340	7.86937		3340	6.45105				430.844	1.74422					614.549	1.5718
3350	7.86894		3350	6.45717				431.424	1.74504					620.041	1.57699
3360	7.86861		3360	6.46335				434.863	1.74988					625.583	1.58216
3370	7.86837		3370	6.46958				435.492	1.75077					631.174	1.58757
3380	7.86823		3380	6.47588				437.197	1.75315					636.815	1.59357
3390	7.8682		3390	6.48223				437.792	1.75399					642.507	1.60037
3400	7.86826		3400	6.48863				438.32	1.75472					648.249	1.60802
3410	7.86842		3410	6.49526				439.38	1.7562					654.043	1.61647
3420	7.86869		3420	6.50195				443.102	1.76137					659.889	1.6256
3430	7.86907		3430	6.50869				443.243	1.76157					665.786	1.63518
3440	7.86955		3440	6.51548				445.974	1.76534					671.737	1.64497
3450	7.87014		3450	6.52234				448.594	1.76895					677.741	1.65463
3460	7.87084		3460	6.52924				448.963	1.76946					683.798	1.66395
3470	7.87165		3470	6.53621				458.84	1.78291					689.909	1.67283
3480	7.87257		3480	6.54323				465.898	1.79239					696.075	1.68126
3490	7.87361		3490	6.5503				465.982	1.79251					702.297	1.68931
3500	7.87477		3500	6.55743				470.86	1.799					708.573	1.69694
3510	7.87604		3510	6.56458				471.088	1.7993					714.906	1.70418
3520	7.87743		3520	6.57179				474.477	1.80377					721.296	1.71114
3530	7.87894		3530	6.57906				474.727	1.8041					727.742	1.71799
3540	7.88057		3540	6.58638				479.265	1.81006					734.247	1.72484
3550	7.88233		3550	6.59376				481.428	1.81288					740.809	1.7318
3560	7.88421		3560	6.6012				481.984	1.8136					747.43	1.73882
3570	7.88621		3570	6.6087				482.831	1.8147					754.11	1.74584
3580	7.88834		3580	6.61626				483.462	1.81552					760.85	1.75287
3590	7.89059		3590	6.62389				484.938	1.81744					767.65	1.75983
3600	7.89298		3600	6.63159				485.383	1.81801					774.511	1.76679
3610	7.89549		3610	6.63923				485.646	1.81835					781.433	1.77373
3620	7.89813		3620	6.64694				486.419	1.81935					788.417	1.78064
3630	7.90091		3630	6.65472				490.922	1.82514					795.464	1.78758
3640	7.90382		3640	6.66257				493.74	1.82875					802.573	1.79458
3650	7.90686		3650	6.67049				494.014	1.8291					809.746	1.80167
3660	7.91004		3660	6.67848				494.452	1.82965					816.983	1.80884
3670	7.91336		3670	6.68655				496.542	1.83231					824.285	1.81591
3680	7.91681		3680	6.69468				497.242	1.8332					831.652	1.82277
3690	7.9204		3690	6.70289				499.747	1.83637					839.085	1.82945
3700	7.92414		3700	6.71117				500.707	1.83758					846.585	1.83616
3710	7.92801		3710	6.71951				504.326	1.84213					854.151	1.84318
3720	7.93202		3720	6.72792				504.624	1.8425					861.785	1.85064
3730	7.93618		3730	6.7364				505.286	1.84333					869.487	1.85857
3740	7.94048		3740	6.74495				506.481	1.84482					877.258	1.86687
3750	7.94493		3750	6.75357				507.15	1.84565					885.099	1.87546
3760	7.94953		3760	6.76226				508.716	1.8476					893.009	1.88431
3770	7.95427		3770	6.77101				524.134	1.86651					900.991	1.89352
3780	7.95916		3780	6.77983				525.173	1.86776					909.043	1.90311
3790	7.9642		3790	6.78872				526.079	1.86885					917.168	1.91306
3800	7.96939		3800	6.79767				527.892	1.87103					925.365	1.92327
3810	7.97473		3810	6.8068				529.705	1.87321					933.636	1.93361
3820	7.98023		3820	6.816				530.919	1.87466					941.98	1.94398
3830	7.98588		3830	6.82526				531.994	1.87594					950.399	1.95406
3840	7.99168		3840	6.83458				533.584	1.87783					958.893	1.96364
3850	7.99764		3850	6.84397				535.413	1.88					967.463	1.97278
3860	8.00314		3860	6.85322				543.311	1.88929					976.11	1.9817
3870	8.0047		3870	6.86117				543.788	1.88984					984.834	1.99046
3880	8.00643		3880	6.86918				551.98	1.89932					993.636	1.9991
3890	8.00833		3890	6.87725				553.344	1.90089					1002.52	2.00783
3900	8.01039		3900	6.88539				557.375	1.90548					1011.48	2.01694
3910	8.01263		3910	6.89371				557.946	1.90613					1020.52	2.02663
3920	8.01504		3920	6.90209				563.136	1.91199					1029.64	2.037
3930	8.01762		3930	6.91053				563.521	1.91243					1038.84	2.04817
3940	8.02037		3940	6.91905				563.614	1.91253					1048.12	2.0601
3950	8.02329		3950	6.92763				563.945	1.9129					1057.49	2.07267
3960	8.02639		3960	6.93628				564.56	1.91359					1066.94	2.08562
3970	8.02966		3970	6.945				570.621	1.92034					1076.48	2.09866
3980	8.03311		3980	6.95378				570.981	1.92074					1086.1	2.11157
3990	8.03674		3990	6.96263				574.294	1.9244					1095.81	2.12419
4000	8.04054		4000	6.97155				575.363	1.92557					1105.6	2.13639
4010	8.04452		4010	6.98092				576.48	1.9268					1115.48	2.14808
4020	8.04868		4020	6.99035				576.737	1.92708					1125.45	2.15913
4030	8.05302		4030	6.99985				579.731	1.93035					1135.51	2.16952
4040	8.05752		4040	7.00942				584.336	1.93533					1145.66	2.17942
4050	8.0622		4050	7.01906				586.908	1.9381					1155.9	2.18898
4060	8.06705		4060	7.02877				589.644	1.94103					1166.23	2.19819
4070	8.07206		4070	7.03855				591.444	1.94295					1176.65	2.20694
4080	8.07724		4080	7.0484				593.411	1.94504					1187.17	2.21515
4090	8.08258		4090	7.05832				596.925	1.94867					1197.78	2.22293
4100	8.08809		4100	7.06831				603.643	1.95565					1208.49	2.23044
4110	8.09376		4110	7.07869				603.802	1.95581					1219.29	2.23758
4120	8.09958		4120	7.08914				606.735	1.95885					1230.18	2.24421
4130	8.10557		4130	7.09966				608.887	1.96107					1241.18	2.25056
4140	8.11171		4140	7.11025				614.263	1.96658					1252.27	2.257
4150	8.118		4150	7.1209				616.182	1.96853					1263.46	2.26382
4160	8.12445		4160	7.13162				616.265	1.96862					1274.76	2.27106
4170	8.13105		4170	7.14241				616.651	1.96901					1286.15	2.2787
4180	8.1378		4180	7.15326				617.005	1.96936					1297.64	2.28664
4190	8.1447		4190	7.16417				619.686	1.97201					1309.24	2.29482
4200	8.15175		4200	7.17515				622.384	1.97473					1320.94	2.3033
4210	8.15894		4210	7.18646				623.644	1.97599					1332.75	2.31215
4220	8.16628		4220	7.19782				624.288	1.97664					1344.66	2.32128
4230	8.17376		4230	7.20925				625.413	1.97776					1356.68	2.33041
4240	8.18139		4240	7.22072				625.784	1.97813					1368.8	2.33921
4250	8.18915		4250	7.23225				628.207	1.98055					1381.04	2.34735
4260	8.19706		4260	7.24383				630.508	1.98283					1393.38	2.35474
4270	8.2051		4270	7.25546				631.147	1.98346					1405.83	2.36127
4280	8.21328		4280	7.26714				634.017	1.98629					1418.4	2.3671
4290	8.2216		4290	7.27887				638.557	1.99074					1431.08	2.37269
4300	8.23005		4300	7.29064				639.066	1.99124					1443.87	2.37853
4310	8.23863		4310	7.30256				639.653	1.99181					1456.77	2.3848
4320	8.24735		4320	7.31453				640.601	1.99274					1469.79	2.39155
4330	8.2562		4330	7.32654				641.132	1.99323					1482.93	2.39881
4340	8.26518		4340	7.33859				642.921	1.99488					1496.18	2.40664
4350	8.27429		4350	7.35069				643.355	1.9953					1509.55	2.41489
4360	8.28353		4360	7.36283				643.552	1.99549					1523.04	2.42347
4370	8.29289		4370	7.37502				646.124	1.99798					1536.66	2.43261
4380	8.30238		4380	7.38725				647.062	1.99888					1550.39	2.44246
4390	8.31199		4390	7.39953				648.066	1.99985					1564.25	2.45304
4400	8.32173		4400	7.41185				648.445	2.00021					1578.23	2.46443
4410	8.33159		4410	7.4242				652.265	2.00387					1592.33	2.4766
4420	8.34158		4420	7.4366				652.696	2.00428					1606.56	2.48926
4430	8.35168		4430	7.44904				652.831	2.00441					1620.92	2.50209
4440	8.36191		4440	7.46152				653.075	2.00465					1635.41	2.5149
4450	8.37225		4450	7.47405				653.204	2.00477					1650.03	2.52769
4460	8.38271		4460	7.48663				653.54	2.00509					1664.77	2.54045
4470	8.39329		4470	7.49925				654.471	2.00598					1679.65	2.55316
4480	8.40399		4480	7.51193				654.738	2.00623					1694.67	2.56586
4490	8.4148		4490	7.52465				655.634	2.00708					1709.81	2.57835
4500	8.42573		4500	7.53741				658.621	2.00992					1725.09	2.59044
4510	8.43677		4510	7.5501				661.902	2.01301					1740.51	2.60206
4520	8.44792		4520	7.56284				662.786	2.01384					1756.07	2.61317
4530	8.45918		4530	7.57563				663.004	2.01405					1771.76	2.62376
4540	8.47056		4540	7.58845				665.043	2.01596					1787.6	2.63395
4550	8.48204		4550	7.60133				665.878	2.01674					1803.57	2.64389
4560	8.49364		4560	7.61424				666.062	2.01691					1819.69	2.65381
4570	8.50534		4570	7.62719				666.857	2.01766					1835.96	2.66421
4580	8.51715		4580	7.64019				667.041	2.01783					1852.37	2.67543
4590	8.52907		4590	7.65322				668.914	2.01958					1868.92	2.6876
4600	8.54109		4600	7.66629				670.946	2.02147					1885.62	2.70058
4610	8.55322		4610	7.67927				674.332	2.0246					1902.48	2.71423
4620	8.56545		4620	7.69228				675.809	2.02596					1919.48	2.72819
4630	8.57779		4630	7.70533				681.238	2.03095					1936.64	2.74213
4640	8.59023		4640	7.71842				681.575	2.03126					1953.94	2.75592
4650	8.60277		4650	7.73154				684.07	2.03353					1971.41	2.76974
4660	8.61541		4660	7.74469				685.262	2.03462					1989.03	2.78372
4670	8.62816		4670	7.75788				685.855	2.03516					2006.8	2.79781
4680	8.641		4680	7.7711				686.221	2.03549					2024.74	2.81165
4690	8.65394		4690	7.78436				687.287	2.03646					2042.84	2.82487
4700	8.66699		4700	7.79765				689.572	2.03853					2061.09	2.83755
4710	8.68012		4710	7.811				691.551	2.04031					2079.52	2.84984
4720	8.69336		4720	7.82439				693.527	2.04209					2098.1	2.862
4730	8.70669		4730	7.83781				694.285	2.04277					2116.85	2.87449
4740	8.72012		4740	7.85126				695.184	2.04358					2135.77	2.8877
4750	8.73364		4750	7.86474				695.823	2.04415					2154.86	2.90173
4760	8.74726		4760	7.87825				697.092	2.04528					2174.12	2.91642
4770	8.76097		4770	7.8918				697.646	2.04578					2193.55	2.93125
4780	8.77477		4780	7.90537				698.332	2.04639					2213.16	2.94581
4790	8.78867		4790	7.91897				701.132	2.04889					2232.94	2.95987
4800	8.80265		4800	7.93259				702.496	2.0499					2252.89	2.97354
4810	8.81673		4810	7.94626				703.431	2.05071					2273.03	2.9873
4820	8.8309		4820	7.95995				704.363	2.05154					2293.34	3.00139
4830	8.84515		4830	7.97367				704.499	2.05166					2313.84	3.01579
4840	8.85949		4840	7.98741				710.179	2.05667					2334.52	3.03007
4850	8.87393		4850	8.00118				715.578	2.0614					2355.39	3.04375
4860	8.88845		4860	8.01497				719.671	2.06482					2376.44	3.05661
4870	8.90305		4870	8.02879				722.713	2.06746					2397.68	3.06876
4880	8.91774		4880	8.04263				726.742	2.07093					2419.11	3.08067
4890	8.93252		4890	8.05649				727.586	2.07165					2440.73	3.09297
4900	8.94738		4900	8.07038				738.134	2.08064					2462.54	3.1062
4910	8.96233		4910	8.08423				739.537	2.08182					2484.55	3.12051
4920	8.97736		4920	8.0981				739.803	2.08205					2506.76	3.13573
4930	8.99247		4930	8.11199				740.904	2.08298					2529.16	3.15127
4940	9.00766		4940	8.1259				741.228	2.08325					2551.76	3.16669
4950	9.02294		4950	8.13984				743.938	2.08553					2574.57	3.18164
4960	9.03829		4960	8.15381				748.866	2.08905					2597.58	3.19604
4970	9.05373		4970	8.1678				750.423	2.09029					2620.8	3.2102
4980	9.06925		4980	8.18181				753.623	2.09296					2644.22	3.22461
4990	9.08484		4990	8.19584				757.441	2.09598					2667.85	3.23926
5000	9.10051		5000	8.2099				757.443	2.09598					2691.7	3.25377
5010	9.11626		5010	8.22389				761.564	2.09929					2715.75	3.26773
5020	9.13209		5020	8.23791				765.694	2.10267					2740.03	3.28093
5030	9.14799		5030	8.25194				768.217	2.10473					2764.52	3.29362
5040	9.16397		5040	8.266				770.646	2.1067					2789.22	3.30625
5050	9.18002		5050	8.28008				773.224	2.10879					2814.15	3.31943
5060	9.19615		5060	8.29417				788.96	2.12138					2839.3	3.33351
5070	9.21235		5070	8.30829				797.454	2.12788					2864.68	3.34852
5080	9.22863		5080	8.32242				798.636	2.1287					2890.28	3.36418
5090	9.24497		5090	8.33657				799.8	2.12961					2916.12	3.37987
5100	9.26139		5100	8.35075				802.282	2.13155					2942.18	3.39519
5110	9.27788		5110	8.36481				807.117	2.13531					2968.47	3.40997
5120	9.29444		5120	8.37888				808.126	2.13609					2995	3.424
5130	9.31107		5130	8.39298				809.006	2.13677					3021.77	3.43716
5140	9.32777		5140	8.40709				809.447	2.13711					3048.78	3.44961
5150	9.34454		5150	8.42122				816.638	2.14264					3076.03	3.46149
5160	9.36138		5160	8.43536				822.978	2.14742					3103.52	3.47298
5170	9.37828		5170	8.44951				835.538	2.15687					3131.26	3.48403
5180	9.39525		5180	8.46368				838.636	2.15897					3159.24	3.49451
5190	9.41229		5190	8.47787				841.158	2.16085					3187.48	3.50446
5200	9.42939		5200	8.49207				843.994	2.16295					3215.97	3.51421
5210	9.44656		5210	8.50607				847.495	2.16537					3244.71	3.52434
5220	9.46379		5220	8.52008				848.526	2.16614					3273.71	3.53527
5230	9.48109		5230	8.53411				849.684	2.16699					3302.97	3.54697
5240	9.49845		5240	8.54814				851.048	2.168					3332.49	3.55911
5250	9.51587		5250	8.56219				851.657	2.16844					3362.27	3.57153
5260	9.53335		5260	8.57625				854.735	2.1707					3392.32	3.58419
5270	9.55089		5270	8.59032				868.34	2.1802					3422.64	3.59715
5280	9.56849		5280	8.6044				874.207	2.18443					3453.23	3.61017
5290	9.58616		5290	8.6185				884.008	2.19131					3484.1	3.62292
5300	9.60388		5300	8.6326				890.526	2.19592					3515.24	3.6353
5310	9.62035		5310	8.64595				915.055	2.21274					3546.65	3.64733
5320	9.63634		5320	8.65913				915.232	2.21286					3578.35	3.65891
5330	9.65239		5330	8.67232				916.164	2.2135					3610.33	3.66988
5340	9.66849		5340	8.68551				924.501	2.21917					3642.6	3.6801
5350	9.68465		5350	8.69871				930.99	2.22353					3675.16	3.68958
5360	9.70085		5360	8.71191				931.904	2.22414					3708	3.69843
5370	9.71711		5370	8.72511				939.532	2.22914					3741.14	3.70677
5380	9.73342		5380	8.73831				939.568	2.22916					3774.58	3.71485
5390	9.74978		5390	8.75152				940.34	2.22964					3808.32	3.72277
5400	9.76618		5400	8.76473				945.798	2.23307					3842.35	3.73046
5410	9.78264		5410	8.77762				946.086	2.23324					3876.69	3.73768
5420	9.79914		5420	8.7905				951.143	2.23622					3911.34	3.74422
5430	9.81569		5430	8.80338				954.67	2.23848					3946.3	3.75028
5440	9.83229		5440	8.81626				958.108	2.24059					3981.57	3.75626
5450	9.84893		5450	8.82914				962.102	2.24314					4017.16	3.76251
5460	9.86561		5460	8.84202				963.484	2.24405					4053.06	3.76911
5470	9.88234		5470	8.85489				971.338	2.24913					4089.28	3.77606
5480	9.89912		5480	8.86776				974.73	2.25135					4125.83	3.7832
5490	9.91593		5490	8.88063				986.59	2.25893					4162.71	3.79048
5500	9.93279		5500	8.89349				990.982	2.26172					4199.91	3.79802
5510	9.94969		5510	8.9061				999.454	2.26708					4237.45	3.80592
5520	9.96663		5520	8.9187				1004.84	2.27052					4275.32	3.81404
5530	9.98361		5530	8.9313				1006.13	2.27123					4313.53	3.82212
5540	10.0006		5540	8.94389				1025.7	2.28295					4352.08	3.83003
5550	10.0177		5550	8.95648				1026.82	2.28359					4390.98	3.83766
5560	10.0348		5560	8.96906				1027.91	2.28429					4430.22	3.84501
5570	10.0519		5570	8.98163				1036.93	2.29007					4469.82	3.85204
5580	10.0691		5580	8.9942				1041.66	2.29312					4509.77	3.85874
5590	10.0863		5590	9.00676				1043.06	2.29401					4550.07	3.86491
5600	10.1035		5600	9.01932				1045.4	2.2954					4590.74	3.87046
5610	10.1208		5610	9.03161				1046.26	2.29585					4631.77	3.87559
5620	10.1381		5620	9.04389				1049.68	2.29763					4673.17	3.88064
5630	10.1555		5630	9.05617				1051.92	2.29891					4714.93	3.88594
5640	10.1728		5640	9.06844				1056.65	2.30148					4757.07	3.89173
5650	10.1902		5650	9.0807				1056.69	2.3015					4799.59	3.89813
5660	10.2077		5660	9.09296				1057.26	2.30179					4842.49	3.90512
5670	10.2251		5670	9.10521				1057.76	2.30204					4885.77	3.91264
5680	10.2426		5680	9.11745				1058.68	2.3025					4929.43	3.92064
5690	10.2601		5690	9.12968				1059.41	2.30294					4973.49	3.92925
5700	10.2777		5700	9.14191				1060.05	2.30335					5017.94	3.93851
5710	10.2953		5710	9.15388				1063.6	2.30549					5062.79	3.94851
5720	10.3129		5720	9.16584				1066.73	2.30726					5108.04	3.9592
5730	10.3305		5730	9.17779				1071.89	2.3106					5153.69	3.97045
5740	10.3481		5740	9.18972				1076	2.31323					5199.75	3.98211
5750	10.3658		5750	9.20165				1079.1	2.31514					5246.22	3.99402
5760	10.3835		5760	9.21357				1080.02	2.31564					5293.11	4.00594
5770	10.4012		5770	9.22548				1087.68	2.32063					5340.42	4.01761
5780	10.419		5780	9.23737				1090.13	2.32223					5388.15	4.02886
5790	10.4367		5790	9.24925				1092.85	2.32401					5436.31	4.03966
5800	10.4545		5800	9.26112				1093.19	2.32423					5484.89	4.05018
5810	10.4723		5810	9.27283				1101.12	2.32877					5533.92	4.06055
5820	10.4901		5820	9.28452				1101.34	2.32892					5583.38	4.07079
5830	10.5079		5830	9.2962				1104.14	2.33076					5633.28	4.08075
5840	10.5258		5840	9.30786				1108.34	2.33353					5683.62	4.09028
5850	10.5437		5850	9.3195				1109.45	2.33426					5734.42	4.09936
5860	10.5615		5860	9.33112				1112.21	2.33582					5785.67	4.10808
5870	10.5794		5870	9.34272				1118.61	2.33922					5837.38	4.11667
5880	10.5973		5880	9.3543				1120.17	2.34015					5889.55	4.12537
5890	10.6153		5890	9.36586				1121.22	2.34065					5942.19	4.1342
5900	10.6332		5900	9.3774				1122.58	2.34133					5995.3	4.14299
5910	10.6511		5910	9.38883				1133.29	2.34726					6048.88	4.15161
5920	10.6691		5920	9.40024				1137.01	2.34973					6102.95	4.15975
5930	10.6871		5930	9.41162				1138.77	2.35082					6157.49	4.16727
5940	10.705		5940	9.42298				1146.46	2.35577					6212.52	4.17429
5950	10.723		5950	9.43432				1147.01	2.35607					6268.05	4.18103
5960	10.741		5960	9.44563				1149.02	2.35733					6324.07	4.18779
5970	10.759		5970	9.45692				1153.22	2.35977					6380.59	4.19485
5980	10.777		5980	9.46818				1166.01	2.368					6437.62	4.20244
5990	10.795		5990	9.47942				1168.5	2.36926					6495.15	4.21071
6000	10.813		6000	9.49063				1174.65	2.37224					6553.21	4.21953
								1175.15	2.37252					6611.77	4.2286
								1187.96	2.38029					6670.87	4.23772
								1189.01	2.38078					6730.49	4.24692
								1189.4	2.38096					6790.64	4.25639
								1192.96	2.38316					6851.33	4.26611
								1194.56	2.38402					6912.57	4.27587
								1195.2	2.38431					6974.35	4.2855
								1197.69	2.38546					7036.68	4.29478
								1199.36	2.38624					7099.57	4.30342
								1200.16	2.38661					7163.03	4.31119
								1202.97	2.38841					7227.05	4.31818
								1207.25	2.39041					7291.64	4.32463
								1209.5	2.39146					7356.81	4.33079
								1210.28	2.39185					7422.56	4.33672
								1210.4	2.39192					7488.9	4.34242
								1213.68	2.39394					7555.83	4.34788
								1218.8	2.39699					7623.36	4.35306
								1221.37	2.39853					7691.49	4.35789
								1222.54	2.39933					7760.24	4.36229
								1224.57	2.40075					7829.6	4.36637
								1234.27	2.40688					7899.57	4.37033
								1247.92	2.41512					7970.17	4.37442
								1251.67	2.41766					8041.41	4.37878
								1254.78	2.41986					8113.28	4.38335
								1265.66	2.42706					8185.79	4.38784
								1268.35	2.42898					8258.95	4.39201
								1268.96	2.42942					8332.77	4.39587
								1289.11	2.44259					8407.24	4.39954
								1291.4	2.44377					8482.38	4.40292
								1292.42	2.44429					8558.19	4.4059
								1295.62	2.44596					8634.68	4.40871
								1297.83	2.44712					8711.85	4.41167
								1298.44	2.44744					8789.72	4.41485
								1302.9	2.45033					8868.28	4.41825
								1305.53	2.45211					8947.54	4.42213
								1306.72	2.45275					9027.5	4.42666
								1308.3	2.4536					9108.19	4.43198
								1309.81	2.45442					9189.59	4.43824
								1312.1	2.45567					9271.72	4.44558
								1313.07	2.4562					9354.59	4.45412
								1327.02	2.46648					9438.2	4.46389
								1332.51	2.47001					9522.55	4.4746
								1335.54	2.47197					9607.66	4.48584
								1338.59	2.47372					9693.53	4.49723
								1346.76	2.47855					9780.17	4.50864
								1378.59	2.50093					9867.58	4.52037
								1379.43	2.50149					9955.77	4.53269
								1381.91	2.50339					10044.7	4.5458
								1383.45	2.50458					10134.5	4.5597
								1387.85	2.50757					10225.1	4.57437
								1395.78	2.51332					10316.5	4.58985
								1400.03	2.51649					10408.7	4.6062
								1400.47	2.51683					10501.7	4.62329
								1404.19	2.51972					10595.6	4.64094
								1412.4	2.5256					10690.3	4.6589
								1417.61	2.52922					10785.8	4.67694
								1418.82	2.53007					10882.2	4.69487
								1420.21	2.53105					10979.5	4.71225
								1436.53	2.54338					11077.6	4.72875
								1437.74	2.54429					11176.6	4.74422
								1456.39	2.5586					11276.5	4.75872
								1460.59	2.56198					11377.3	4.77277
								1462.67	2.56365					11479	4.78696
								1469.18	2.56888					11581.6	4.80155
								1469.28	2.56896					11685.1	4.81654
								1470.13	2.56965					11789.5	4.83179
								1486.13	2.58248					11894.9	4.84711
								1486.57	2.58284					12001.2	4.86257
								1489.24	2.58503					12108.5	4.87832
								1496.52	2.59099					12216.7	4.89455
								1498.55	2.59266					12325.9	4.91097
								1505.59	2.59847					12436	4.92698
								1512.23	2.60402					12547.2	4.94189
								1524.76	2.61447					12659.3	4.95527
								1535.36	2.62336					12772.5	4.96727
								1537.29	2.62499					12886.6	4.9786
								1538.04	2.62562					13001.8	4.9899
								1542.29	2.62921					13118	5.00157
								1544.7	2.63126					13235.2	5.01394
								1554.17	2.63938					13353.5	5.02694
								1556.91	2.64177					13472.9	5.04044
								1557.37	2.64216					13593.3	5.05424
								1580.01	2.66187					13714.8	5.06824
								1584.02	2.66535					13837.4	5.08239
								1595.8	2.67571					13961	5.09655
								1595.98	2.67587					14085.8	5.11081
								1600.45	2.67989					14211.7	5.12517
								1600.58	2.68001					14338.7	5.1394
								1602.16	2.68141					14466.9	5.15306
								1606.49	2.6853					14596.2	5.16573
								1614.32	2.69221					14726.6	5.17709
								1627.79	2.70506					14858.2	5.18714
								1631.08	2.70803					14991	5.19604
								1632.54	2.70934					15125	5.20397
								1639.4	2.71575					15260.2	5.21094
								1641.38	2.71769					15396.6	5.21683
								1644.57	2.72086					15534.2	5.22146
								1644.86	2.72114					15673	5.2246
								1650.62	2.72661					15813.1	5.22628
								1652.8	2.72872					15954.4	5.22685
								1654.56	2.73042					16097	5.2268
								1654.68	2.73053					16240.9	5.22656
								1656.52	2.7322					16386	5.22654
								1657.08	2.7327					16532.5	5.22695
								1668.5	2.74354					16680.3	5.22785
								1674.78	2.74988					16829.3	5.22926
								1678.7	2.75379					16979.7	5.23114
								1679.18	2.75429					17131.5	5.23337
								1679.87	2.75494					17284.6	5.23571
								1687.2	2.76217					17439.1	5.23799
								1687.99	2.763					17595	5.24014
								1694.82	2.77004					17752.2	5.24164
								1696.61	2.77194					17910.9	5.24288
								1701.36	2.77634					18071	5.24391
								1710.24	2.78457					18232.5	5.24474
								1712.75	2.7869					18395.4	5.24534
								1721.15	2.79512					18559.8	5.24571
								1722.19	2.79624					18725.7	5.24584
								1722.65	2.79674					18893.1	5.24571
								1723.94	2.79809					19061.9	5.24532
								1724.47	2.79858					19232.3	5.24468
								1736.06	2.81062					19404.2	5.24378
								1738.55	2.81326					19577.6	5.24262
								1744.54	2.81952
								1746.52	2.82151
								1763.09	2.83888
								1767.27	2.84285
								1768.29	2.84396
								1770.61	2.84659
								1776.67	2.85311
								1778.35	2.85471
								1779.39	2.8557
								1781.45	2.85801
								1785.09	2.86217
								1795.18	2.87291
								1827.71	2.90686
								1855.14	2.93506
								1860.33	2.94121
								1863.25	2.94468
								1865.42	2.94681
								1868.75	2.95007
								1874.33	2.95554
								1887.24	2.96994
								1912.06	2.99644
								1912.16	2.99655
								1913.06	2.99765
								1922.09	3.00821
								1922.67	3.00879
								1927.04	3.01312
								1929.23	3.01529
								1938.11	3.02482
								1945.65	3.03351
								1946.78	3.03489
								1948.88	3.03745
								1949.84	3.03864
								1958.56	3.04833
								1960.05	3.04996
								1966.52	3.05763
								1975.31	3.06647
								1989.6	3.08227
								1990.67	3.08359
								1992.16	3.08543
								2011.27	3.10633
								2014.07	3.1098
								2023.97	3.12109
								2025.2	3.12233
								2029	3.12614
								2037.2	3.13619
								2050.75	3.15212
								2051.18	3.15256
								2053.22	3.15492
								2057.3	3.15925
								2059.76	3.16174
								2062.89	3.1649
								2067.71	3.16973
								2073.77	3.17583
								2084.17	3.18627
								2086.34	3.18844
								2093.95	3.19682
								2104.38	3.2087
								2115.37	3.22073
								2116.17	3.22153
								2119.02	3.2246
								2119.15	3.22472
								2121.37	3.2272
								2124.96	3.23171
								2127.27	3.23404
								2135.39	3.24246
								2139.89	3.24698
								2147.4	3.25485
								2153.37	3.26111
								2153.78	3.26152
								2153.97	3.26171
								2162.55	3.27033
								2173.68	3.28214
								2174.04	3.28251
								2174.64	3.28311
								2177.53	3.28602
								2179.94	3.28907
								2193.49	3.3031
								2204.36	3.31685
								2213.5	3.32731
								2215.75	3.32959
								2221.16	3.33505
								2223.76	3.33777
								2229.22	3.3435
								2242.24	3.3594
								2249.85	3.36795
								2255.61	3.37452
								2263.74	3.38392
								2276.91	3.40058
								2284.29	3.40812
								2293	3.4174
								2306.04	3.43288
								2309.28	3.43623
								2311.89	3.43899
								2313.76	3.44089
								2321.53	3.45025
								2333.6	3.46398
								2334.47	3.46487
								2354.79	3.48724
								2358.81	3.49229
								2367.94	3.50229
								2369.5	3.50419
								2381.17	3.5167
								2384.7	3.52028
								2391.17	3.52723
								2397.12	3.53436
								2407.2	3.54659
								2418.97	3.56117
								2427.8	3.57091
								2434.1	3.57867
								2440.85	3.58645
								2451.73	3.59914
								2463.63	3.61316
								2463.9	3.61345
								2473.54	3.62511
								2485.68	3.63946
								2491.57	3.64651
								2513.45	3.67205
								2522	3.68196
								2522.7	3.68278
								2529.2	3.68983
								2553.18	3.71735
								2568.06	3.73368
								2570.9	3.73673
								2572.18	3.73818
								2574.05	3.7403
								2574.14	3.7404
								2599.52	3.76689
								2604.96	3.77283
								2615.96	3.78454
								2618.78	3.78739
								2644.42	3.81483
								2645.59	3.81611
								2654.88	3.82618
								2665.82	3.83794
								2696.99	3.86992
								2704.72	3.87795
								2705.95	3.87923
								2722.9	3.89673
								2727.55	3.90148
								2738.71	3.91265
								2747.09	3.92092
								2751.32	3.92506
								2754.14	3.92791
								2755.04	3.92881
								2759.45	3.93322
								2768.49	3.942
								2774.51	3.94793
								2792.31	3.96549
								2792.66	3.96582
								2806.2	3.97891
								2832.93	4.00464
								2847.85	4.01876
								2864.72	4.03453
								2865.4	4.03516
								2873.96	4.04308
								2906.15	4.0724
								2910.38	4.07629
								2918.24	4.08344
								2919.74	4.0848
								2927.71	4.0919
								2936.39	4.09959
								2945.94	4.108
								2946.24	4.10826
								2976.35	4.13473
								2990.13	4.14655
								2998.17	4.15349
								3000.77	4.15578
								3004.4	4.15904
								3031.32	4.18213
								3043.39	4.19255
								3050.4	4.19837
								3053.99	4.20143
								3090.49	4.23153
								3098.39	4.23809
								3112.37	4.24971
								3115.46	4.25219
								3146.63	4.2777
								3158.6	4.2873
								3160.53	4.28883
								3179.5	4.30391
								3193.47	4.31489
								3195.95	4.31689
								3214.74	4.33174
								3224.74	4.33949
								3230.26	4.34377
								3255.53	4.36347
								3265.51	4.37133
								3270.41	4.37535
								3275.38	4.37916
								3276.94	4.38035
								3276.96	4.38037
								3352.65	4.43935
								3372.09	4.45487
								3375.84	4.45793
								3436.76	4.50492
								3496.81	4.55112
								3512.87	4.56317
								3520.89	4.56912
								3521.06	4.56924
								3543.19	4.58555
								3551.39	4.59159
								3588.87	4.6193
								3594.51	4.62348
								3640.23	4.65732
								3643.55	4.65976
								3672.47	4.68155
								3701.92	4.70369
								3705.78	4.7065
								3712.9	4.71194
								3717.38	4.71532
								3732.17	4.7266
								3759.91	4.74736
								3784.55	4.76612
								3784.94	4.76641
								3809.16	4.78437
								3847	4.81256
								3857.7	4.82048
								3890.94	4.84523
								3891.18	4.84541
								3905.12	4.85523
								3921.01	4.86708
								3923.76	4.86904
								3926.08	4.87067
								3930.29	4.87363
								3941.67	4.88188
								3943.71	4.88341
								3962.74	4.8976
								3964.32	4.89878
								3985.23	4.91378
								4004.82	4.928
								4023.22	4.94126
								4028.67	4.94516
								4031.31	4.94704
								4035.65	4.95015
								4042.5	4.95496
								4046.41	4.95778
								4053.3	4.96276
								4069.16	4.97371
								4079.56	4.98096
								4135.67	5.02143
								4147.74	5.03001
								4154.98	5.03527
								4155.77	5.03584
								4159.61	5.03862
								4185.88	5.05756
								4193.9	5.06336
								4219.98	5.08217
								4239.81	5.0963
								4284.83	5.12793
								4286.17	5.12889
								4291.74	5.13267
								4296.49	5.13582
								4298.08	5.13687
								4308.55	5.14396
								4322.21	5.15363
								4325.59	5.156
								4325.94	5.15623
								4341.01	5.16651
								4348.71	5.17189
								4429.43	5.22628
								4437.02	5.2312
								4463.67	5.24849
								4465.91	5.25002
								4471.19	5.25343
								4484.26	5.26186
								4485.03	5.26236
								4502.39	5.27363
								4523.49	5.28776
								4564.32	5.31466
								4576.71	5.32294
								4594.39	5.3345
								4602.6	5.33996
								4605.86	5.34213
								4607.42	5.34316
								4665.92	5.38033
								4673.95	5.38532
								4717.49	5.41263
								4717.71	5.41277
								4741.79	5.42825
								4741.81	5.42827
								4744.44	5.42995
								4755.89	5.43716
								4756.2	5.43735
								4764.62	5.44254
								4791	5.4591
								4804.14	5.46718
								4812.11	5.47219
								4843.16	5.49104
								4844.12	5.4916
								4867.92	5.50571
								4920.65	5.53736
								4924.24	5.53945
								4932.29	5.54414
								4938.84	5.54797
								4947.18	5.55286
								4954.68	5.5572
								4987.41	5.57631
								5035.17	5.60418
								5072.16	5.62526
								5095.24	5.63848
								5157.11	5.67325
								5218.49	5.70724
								5246.86	5.72238
								5256.11	5.72732
								5273.56	5.73689
								5282.06	5.74155
								5284.9	5.74311
								5291.97	5.74695
								5307.75	5.7554
								5310.03	5.75663
								5335.41	5.77005
								5335.86	5.77028
								5356.46	5.78093
								5377.91	5.79226
								5393.24	5.80038
								5395.66	5.80166
								5503.22	5.85641
								5574.98	5.89123
								5599.15	5.90265
								5607.42	5.90658
								5706.97	5.95353
								5707.52	5.95378
								5710.19	5.95498
								5713.72	5.95658
								5755.52	5.97581
								5780.31	5.98736
								5801.7	5.99729
								5801.94	5.9974
								5818.91	6.00513
								5846.12	6.01739
								5853.45	6.02072
								5863.28	6.02512
								5881.62	6.03313
								5883.17	6.03383
								5911.82	6.04665
								5929.09	6.05428
								6037	6.09995
								6054.27	6.1072
								6054.95	6.10749
								6093.15	6.12334
								6143.21	6.14361
								6150.71	6.14665
								6167.13	6.15333
								6176.09	6.15695
								6216.94	6.17332
								6232.06	6.17922
								6251.79	6.18668
								6272.17	6.19438
								6273.17	6.19477
								6294.15	6.20269
								6345.2	6.22171
								6361.75	6.22785
								6377.62	6.23359
								6396.9	6.24077
								6416.51	6.248
								6418.89	6.24888
								6452.34	6.26073
								6472.08	6.26768
								6494.45	6.27564
								6498.7	6.27716
								6507.14	6.28017
								6621.76	6.31975
								6716.15	6.35083
								6736.68	6.35746
								6813.75	6.38201
								6829.37	6.38689
								6843.62	6.39134
								6872.49	6.40023
								6912.34	6.41234
								6942.88	6.42149
								6985.38	6.43408
								7047.93	6.4522
								7058.88	6.45533
								7064.32	6.45689
								7076	6.46021
								7085.06	6.46277
								7102.24	6.46757
								7157.13	6.48298
								7183.28	6.49018
								7225.91	6.50186
								7243.18	6.50655
								7294.79	6.52032
								7304.97	6.52302
								7316.01	6.52594
								7341.05	6.53247
								7342.8	6.53292
								7352.69	6.53548
								7389.66	6.54506
								7422.31	6.55342
								7475.83	6.56692
								7566.09	6.58902
								7585.2	6.59361
								7630.79	6.60443
								7634.84	6.6054
								7690.97	6.61859
								7733.21	6.62836
								7772.13	6.63722
								7777.68	6.63847
								7798.12	6.64308
								7837.38	6.65186
								7893.11	6.66412
								7894.49	6.66443
								7913.29	6.66851
								7935.61	6.67333
								7957.78	6.67808
								7960.4	6.67863
								7968.05	6.68025
								7976.29	6.682
								8041.3	6.69569
								8069.74	6.7016
								8077.21	6.70314
								8089.69	6.70571
								8120.2	6.71195
								8163.17	6.72063
								8190.74	6.72615
								8273.67	6.74248
								8300.64	6.7477
								8301.94	6.74796
								8318.81	6.7512
								8320.68	6.75156
								8338.5	6.75496
								8344.12	6.75603
								8373.03	6.76151
								8393.82	6.76541
								8412.24	6.76885
								8420.1	6.77031
								8426.41	6.77148
								8462.64	6.77816
								8470.5	6.7796
								8470.5	6.7796
								8487.99	6.78278
								8488.01	6.78279
								8506.99	6.78622
								8532.02	6.79073
								8536.31	6.79149
								8536.31	6.79149
								8631.93	6.80833
								8637.32	6.80926
								8649.26	6.81132
								8660.97	6.81334
								8664.02	6.81386
								8671.2	6.81509
								8773.63	6.83231
								8775.81	6.83267
								8795.38	6.83589
								8803.56	6.83723
								8944.42	6.85973
								8944.82	6.8598
								9029.34	6.87278
								9031.43	6.8731
								9035.08	6.87365
								9129.17	6.88764
								9183.06	6.89545
								9222.3	6.90105
								9227.48	6.90178
								9252.13	6.90525
								9274.26	6.90834
								9287.41	6.91017
								9294.46	6.91114
								9323.67	6.91515
								9356	6.91955
								9497.73	6.93823
								9595.74	6.95061
								9734.04	6.96736
								9891.95	6.9855
								10068.5	7.0046
								10122.6	7.01021
								10194.2	7.01746
								10413.3	7.03851
								10468.7	7.04356
								10508.8	7.04715
								10509.2	7.04719
								10542.9	7.05016
								10588.3	7.05412
								10632.5	7.0579
								10640.3	7.05857
								10663.1	7.06049
								10682.2	7.06209
								10686.2	7.06242
								10691.4	7.06285
								11027.6	7.08901
								11028.9	7.0891
								11087	7.09328
								11100.6	7.09424
								11206.2	7.10155
								11232.8	7.10334
								11276.1	7.10622
								11364.7	7.11194
								11419.2	7.11536
								11430.6	7.11606
								11430.8	7.11608
								11449.8	7.11725
								11482.1	7.11921
								11556.7	7.12364
								11601.3	7.12622
								11652.6	7.12913
								11753.1	7.13464
								11795.3	7.13688
								11990.8	7.14672
								12181.8	7.15548
								12289.6	7.16008
								12667.3	7.17428
								12697.5	7.1753
								13133.8	7.18802
								13313.3	7.19226
								13320.9	7.19243
								13504	7.19618
								13539.6	7.19685
								13620	7.19827
								13784.6	7.20088
								13856.2	7.20189
								13929.9	7.20284
								14041.8	7.20414
								14154.8	7.20526
								14162.9	7.20533
								14338	7.2067
								14517.5	7.20767
								14664.1	7.20815
								14775.6	7.20833
								15071	7.20807
								15173.5	7.20774
								15244.2	7.20744
								15398.7	7.20659
								15503.7	7.20586
								15517.7	7.20575
								15670.2	7.20446
								15794	7.20323
								15874.3	7.20236
								15885.8	7.20222
								15907	7.20198
								15923.5	7.20178
								16467.6	7.19391
								16490.1	7.19353
								16579	7.19196
								16731	7.18913
								17343.6	7.17575
								17394.1	7.17451
								17686.4	7.16698
								17880.8	7.16163
								17948.2	7.15971
								17983.9	7.15868
								18035.7	7.15718
								18088.7	7.15561
								18134.6	7.15425
								18150.9	7.15376
								18153.8	7.15367
								18205.9	7.1521
								18223.6	7.15155
								18252.8	7.15066
								18348.9	7.14768
								18354	7.14752
								18417.9	7.1455
								18442.9	7.1447
								18480.9	7.14348
								18483	7.14341
								18512	7.14248
								18514.2	7.14241
								18539.8	7.14158
								18687.9	7.13669
								18821.8	7.13215
								18931.8	7.12834
								18938.5	7.12811
								18966.6	7.12712
								19005.5	7.12575
								19025.4	7.12505
								19081.1	7.12306
								19117.1	7.12177
								19156.9	7.12033
								19201.8	7.1187
								19456.2	7.10924
								19502.7	7.10748
								19604.5	7.10357
								19612.5	7.10326
								19621.9	7.10289
								19663.1	7.10129
								19713.4	7.09933
								19749	7.09793
								19751.3	7.09784
								19887.7	7.09241
								19909	7.09156
								19912.7	7.09141
								19930.8	7.09068
								19986.3	7.08844
								20030.9	7.08662
								20099.5	7.08381
								20260.3	7.07713
								20283.7	7.07615
								20367.4	7.07261
								20699.6	7.05827
								21020	7.04397
								21145	7.03828
								21224	7.03464
								21253.4	7.03328
								21293.7	7.03142
								21507.5	7.0214
								21809.4	7.00696
								22018.2	6.99677
								22099.9	6.99274
								22151.2	6.9902
								22165.5	6.98949
								22230.2	6.98626
								22266.9	6.98443
								22384.8	6.9785
								22415.2	6.97697
								22811.2	6.95669
								22817.6	6.95636
								22871.8	6.95354
								22896.3	6.95227
								22898.4	6.95216
								23018.8	6.94586
								23099.3	6.94162
								23214.6	6.93552
								23289.9	6.93151
								23329.9	6.92938
								23472.8	6.92172
								23488.2	6.92089
								23554.1	6.91733
								23707.1	6.90902
								23717.1	6.90847
								23788.7	6.90456
								23859	6.90071
								23880.3	6.89954
								23881	6.8995
								23900.3	6.89844
								24073.9	6.88884
								24129.2	6.88577
								24130.2	6.88572
								24156	6.88428
								24258.2	6.87857
								24335.8	6.87422
								24357.2	6.87301
								24581.6	6.86034
								24647.1	6.85661
								24650.1	6.85644
								24657	6.85605
								24695	6.85388
								24707.5	6.85317
								24755.5	6.85043
								24928.5	6.8405
								25001.8	6.83627
								25004.1	6.83613
								25016.6	6.83541
								25058.8	6.83297
								25134.9	6.82856
								25179	6.826
								25204	6.82454
								25386.5	6.81388
								25399.8	6.8131
								25450.6	6.81011
								25495.4	6.80748
								25637.2	6.79912
								25721.8	6.79411
								26186.9	6.76629
								26226.8	6.76389
								26247.8	6.76262
								26332.8	6.75748
								26433	6.75141
								26457.9	6.7499
								26466.7	6.74936
								26630.4	6.7394
								26800.1	6.72901
								26867.8	6.72485
								26954.7	6.7195
								26995.1	6.717
								27015.4	6.71575
								27048.6	6.7137
								27109.1	6.70996
								27127.4	6.70883
								27150.9	6.70737
								27209.4	6.70375
								27257.7	6.70074
								27284	6.69911
								27356	6.69463
								27534.9	6.68346
								27566.8	6.68146
								27582.3	6.68049
								27625.6	6.67778
								27643.4	6.67666
								27676.6	6.67458
								27686	6.67398
								27723.9	6.6716
								27727.1	6.6714
								27733.3	6.67101
								27788.1	6.66756
								27873.3	6.66219
								27967.1	6.65627
								27989.5	6.65485
								28057.9	6.65052
								28075.3	6.64942
								28080.2	6.64911
								28119.8	6.64659
								28373.4	6.63046
								28429.2	6.62689
								28630.8	6.61399
								28862.9	6.59906
								28940.6	6.59404
								29045.9	6.58724
								29055.5	6.58662
								29075.2	6.58534
								29215	6.57628
								29460.7	6.5603
								29560.6	6.55378
								29583	6.55232
								29702.5	6.5445
								29721.3	6.54327
								29774.5	6.53979
								29797.9	6.53825

## Sheet: Figure1b
Species	Experiment	Frequency	CAP-Q10
Macaque	M12021	3000	3.1
Macaque	M12021	3000	2.4
Macaque	M12021	3000	2.8
Macaque	M12021	3000	2.7
Macaque	M12021	4000	4.5
Macaque	M12021	4000	5.3
Macaque	M12021	4000	5.1
Macaque	M12021	6000	6.2
Macaque	M12022	3000	2.93
Macaque	M12022	3000	2.96
Macaque	M12022	3000	3.22
Macaque	M12022	3000	3.27
Macaque	M12022	4000	3.81
Macaque	M12022	4000	4.06
Macaque	M12022	4000	3.98
Macaque	M12022	4000	3.69
Macaque	M12022	6000	6.19
Macaque	M12022	6000	6.17
Macaque	M12027	3000	1.7
Macaque	M12027	3000	1.6
Macaque	M12027	3000	1.46
Macaque	M12027	4000	4.4
Macaque	M12027	4000	3.6
Macaque	M12027	4000	4.4
Macaque	M12027	6000	4.2
Macaque	M12027	6000	5
Macaque	M12027	6000	4.8
Macaque	M12027	6000	4.81
Macaque	M13018	2000	1.9
Macaque	M13018	2000	1.8
Macaque	M13018	3000	2.5
Macaque	M13018	3000	2.644
Macaque	M13018	4000	3.6
Macaque	M13018	4000	4.22
Macaque	M13018	6000	4.5
Macaque	M13018	6000	4.6
Macaque	M13048	3000	2.8
Macaque	M13048	4000	2.7
Macaque	M13048	4000	2.6
Macaque	M13048	6000	3.7
Macaque	M13048	6000	3.7

## Sheet: Figure 3c
Species	Experiment	Frequency	neurophonic	Bgn noise
Macaque	M12021	400	1.67975e-07	1.20232e-07
Macaque	M12021	600	3.31752e-07	1.14895e-07
Macaque	M12021	800	3.61851e-07	1.52127e-07
Macaque	M12021	1000	5.66288e-07	1.76166e-07
Macaque	M12021	1200	4.199e-07	1.73192e-07
Macaque	M12021	1300	3.5915e-07	1.926e-07
Macaque	M12021	1500	3.90139e-07	1.65354e-07
Macaque	M12021	1700	3.53382e-07	1.54257e-07
Macaque	M12021	2000	1.88978e-07	1.74212e-07
Macaque	M12021	2200	1.89266e-07	1.93721e-07
Macaque	M12021	2300	2.26502e-07	1.73168e-07
Macaque	M12021	2400	1.52407e-07	1.47432e-07
Macaque	M12021	2500	1.65183e-07	1.43019e-07
Macaque	M12021	3000	2.12539e-07	1.39918e-07
Macaque	M12022	400	2.10838e-07	4.98199e-08
Macaque	M12022	500	2.76157e-07	6.67688e-08
Macaque	M12022	700	3.37365e-07	1.03849e-07
Macaque	M12022	1000	9.28198e-07	1.2216e-07
Macaque	M12022	1200	6.64045e-07	1.50014e-07
Macaque	M12022	1300	5.17832e-07	1.28935e-07
Macaque	M12022	1500	5.6688e-07	1.42123e-07
Macaque	M12022	1700	5.00232e-07	1.35669e-07
Macaque	M12022	2000	2.81583e-07	1.69173e-07
Macaque	M12022	2200	4.45429e-07	1.36186e-07
Macaque	M12022	2300	3.7829e-07	1.38692e-07
Macaque	M12022	2400	4.49107e-07	1.34689e-07
Macaque	M12022	2500	3.09571e-07	1.24001e-07
Macaque	M12022	2600	2.87088e-07	1.43501e-07
Macaque	M12022	3000	4.14711e-07	1.65364e-07
Macaque	M12022	3500	2.13258e-07	1.28511e-07
Macaque	M12022	4000	1.46495e-07	1.44608e-07
Macaque	M12027	400	2.0699e-07	7.83172e-08
Macaque	M12027	500	2.08145e-07	1.35991e-07
Macaque	M12027	700	8.32907e-07	6.95893e-08
Macaque	M12027	900	4.89377e-07	8.5882e-08
Macaque	M12027	1000	5.42251e-07	9.41081e-08
Macaque	M12027	1200	9.26685e-07	1.08432e-07
Macaque	M12027	1300	8.64401e-07	1.03645e-07
Macaque	M12027	1500	5.36063e-07	1.09968e-07
Macaque	M12027	1700	3.51581e-07	1.00375e-07
Macaque	M12027	2000	2.56305e-07	1.41262e-07
Macaque	M12027	2200	1.9653e-07	1.3597e-07
Macaque	M12027	2300	2.02335e-07	1.51133e-07
Macaque	M12027	2400	2.35134e-07	1.85933e-07
Macaque	M12027	2500	3.03509e-07	1.04536e-07
Macaque	M12027	2600	2.6718e-07	1.39593e-07
Macaque	M12027	3000	1.55352e-07	1.3238e-07
Macaque	M12027	4000	1.36996e-07	1.57521e-07
Human	U11014	400	3.06745e-07	4.31586e-07
Human	U11014	600	9.44411e-07	2.79417e-07
Human	U11014	800	7.6174e-07	4.09489e-07
Human	U11014	1000	6.62593e-07	5.51358e-07
Human	U11014	1200	4.68299e-07	3.3032e-07
Human	U11014	1500	3.69569e-07	3.15988e-07
Human	U11014	2000	4.34668e-07	3.13451e-07
Human	U11014	3000	2.84302e-07	2.81044e-07
Human	U11014	4000	2.96828e-07	2.80571e-07
Human	U11014	5000	2.88391e-07	3.40898e-07
Human	U11029	600	2.55529e-07	1.34533e-07
Human	U11029	800	3.75967e-07	9.91654e-08
Human	U11029	1000	5.31657e-07	9.31925e-08
Human	U11029	1300	3.48763e-07	1.18345e-07
Human	U11029	1500	2.5418e-07	1.75449e-07
Human	U11029	1800	2.11921e-07	2.01938e-07
Human	U11031	600	3.74718e-07	1.35344e-07
Human	U11031	800	3.46458e-07	2.04142e-07
Human	U11031	1000	1.85117e-07	1.44472e-07
Human	U11031	1200	2.90231e-07	1.26943e-07
Human	U11031	1400	2.7005e-07	1.62023e-07
Human	U11031	1600	3.80799e-07	1.56901e-07
Human	U11031	2000	5.75997e-07	1.76201e-07
Human	U11031	2500	2.98672e-07	2.29996e-07
Human	U11031	4000	1.58407e-07	1.73638e-07
Human	U11032	800	4.13275e-07	7.9016e-08
Human	U11032	1000	5.21593e-07	1.64001e-07
Human	U11032	1200	2.76099e-07	1.14236e-07
Human	U11032	1400	5.54691e-07	9.37999e-08
Human	U11032	1600	2.54188e-07	1.26471e-07
Human	U11032	1800	3.40854e-07	9.64252e-08
Human	U11032	2000	4.14958e-07	1.07851e-07
Human	U11032	2500	1.34244e-07	1.25387e-07
Human	U11032	3000	1.30412e-07	1.33866e-07
Human	U11032	3500	1.34925e-07	1.36595e-07
Human	U11094	300	1.06256e-07	9.3465e-08
Human	U11094	400	1.63148e-07	1.16401e-07
Human	U11094	500	2.10179e-07	1.38112e-07
Human	U11094	600	2.78396e-07	1.48431e-07
Human	U11094	700	4.2042e-07	1.29577e-07
Human	U11094	800	5.28178e-07	1.94223e-07
Human	U11094	900	5.80604e-07	1.97482e-07
Human	U11094	1000	5.34212e-07	1.76115e-07
Human	U11094	1100	4.47388e-07	2.20289e-07
Human	U11094	1200	5.62356e-07	1.66891e-07
Human	U11094	1300	4.48348e-07	1.52252e-07
Human	U11094	1400	5.10233e-07	1.84428e-07
Human	U11094	1500	5.90177e-07	2.10545e-07
Human	U11094	1600	3.19196e-07	2.08978e-07
Human	U11094	1800	4.60105e-07	2.63654e-07
Human	U11094	2000	2.60892e-07	2.46103e-07
Human	U11094	3000	2.72476e-07	2.13776e-07
Human	U11094	4000	2.56092e-07	2.70895e-07
Human	U11094	6000	3.10766e-07	2.91827e-07
Human	U11094	10000	3.18233e-07	3.47289e-07
Human	U11119	400	1.70479e-07	1.8105e-07
Human	U11119	600	5.65942e-07	1.15753e-07
Human	U11119	800	2.97866e-07	1.19999e-07
Human	U11119	1000	1.98211e-07	1.06052e-07
Human	U11119	1100	2.18795e-07	1.4572e-07
Human	U11119	1300	3.07797e-07	1.88679e-07
Human	U11119	1500	1.72749e-07	8.78597e-08
Human	U11119	1800	1.37899e-07	1.1678e-07
Human	U11119	2000	2.06738e-07	1.31724e-07
Human	U14008	400	2.93513e-07	2.29068e-07
Human	U14008	500	4.73944e-07	1.91902e-07
Human	U14008	600	3.26203e-07	1.59786e-07
Human	U14008	700	2.8493e-07	1.08823e-07
Human	U14008	800	3.83276e-07	1.55717e-07
Human	U14008	900	3.35309e-07	2.08187e-07
Human	U14008	1000	2.97914e-07	2.60591e-07
Human	U14008	1100	3.3907e-07	1.85348e-07
Human	U14008	1200	3.35753e-07	2.23488e-07
Human	U14008	1300	3.05289e-07	1.94338e-07
Human	U14008	1400	2.65144e-07	2.17558e-07
Human	U14008	1500	3.64029e-07	1.69201e-07
Human	U14008	1600	2.105e-07	2.083e-07
Human	U14008	1800	2.28297e-07	2.00992e-07
Human	U14008	2000	2.41415e-07	2.23522e-07
Human	U14008	2500	2.21033e-07	2.64825e-07
Human	U14008	3000	2.29525e-07	2.10605e-07
Human	U14008	3500	2.28578e-07	2.25511e-07
Human	U14008	4000	2.02661e-07	2.02527e-07
Human	U14008	4500	2.30016e-07	2.57801e-07
