# Supplementary material for: High-resolution frequency tuning but not temporal coding in the human cochlea
Source: PLoS Biol. 2018 Oct 15;16(10):e2005164. doi: 10.1371/journal.pbio.2005164 (PMC6201958; doi:10.1371/journal.pbio.2005164)
Supplement: S2 Data — (XLSX) [file pbio.2005164.s011.xlsx]

## Sheet: S2 Fig
S2 Fig Left panel: 2 kHz												S2 Fig Right panel: 6 kHz
time [ms)]				Stimulus [dB SPL]								time [ms)]			Stimulus [dB SPL]
	45	50	55	60	65	70	75	80	85				BG noise	55	60	65	70	75	80
2.00032	-0.073325	0.239959	0.0338813	-0.0437274	-0.0257354	-0.0442646	-0.177655	0.364877	-0.0714754	uV		1.00704	-0.202529	-0.0100571	-0.137719	-0.230653	-0.225015	-0.21068	0.0590158	uV
2.01056	-0.0707978	0.233043	0.0297227	-0.050046	-0.0196342	-0.0436732	-0.186169	0.357889	-0.0670053	uV		1.01728	-0.265028	-0.0662395	-0.107353	0.0151506	-0.317897	-0.266441	-0.102181	uV
2.0208	-0.0746053	0.22285	0.0244042	-0.0488962	-0.011224	-0.0397736	-0.191909	0.347152	-0.0622784	uV		1.02752	-0.121386	-0.0809109	-0.115384	-0.0116247	-0.213345	-0.0906372	-0.031881	uV
2.03104	-0.0781024	0.215659	0.0197565	-0.0530322	-0.00536332	-0.0260013	-0.198809	0.334423	-0.0597662	uV		1.03776	0.0761995	-0.129152	-0.0722632	-0.189361	-0.177929	-0.105744	-0.11721	uV
2.04128	-0.0750505	0.20772	0.0240965	-0.0520219	-0.00209634	-0.0209032	-0.2081	0.315399	-0.0565352	uV		1.048	-0.138999	-0.242441	-0.0376418	-0.0685477	-0.106789	-0.121593	-0.0334996	uV
2.05152	-0.0750793	0.209671	0.0237574	-0.057766	0.00121395	-0.00925771	-0.209617	0.297539	-0.0485668	uV		1.05824	-0.150038	-0.31537	-0.197519	-0.0548154	-0.174622	-0.211495	-0.12801	uV
2.06176	-0.0650306	0.213845	0.0226552	-0.0658331	0.00239174	-0.0065583	-0.214976	0.285203	-0.0322387	uV		1.06848	-0.124994	-0.296007	-0.260883	-0.114233	-0.231701	-0.116749	0.031043	uV
2.072	-0.0563322	0.227715	0.0205578	-0.077485	0.00408323	-0.00462461	-0.215023	0.278077	-0.0176607	uV		1.07872	-0.102974	-0.171809	-0.271886	0.0614738	-0.251926	-0.200797	-0.0523815	uV
2.08224	-0.0433087	0.238102	0.020669	-0.089807	0.00681991	-0.0140436	-0.208671	0.268095	-0.00913835	uV		1.08896	-0.113356	-0.166123	-0.17862	0.0245655	-0.212739	-0.33788	-0.0699928	uV
2.09248	-0.0309188	0.244209	0.0206705	-0.0973237	0.0098695	-0.0221431	-0.187598	0.26577	0.00257945	uV		1.0992	-0.238255	-0.0866786	-0.268651	-0.10311	-0.250214	-0.33493	-0.0642452	uV
2.10272	-0.0278866	0.254881	0.020102	-0.103675	0.0141008	-0.0342896	-0.179543	0.261497	-0.00062561	uV		1.10944	-0.119417	-0.0597894	-0.252258	-0.178579	-0.181606	-0.149884	0.0467721	uV
2.11296	-0.0216047	0.253988	0.0260824	-0.107366	0.0132602	-0.0468686	-0.176769	0.265055	-0.00111731	uV		1.11968	-0.0230262	0.0682095	-0.354782	-0.245118	-0.208485	-0.219993	0.0283083	uV
2.1232	-0.0194649	0.256644	0.0312257	-0.117105	0.0121173	-0.0553038	-0.181261	0.261884	-0.00912535	uV		1.12992	-0.12292	0.0874871	-0.363173	-0.147627	-0.291338	-0.221138	0.0818983	uV
2.13344	-0.0228906	0.257621	0.0301083	-0.117368	0.00938934	-0.0685817	-0.200949	0.266444	-0.0172439	uV		1.14016	-0.0968295	0.0287881	-0.165944	-0.23357	-0.210491	-0.249746	0.0630116	uV
2.14368	-0.0334663	0.255616	0.0306924	-0.114027	0.00383714	-0.07316	-0.210003	0.271056	-0.0158587	uV		1.1504	-0.16674	-0.148879	-0.165541	-0.0217357	-0.212771	-0.270505	-0.0390384	uV
2.15392	-0.049824	0.259665	0.0340535	-0.115985	0.000217319	-0.0666531	-0.234186	0.27729	-0.0255914	uV		1.16064	-0.146306	-0.157081	-0.287831	-0.0618267	-0.29354	-0.170356	0.00919938	uV
2.16416	-0.066893	0.258367	0.0346725	-0.11315	-0.00504015	-0.0561859	-0.243367	0.281582	-0.026707	uV		1.17088	-0.126089	-0.0660235	-0.390773	-0.0898987	-0.248138	-0.101667	-0.0279933	uV
2.1744	-0.0897071	0.259737	0.0398371	-0.113468	-0.00787535	-0.0533602	-0.248802	0.292267	-0.0402506	uV		1.18112	0.0109875	0.0836971	-0.32626	-0.0728145	-0.233959	-0.128215	0.0268322	uV
2.18464	-0.109811	0.25679	0.0384087	-0.113971	-0.00878185	-0.0435535	-0.246618	0.294308	-0.0416385	uV		1.19136	0.0373074	0.0415072	-0.371161	0.00977308	-0.263309	-0.327534	0.07036	uV
2.19488	-0.122282	0.248197	0.041055	-0.109996	-0.00826212	-0.0454151	-0.245465	0.301124	-0.0473338	uV		1.2016	-0.0849581	-0.140397	-0.39256	0.0704136	-0.179419	-0.338435	-0.0574979	uV
2.20512	-0.127529	0.243218	0.0373413	-0.110161	-0.00592443	-0.0478696	-0.24845	0.310928	-0.0426588	uV		1.21184	0.117668	-0.0363809	-0.127389	-0.0547436	-0.368082	-0.264765	-0.0811026	uV
2.21536	-0.13401	0.232001	0.0353593	-0.0959082	-0.00785869	-0.0603632	-0.261194	0.321909	-0.0406858	uV		1.22208	-0.0537619	0.0803998	-0.0108802	-0.1245	-0.250839	-0.223667	0.0287983	uV
2.2256	-0.13128	0.219131	0.0343302	-0.0839323	-0.00425092	-0.0643713	-0.272878	0.339499	-0.0429311	uV		1.23232	-0.163852	0.0237	-0.273795	-0.0850523	-0.37339	-0.251991	0.122303	uV
2.23584	-0.121625	0.210083	0.033943	-0.0689545	-0.00332039	-0.0757923	-0.284641	0.359312	-0.0453237	uV		1.24256	-0.155226	-0.0250483	-0.545103	-0.128553	-0.317688	-0.313424	0.121675	uV
2.24608	-0.123254	0.197669	0.0278816	-0.0531632	-0.00447833	-0.0786013	-0.29423	0.375273	-0.0586154	uV		1.2528	-0.128383	-0.0633109	-0.501187	-0.136618	-0.243546	-0.274305	0.042358	uV
2.25632	-0.116653	0.191404	0.0227255	-0.0551554	-0.0126028	-0.0833872	-0.292032	0.388292	-0.0616229	uV		1.26304	0.0258094	-0.179233	-0.316038	-0.269542	-0.260833	-0.224166	0.099479	uV
2.26656	-0.10726	0.180228	0.00916164	-0.0516179	-0.0275446	-0.0764902	-0.282489	0.393366	-0.0738375	uV		1.27328	0.10611	-0.182182	-0.14937	-0.196103	-0.0515172	-0.160368	-0.0579464	uV
2.2768	-0.0994491	0.17259	-0.0109809	-0.0575626	-0.0469419	-0.0629954	-0.276262	0.401662	-0.074316	uV		1.28352	0.011501	-0.112019	-0.0723526	-0.110615	-0.124793	-0.310818	-0.0463092	uV
2.28704	-0.0909681	0.16358	-0.0318757	-0.0627428	-0.0607187	-0.0510027	-0.261249	0.401214	-0.0740026	uV		1.29376	-0.155488	-0.141902	-0.17913	-0.00400573	-0.173133	-0.311141	-0.000404716	uV
2.29728	-0.0833105	0.159317	-0.0478503	-0.0589589	-0.0705629	-0.0337367	-0.249181	0.412684	-0.0753347	uV		1.304	-0.238234	-0.190003	-0.165471	-0.00854671	-0.291949	-0.226599	-0.0181794	uV
2.30752	-0.0829855	0.150177	-0.0600161	-0.0572409	-0.0745114	-0.0229532	-0.229845	0.425615	-0.0772854	uV		1.31424	-0.109243	-0.107572	-0.229134	0.0395766	-0.177072	-0.154412	-0.0878873	uV
2.31776	-0.0868856	0.141653	-0.063223	-0.0508969	-0.0715034	-0.0148211	-0.199578	0.431988	-0.0792789	uV		1.32448	-0.0943783	-0.203095	-0.335008	-0.0936538	-0.185452	-0.289426	-0.038082	uV
2.328	-0.0908424	0.127176	-0.0697974	-0.0424044	-0.0618041	-0.0107884	-0.179409	0.433295	-0.0848376	uV		1.33472	0.0182664	-0.117691	-0.391064	-0.0290969	-0.0855476	-0.267901	-0.125028	uV
2.33824	-0.0913215	0.115371	-0.0718159	-0.0351838	-0.0587245	-0.0123799	-0.154485	0.430336	-0.0793767	uV		1.34496	-0.0340548	-0.0496706	-0.243705	-0.00355124	-0.296516	-0.347654	-0.193222	uV
2.34848	-0.0936072	0.109548	-0.0728054	-0.0311488	-0.0453942	-0.0272113	-0.133724	0.408009	-0.0710394	uV		1.3552	-0.106062	-0.150955	-0.120984	-0.0722	-0.210972	-0.262213	-0.197532	uV
2.35872	-0.091571	0.110065	-0.0791733	-0.0274642	-0.0373269	-0.0425522	-0.11247	0.383618	-0.0677427	uV		1.36544	-0.225875	-0.109042	-0.224237	-0.119056	-0.0462505	-0.177323	-0.104398	uV
2.36896	-0.0974994	0.113644	-0.0816515	-0.0270754	-0.0311229	-0.0575079	-0.108649	0.351613	-0.0519337	uV		1.37568	-0.241315	-0.192863	-0.129403	-0.204107	-0.110744	-0.219789	-0.0914747	uV
2.3792	-0.0957031	0.114672	-0.085252	-0.027568	-0.0232828	-0.0743331	-0.101445	0.31438	-0.046913	uV		1.38592	-0.0225502	-0.0402826	-0.0967613	-0.0959191	-0.230009	-0.315859	-0.0529507	uV
2.38944	-0.0978147	0.113795	-0.0945954	-0.0283973	-0.014395	-0.0792405	-0.105742	0.268312	-0.0269916	uV		1.39616	-0.0318217	0.161202	-0.104916	-0.137634	-0.326951	-0.211515	-0.141058	uV
2.39968	-0.0996812	0.117651	-0.104003	-0.0339364	-0.00592258	-0.0844481	-0.115519	0.21835	-0.00739054	uV		1.4064	-0.136271	0.22779	-0.0891307	-0.159603	-0.0980163	-0.166393	-0.203359	uV
2.40992	-0.0973864	0.116001	-0.11161	-0.0313742	-0.000223398	-0.0827149	-0.123779	0.161383	0.011698	uV		1.41664	-0.24327	0.0155753	0.0714231	-0.122987	-0.0750369	-0.227649	-0.236393	uV
2.42016	-0.0973582	0.130255	-0.113822	-0.0317687	0.00308816	-0.0785114	-0.12584	0.109401	0.0349254	uV		1.42688	-0.181144	0.0725228	-0.00387967	-0.0975195	-0.144792	-0.234319	-0.291874	uV
2.4304	-0.0921767	0.150802	-0.108834	-0.0298754	0.0102002	-0.0810615	-0.133581	0.0665711	0.0525978	uV		1.43712	0.085912	0.0860634	-0.0791988	-0.11272	-0.122817	-0.259506	-0.134187	uV
2.44064	-0.0895448	0.167205	-0.102307	-0.0234078	0.00966587	-0.0819085	-0.133226	0.0254396	0.0611821	uV		1.44736	-0.0539771	-0.0467625	-0.28505	-0.195789	-0.00483483	-0.292385	-0.2826	uV
2.45088	-0.0864448	0.187722	-0.103938	-0.0229132	0.0110356	-0.0912151	-0.120983	-0.00731273	0.0718558	uV		1.4576	-0.134682	-0.105093	-0.168204	-0.139602	-0.0446308	-0.306709	-0.03335	uV
2.46112	-0.0920172	0.200725	-0.104299	-0.0197797	0.0254167	-0.104095	-0.105918	-0.0362668	0.0752662	uV		1.46784	-0.0597063	-0.131876	-0.180262	-0.168234	-0.0881571	-0.30249	0.0979233	uV
2.47136	-0.093987	0.210194	-0.0934983	-0.0173036	0.0376136	-0.121186	-0.095421	-0.0607383	0.0780853	uV		1.47808	-0.260483	-0.156868	-0.16162	-0.0339764	-0.280265	-0.18216	-0.0937739	uV
2.4816	-0.0963581	0.212051	-0.0822618	-0.0133659	0.0539458	-0.129265	-0.0794321	-0.0673489	0.0766561	uV		1.48832	-0.322252	0.000363886	-0.0914681	-0.0378847	-0.106846	-0.176828	-0.166793	uV
2.49184	-0.0974362	0.20594	-0.0660825	-0.00938945	0.0671835	-0.137428	-0.0759004	-0.0694383	0.0865014	uV		1.49856	-0.290678	0.0169083	-0.124121	-0.0337696	0.029501	-0.0432092	-0.133057	uV
2.50208	-0.0964097	0.202041	-0.0478755	-0.00649109	0.0745886	-0.144481	-0.079645	-0.0704682	0.0844665	uV		1.5088	-0.106007	0.0101691	0.0918403	0.00247091	-0.00435382	0.142651	-0.125873	uV
2.51232	-0.0889167	0.200992	-0.0319038	-4.92732e-07	0.074498	-0.147419	-0.0837962	-0.0647878	0.0798186	uV		1.51904	-0.143539	0.123433	0.0986725	-0.131159	-0.133548	0.00674635	-0.168977	uV
2.52256	-0.0830966	0.204622	-0.015201	0.00620998	0.0728123	-0.155941	-0.0885116	-0.0619322	0.0649474	uV		1.52928	-0.16963	0.0162536	0.0895736	0.00655383	-0.0550503	-0.218649	-0.0852495	uV
2.5328	-0.0765224	0.211203	0.00223714	0.0164288	0.0685761	-0.157421	-0.0832198	-0.0649875	0.0407135	uV		1.53952	-0.0975254	0.149187	0.0962389	-0.0213605	-0.0646138	-0.177621	-0.184657	uV
2.54304	-0.0719566	0.213301	0.0147579	0.0232707	0.0649129	-0.169646	-0.0802237	-0.0648624	0.0275729	uV		1.54976	-0.221917	0.118284	0.0743508	-0.0503996	-0.157762	-0.0853688	-0.2022	uV
2.55328	-0.0700949	0.215578	0.0208381	0.03484	0.0646391	-0.173226	-0.0589305	-0.0696126	0.0213818	uV		1.56	-0.185184	0.0620311	-0.101647	-0.135078	-0.0688836	-0.18543	-0.11663	uV
2.56352	-0.0711406	0.218467	0.023241	0.0409157	0.0648109	-0.169142	-0.0450509	-0.0670716	0.0192828	uV		1.57024	-0.140457	-0.0423089	-0.0481418	-0.118538	-0.00865549	-0.124249	-0.245883	uV
2.57376	-0.079458	0.218821	0.0279133	0.0517911	0.0663766	-0.151552	-0.0277056	-0.0597008	0.0423981	uV		1.58048	-0.129327	-0.0921011	-0.0322542	-0.0533012	-0.0136295	-0.194868	-0.259433	uV
2.584	-0.0814065	0.213677	0.0254512	0.0580417	0.0645898	-0.145485	-0.0108891	-0.0494061	0.0662118	uV		1.59072	-0.0650054	-0.0971767	-0.0760928	0.00592232	0.013034	-0.124411	-0.0922772	uV
2.59424	-0.0847619	0.203362	0.0211093	0.0613755	0.0614298	-0.134048	0.00303692	-0.0375103	0.0890668	uV		1.60096	0.0668493	-0.216179	-0.0160918	0.0323951	0.0978455	-0.24318	0.146204	uV
2.60448	-0.0867583	0.192623	0.0187287	0.0621343	0.0622009	-0.120428	0.0140792	-0.023752	0.101454	uV		1.6112	0.0846019	-0.284226	-0.0976977	0.0679034	0.125159	-0.326486	0.054245	uV
2.61472	-0.0947976	0.184553	0.0164371	0.0644975	0.0605007	-0.117746	0.0246851	-0.0201157	0.107788	uV		1.62144	0.118223	-0.178633	-0.0130004	0.033654	0.113449	-0.405234	0.0088352	uV
2.62496	-0.104643	0.180802	0.0108205	0.0747149	0.056333	-0.118865	0.0346591	-0.022253	0.100686	uV		1.63168	0.233176	-0.0418103	0.106277	-0.080485	-0.031006	-0.340593	0.102323	uV
2.6352	-0.114341	0.186348	0.00979076	0.0766402	0.0590906	-0.117536	0.0543788	-0.0226546	0.0965419	uV		1.64192	0.129073	-0.111305	0.145547	0.00291556	-0.0282696	-0.327618	0.0551432	uV
2.64544	-0.119649	0.198085	0.00646359	0.0836964	0.0604882	-0.122271	0.0654662	-0.029202	0.0868279	uV		1.65216	0.0996462	-0.0262868	0.0780952	-0.230542	0.0185207	-0.343688	-0.164948	uV
2.65568	-0.120897	0.21192	0.00227911	0.082846	0.0586359	-0.129019	0.0866806	-0.0428979	0.0755205	uV		1.6624	0.0830582	0.0170016	0.0344852	0.043084	0.00644147	-0.090695	-0.224428	uV
2.66592	-0.113743	0.215962	-0.00820618	0.0812342	0.0679337	-0.125895	0.113829	-0.0554534	0.0674031	uV		1.67264	0.053376	-0.0527996	-0.16514	0.00833094	0.0327504	-0.0964755	-0.138833	uV
2.67616	-0.109071	0.214529	-0.0127398	0.0832983	0.0741628	-0.129855	0.132915	-0.0653826	0.0581705	uV		1.68288	0.317276	-0.0234583	0.068408	-0.271305	0.00814438	-0.100127	-0.241632	uV
2.6864	-0.101386	0.205701	-0.0133273	0.0842898	0.0842013	-0.123943	0.142941	-0.0752311	0.0530969	uV		1.69312	0.313203	-0.0672656	0.128582	-0.123543	0.0870341	-0.0922555	-0.195597	uV
2.69664	-0.100969	0.194545	-0.0150396	0.0899162	0.0930353	-0.116787	0.15874	-0.0807398	0.0583043	uV		1.70336	0.163095	-0.0294581	0.101981	0.12797	0.336502	-0.105925	-0.170222	uV
2.70688	-0.097931	0.188393	-0.0184319	0.0927184	0.10903	-0.109921	0.161202	-0.0824749	0.062892	uV		1.7136	0.113984	-0.06064	-0.0232109	0.0588727	0.277252	-0.109602	-0.186152	uV
2.71712	-0.0956188	0.179395	-0.0227962	0.0966308	0.123822	-0.103936	0.171254	-0.0816319	0.0791466	uV		1.72384	0.204546	-0.0606447	-0.0635684	-0.241847	0.245115	-0.0190565	-0.224693	uV
2.72736	-0.0859434	0.173408	-0.0282077	0.094763	0.135193	-0.0932608	0.169283	-0.0816665	0.103386	uV		1.73408	0.213157	-0.0201851	-0.0386721	-0.141859	0.220862	0.0412846	-0.216848	uV
2.7376	-0.0779285	0.163245	-0.0326405	0.0888048	0.154511	-0.0746871	0.162471	-0.0831964	0.124592	uV		1.74432	0.0248697	-0.106603	-0.169199	-0.202578	0.275404	-0.00774562	-0.300529	uV
2.74784	-0.0690905	0.155558	-0.0378283	0.0796202	0.164699	-0.0660027	0.149117	-0.0925505	0.139384	uV		1.75456	0.0594762	-0.116445	-0.103123	-0.286887	0.15432	-0.327697	-0.217188	uV
2.75808	-0.0647188	0.142305	-0.0440251	0.0746773	0.176358	-0.0490376	0.148594	-0.0973819	0.155313	uV		1.7648	0.0118089	-0.0748065	-0.00463068	-0.274307	0.163703	-0.137809	-0.209076	uV
2.76832	-0.066845	0.131829	-0.0395493	0.0651587	0.179608	-0.0309246	0.154902	-0.10274	0.158866	uV		1.77504	-0.106458	-0.119677	-0.153642	-0.125127	0.0923043	-0.167499	-0.28286	uV
2.77856	-0.0692341	0.124363	-0.0403084	0.0571447	0.184771	-0.021185	0.151606	-0.103965	0.165193	uV		1.78528	-0.160709	-0.264829	-0.207032	-0.159267	-0.0797945	-0.240146	-0.323061	uV
2.7888	-0.0797402	0.124522	-0.0380725	0.0618352	0.176076	-0.0192752	0.157261	-0.103743	0.16641	uV		1.79552	-0.0144559	-0.194853	-0.110145	-0.160579	-0.0845304	-0.178306	-0.265214	uV
2.79904	-0.0927689	0.121044	-0.0451882	0.0581839	0.163981	-0.0186204	0.157467	-0.100417	0.168358	uV		1.80576	0.135736	-0.0395954	-0.140104	-0.23999	-0.0314951	-0.24119	-0.0028336	uV
2.80928	-0.10615	0.119788	-0.0554234	0.0624526	0.150184	-0.0193767	0.161864	-0.106201	0.164218	uV		1.816	0.0611272	0.120441	-0.241557	-0.232439	0.00100255	-0.172013	0.124263	uV
2.81952	-0.119991	0.120151	-0.0662573	0.0658457	0.132327	-0.0240274	0.15726	-0.107256	0.160999	uV		1.82624	-0.0492218	0.178207	-0.224228	-0.0623283	-0.103653	-0.200057	0.0340936	uV
2.82976	-0.126886	0.12251	-0.0754493	0.0636521	0.120181	-0.0251836	0.14676	-0.112094	0.151226	uV		1.83648	0.149437	0.0104687	-0.271803	-0.0278273	-0.141749	-0.237605	-0.073474	uV
2.84	-0.133669	0.114756	-0.0796985	0.0674284	0.107825	-0.0300319	0.129012	-0.118844	0.134549	uV		1.84672	0.15245	-0.239909	-0.298433	-0.00957131	0.00018537	-0.187626	-0.19277	uV
2.85024	-0.144296	0.107269	-0.0910154	0.0710456	0.0940621	-0.0373536	0.115628	-0.121093	0.11332	uV		1.85696	0.000996292	-0.15122	-0.271952	-0.0372782	-0.185593	-0.13433	-0.170681	uV
2.86048	-0.146511	0.0972648	-0.0906896	0.0698024	0.0832954	-0.0357105	0.111581	-0.125385	0.0897059	uV		1.8672	-0.151048	-0.0423518	-0.423475	0.0280866	-0.219618	-0.0448573	-0.123926	uV
2.87072	-0.162888	0.0912072	-0.0870107	0.0741749	0.0746582	-0.0322122	0.113593	-0.130243	0.078978	uV		1.87744	-0.166728	0.0288597	-0.430007	0.102241	-0.00127912	0.048863	0.059312	uV
2.88096	-0.171969	0.0870725	-0.0806628	0.0749665	0.0738224	-0.0289606	0.120048	-0.139694	0.0554674	uV		1.88768	-0.0433877	-0.0115922	-0.248858	0.0829202	-0.0638831	0.0733501	0.0995404	uV
2.8912	-0.179855	0.0793039	-0.0764232	0.0718822	0.0689168	-0.0320905	0.118267	-0.154761	0.0548646	uV		1.89792	0.0141552	0.0105673	-0.384696	-0.0593424	-0.105287	0.044643	0.0781938	uV
2.90144	-0.181915	0.076519	-0.0765061	0.0682294	0.0705637	-0.0379917	0.121947	-0.178161	0.0453478	uV		1.90816	-0.0463012	-0.0131801	-0.439429	0.0120804	-0.224108	0.0557303	-0.093486	uV
2.91168	-0.180897	0.0722855	-0.0777086	0.0593474	0.0655965	-0.0369263	0.115639	-0.198336	0.0383961	uV		1.9184	-0.163061	0.0173089	-0.297435	-0.0299519	-0.226344	-0.0489438	-0.19633	uV
2.92192	-0.183371	0.0732202	-0.0820694	0.0486841	0.0605953	-0.0367412	0.105836	-0.213145	0.0452381	uV		1.92864	-0.209559	0.00712752	-0.278813	-0.137389	-0.126488	-0.0639242	-0.125419	uV
2.93216	-0.183133	0.0801226	-0.0824412	0.0397399	0.0595195	-0.0284757	0.103955	-0.220179	0.0420983	uV		1.93888	-0.243445	0.0214228	-0.322598	-0.0412902	-0.0896138	-0.077759	-0.00262946	uV
2.9424	-0.18833	0.0861138	-0.0796118	0.0267607	0.0489081	-0.0187996	0.087929	-0.226441	0.0574843	uV		1.94912	-0.119676	-0.0163502	-0.351903	-0.0547862	-0.162273	-0.220638	-0.0447869	uV
2.95264	-0.187265	0.091571	-0.071151	0.0180725	0.0432819	-0.004046	0.0743717	-0.225386	0.0640996	uV		1.95936	-0.169204	-0.0362143	-0.270985	-0.0957856	-0.159078	-0.179037	-0.162793	uV
2.96288	-0.187623	0.0829109	-0.0605645	0.0142023	0.0397908	0.00266244	0.0635515	-0.227914	0.0746569	uV		1.9696	-0.249261	-0.0855881	-0.232289	-0.014568	-0.335361	-0.00202388	-0.219024	uV
2.97312	-0.181593	0.0807733	-0.0495988	0.0139653	0.0349884	0.00810219	0.0505269	-0.229916	0.0815755	uV		1.97984	-0.0783011	0.0586528	-0.314163	0.0341058	-0.150064	-0.0607747	-0.112057	uV
2.98336	-0.167563	0.0708878	-0.0432544	0.0164058	0.0356104	0.00212498	0.0496041	-0.242744	0.087082	uV		1.99008	-0.150266	0.104782	-0.213394	-0.165566	0.0488883	-0.156034	-0.210142	uV
2.9936	-0.147329	0.0645309	-0.0391611	0.0295711	0.03625	-0.0118113	0.036967	-0.261827	0.0935262	uV		2.00032	-0.222803	0.0619811	-0.0170702	-0.301278	0.0362286	-0.153606	-0.314062	uV
3.00384	-0.128143	0.0636202	-0.0379525	0.0411197	0.0471212	-0.0248898	0.0255318	-0.28016	0.100264	uV		2.01056	-0.14171	-0.0444537	0.0419992	-0.24696	-0.0136095	-0.13778	-0.200907	uV
3.01408	-0.110475	0.0731501	-0.0311437	0.057926	0.0528778	-0.0289727	0.00854659	-0.313963	0.0963538	uV		2.0208	-0.156198	-0.0998577	0.0826958	-0.240184	-0.0227159	-0.076474	-0.138474	uV
3.02432	-0.0995539	0.0831805	-0.0319036	0.0756809	0.0605193	-0.0320041	-0.00500333	-0.341374	0.105227	uV		2.03104	-0.223451	-0.00699788	-0.0316587	-0.0691238	-0.190736	-0.135262	-0.215733	uV
3.03456	-0.0828993	0.0951766	-0.0276994	0.0856355	0.0644999	-0.0308031	-0.0104328	-0.371231	0.127884	uV		2.04128	-0.0752759	-0.0908497	-0.118442	-0.0253722	-0.135564	-0.108189	-0.339387	uV
3.0448	-0.0754655	0.108577	-0.0261551	0.0960579	0.0724735	-0.02292	-0.00695896	-0.37627	0.14685	uV		2.05152	-0.0689733	-0.178934	-0.0270551	-0.194957	-0.214704	-0.140819	-0.29404	uV
3.05504	-0.07126	0.119929	-0.0306237	0.0968395	0.0707956	-0.0155054	-0.00192304	-0.380827	0.167453	uV		2.06176	-0.12817	-0.0743115	-0.0640753	-0.215226	-0.167276	-0.172156	-0.212576	uV
3.06528	-0.064139	0.128233	-0.0325788	0.0977078	0.0804671	-0.00270934	0.0065767	-0.37417	0.179	uV		2.072	-0.11483	-0.0139236	-0.0908196	-0.333411	-0.0460503	-0.124551	-0.151708	uV
3.07552	-0.0572276	0.139361	-0.0314074	0.104983	0.0813373	0.0013783	0.0170207	-0.353692	0.192734	uV		2.08224	-0.0139961	0.0589293	-0.111704	-0.195476	0.0927949	0.0144944	-0.143492	uV
3.08576	-0.0543388	0.150216	-0.0286614	0.109469	0.0830469	0.0105891	0.0193082	-0.328282	0.181464	uV		2.09248	0.12348	0.109121	0.0203854	-0.186366	0.174648	-0.0520161	-0.213979	uV
3.096	-0.0450932	0.163014	-0.0245142	0.124298	0.0842302	0.014539	0.0212984	-0.307734	0.168626	uV		2.10272	0.0865459	0.125544	0.0165743	-0.159371	0.145507	-0.088253	-0.237397	uV
3.10624	-0.0376575	0.176185	-0.0178178	0.134392	0.0884648	0.0219835	0.0210521	-0.283469	0.158415	uV		2.11296	-0.0261179	0.121534	-0.120291	0.0387046	-0.00741988	-0.176184	-0.21897	uV
3.11648	-0.0316719	0.184552	-0.0138633	0.149593	0.0981929	0.0454075	0.0242236	-0.276468	0.148221	uV		2.1232	-0.071165	0.022634	0.0350696	-0.014272	-0.175444	-0.128813	-0.236654	uV
3.12672	-0.0242819	0.188639	-0.00467606	0.159787	0.107561	0.0634733	0.0149951	-0.267584	0.137198	uV		2.13344	-0.106648	0.0316182	0.1952	-0.0450435	-0.2688	-0.189977	-0.23727	uV
3.13696	-0.0247404	0.189519	0.00648233	0.16648	0.119768	0.0803897	0.0138074	-0.265699	0.136025	uV		2.14368	-0.103532	0.056217	0.177463	-0.140697	-0.02056	-0.245146	-0.27404	uV
3.1472	-0.019479	0.197276	0.0162876	0.166521	0.134509	0.0945379	0.00313453	-0.254654	0.135324	uV		2.15392	-0.126612	0.014942	0.0737461	-0.0114366	0.122764	-0.264885	-0.466115	uV
3.15744	-0.0152529	0.192064	0.0232623	0.158521	0.141337	0.112409	0.000261346	-0.25576	0.128276	uV		2.16416	-0.153707	-0.127702	0.00743419	-0.0161478	0.0408459	-0.269779	-0.418416	uV
3.16768	-0.0036879	0.195788	0.0332075	0.14595	0.153836	0.116454	-0.00625432	-0.256629	0.13505	uV		2.1744	-0.00125915	0.0492197	0.0175875	-0.198505	-0.0417799	-0.293843	-0.349957	uV
3.17792	0.0026342	0.192759	0.0411765	0.131105	0.170302	0.126264	-0.0179407	-0.253639	0.132021	uV		2.18464	0.0852206	0.0448033	-0.0531465	-0.0420469	-0.0120127	-0.170541	-0.311971	uV
3.18816	0.00245204	0.177332	0.0400913	0.117511	0.182493	0.144402	-0.0290054	-0.269586	0.137109	uV		2.19488	-0.084956	-0.0866956	-0.0194213	0.0174591	0.072552	-0.119894	-0.226544	uV
3.1984	0.00361652	0.164114	0.0457931	0.0969708	0.205494	0.164128	-0.0358714	-0.276388	0.156988	uV		2.20512	-0.147555	-0.0689903	0.0758526	-0.0556383	-0.0488243	-0.307738	-0.137639	uV
3.20864	0.0016732	0.142353	0.0429757	0.0809325	0.218764	0.189679	-0.0368734	-0.285634	0.170539	uV		2.21536	-0.154199	-0.0895932	-0.0809664	-0.0783375	-0.147876	-0.285502	-0.188853	uV
3.21888	-0.0055797	0.118614	0.0493516	0.0684541	0.235856	0.217998	-0.0389232	-0.28465	0.185926	uV		2.2256	0.0744614	-0.183298	-0.109559	-0.0713518	-0.103158	-0.321938	-0.139114	uV
3.22912	-0.0138777	0.100549	0.0547403	0.0593161	0.242308	0.241921	-0.0438105	-0.270804	0.202635	uV		2.23584	-0.0230661	-0.146405	-0.113274	-0.0831041	-0.0629556	-0.31675	-0.213988	uV
3.23936	-0.0204501	0.0753467	0.0542849	0.0536452	0.25022	0.263809	-0.0606664	-0.251298	0.200965	uV		2.24608	0.0161442	0.0463009	0.00482857	-0.0386608	-0.198175	-0.392889	-0.330552	uV
3.2496	-0.0221439	0.0509169	0.0589673	0.0608512	0.252526	0.285286	-0.074125	-0.226567	0.198198	uV		2.25632	-0.0685263	-0.0236452	0.177037	-0.0207812	-0.122035	-0.331876	-0.280022	uV
3.25984	-0.0238671	0.0356791	0.0497862	0.0609914	0.248248	0.301096	-0.0863214	-0.196319	0.184203	uV		2.26656	-0.00305414	-0.103703	-0.108358	-0.0454175	-0.20588	-0.322661	-0.313911	uV
3.27008	-0.0202396	0.0160473	0.0379705	0.0636212	0.242637	0.304189	-0.0916743	-0.172197	0.171098	uV		2.2768	0.0879022	-0.282676	-0.264193	-0.0374958	-0.218455	-0.233397	-0.39587	uV
3.28032	-0.00991457	-0.00427553	0.0344361	0.0621068	0.240612	0.298515	-0.110075	-0.150303	0.167279	uV		2.28704	-0.0266701	-0.143708	-0.281875	-0.155298	-0.237856	-0.287465	-0.173841	uV
3.29056	0.00115752	-0.0128875	0.0229465	0.0579907	0.233008	0.288406	-0.11719	-0.130643	0.15291	uV		2.29728	0.0372455	-0.166571	-0.0805083	0.0199169	-0.171174	-0.375939	0.0260842	uV
3.3008	0.0117507	-0.0223458	0.0102511	0.047976	0.227154	0.273656	-0.132025	-0.120655	0.147971	uV		2.30752	0.0314018	-0.092701	-0.192132	0.0758365	-0.00424773	-0.393742	-0.177607	uV
3.31104	0.0175299	-0.0282607	0.000130419	0.0398479	0.212454	0.262113	-0.143238	-0.122742	0.144113	uV		2.31776	-0.0127774	-0.151713	-0.247373	0.0532547	-0.199782	-0.521808	-0.403453	uV
3.32128	0.0159579	-0.0276047	-0.0113749	0.0295961	0.191349	0.253356	-0.151739	-0.129286	0.144765	uV		2.328	-0.0320137	-0.128247	-0.0715578	0.00773042	-0.223707	-0.558564	-0.498814	uV
3.33152	0.0142607	-0.0292145	-0.0229923	0.034325	0.175226	0.242745	-0.152009	-0.137011	0.138938	uV		2.33824	0.0632164	-0.0213218	-0.0861195	-0.0189736	-0.16331	-0.469456	-0.60806	uV
3.34176	0.00989819	-0.0228847	-0.027997	0.031304	0.152039	0.238326	-0.143719	-0.144927	0.136739	uV		2.34848	-0.138273	-0.0523803	-0.146597	-0.0212625	-0.194839	-0.492939	-0.570477	uV
3.352	0.0112004	-0.0168853	-0.0320256	0.0362443	0.140149	0.231146	-0.1359	-0.142017	0.13225	uV		2.35872	-0.0779596	-0.176992	-0.284552	0.0535133	-0.122622	-0.518239	-0.419096	uV
3.36224	0.00482226	-0.0153798	-0.0364444	0.0426201	0.124852	0.213205	-0.11423	-0.127118	0.123914	uV		2.36896	-0.00643581	-0.221305	-0.123496	0.00269055	-0.183976	-0.4265	-0.485609	uV
3.37248	0.00411384	-0.0110833	-0.0270306	0.047345	0.108943	0.200147	-0.0942598	-0.107257	0.116654	uV		2.3792	-0.00356466	-0.0112239	-0.00119895	0.0178325	-0.106333	-0.517952	-0.592432	uV
3.38272	-0.00167147	-0.0117793	-0.0226944	0.0485352	0.0977694	0.192242	-0.0683747	-0.0892398	0.102555	uV		2.38944	-0.0435999	0.0851601	-0.0879237	-0.00806004	-0.0320202	-0.446418	-0.495928	uV
3.39296	-0.0063453	-0.0179087	-0.0201927	0.0402735	0.0987456	0.19525	-0.0468762	-0.0920901	0.09343	uV		2.39968	-0.0160763	-0.0231972	-0.193422	0.0493607	0.121304	-0.444692	-0.512906	uV
3.4032	-0.0120612	-0.0171101	-0.0185293	0.0361578	0.0981388	0.200048	-0.0189235	-0.0858275	0.0778045	uV		2.40992	-0.166577	-0.05447	-0.358003	0.0872973	-0.0333765	-0.44274	-0.454893	uV
3.41344	-0.0139361	-0.017883	-0.0250982	0.0284505	0.102779	0.202454	0.000312328	-0.0800655	0.0547968	uV		2.42016	-0.215263	-0.161861	-0.313557	0.152789	-0.0942349	-0.355326	-0.686311	uV
3.42368	-0.0218887	-0.0186011	-0.0323922	0.021293	0.104038	0.200666	0.0204753	-0.0901058	0.0506066	uV		2.4304	-0.0475025	-0.183919	-0.307984	0.051209	-0.00237048	-0.34781	-0.689954	uV
3.43392	-0.0312355	-0.0101099	-0.042778	0.0197706	0.103416	0.200946	0.0315857	-0.0915082	0.0536933	uV		2.44064	-0.165183	-0.128565	-0.179079	0.033983	-0.0671151	-0.375231	-0.815035	uV
3.44416	-0.0376571	-0.0132306	-0.0480939	0.0178147	0.103357	0.205	0.0432863	-0.101306	0.0571989	uV		2.45088	-0.0544459	0.0226852	-0.0272411	0.00516921	-0.105052	-0.35472	-0.802791	uV
3.4544	-0.0467653	-0.0131016	-0.0536079	0.0147378	0.093984	0.200803	0.0456308	-0.110509	0.0586483	uV		2.46112	-0.180298	-0.0476635	-0.199292	-0.145873	-0.132459	-0.5215	-0.689884	uV
3.46464	-0.0548562	-0.01312	-0.0550351	0.0102558	0.0907494	0.213133	0.0516817	-0.129069	0.0561931	uV		2.47136	-0.217314	0.0244164	-0.273543	-0.227258	-0.147268	-0.430297	-0.618357	uV
3.47488	-0.058658	-0.0139649	-0.0481969	-0.000212407	0.0846795	0.222773	0.0557661	-0.142999	0.0427357	uV		2.4816	0.00686198	0.0345275	-0.265503	-0.0914717	0.0698441	-0.370967	-0.622335	uV
3.48512	-0.0648009	-0.0123871	-0.0402437	0.001348	0.0772935	0.235553	0.0546209	-0.163273	0.0333031	uV		2.49184	0.0402471	-0.172815	-0.349073	-0.250784	-0.00424117	-0.485812	-0.682793	uV
3.49536	-0.0750869	-0.0170661	-0.0197931	0.0055728	0.0792211	0.253324	0.0455711	-0.183704	0.0136289	uV		2.50208	0.130627	-0.232491	-0.28281	-0.254964	0.0111899	-0.247904	-0.716362	uV
3.5056	-0.0800042	-0.0277858	-0.00583783	0.0139219	0.077378	0.269267	0.0420145	-0.190457	-0.012624	uV		2.51232	0.0251031	-0.122799	-0.335486	-0.163493	-0.0138697	-0.215724	-0.801454	uV
3.51584	-0.0877636	-0.0285908	0.0135437	0.0211086	0.0802116	0.270312	0.04066	-0.203744	-0.0467343	uV		2.52256	-0.0805989	-0.0356126	-0.191621	-0.201396	-0.176285	-0.283049	-0.785209	uV
3.52608	-0.101442	-0.0431996	0.0261103	0.0247153	0.0808327	0.260171	0.0423823	-0.215467	-0.0886658	uV		2.5328	-0.0984448	-0.10504	-0.174254	-0.122883	-0.24428	-0.399669	-0.839742	uV
3.53632	-0.103362	-0.0547083	0.0367796	0.0325571	0.0738718	0.249799	0.0520597	-0.231022	-0.126325	uV		2.54304	0.142234	0.00249445	-0.226316	-0.248468	-0.349806	-0.274115	-0.807895	uV
3.54656	-0.106748	-0.0645028	0.0475206	0.0401217	0.0700648	0.231124	0.0590233	-0.244936	-0.169314	uV		2.55328	0.108514	-0.0257203	-0.0805661	-0.216883	-0.25261	-0.30542	-0.716976	uV
3.5568	-0.109516	-0.0664836	0.0592002	0.044885	0.0712967	0.220426	0.0631536	-0.266935	-0.204325	uV		2.56352	-0.0458479	-0.0112605	-0.0733227	-0.226709	-0.275022	-0.172807	-0.774219	uV
3.56704	-0.101169	-0.070784	0.0752367	0.0539495	0.0707638	0.213705	0.0628171	-0.281182	-0.236619	uV		2.57376	-0.123561	-0.0812608	-0.163478	-0.266826	-0.318975	-0.21834	-0.87861	uV
3.57728	-0.096525	-0.0604263	0.0830477	0.0557113	0.0770027	0.206813	0.0655722	-0.296728	-0.266742	uV		2.584	-0.181732	-0.0648627	-0.0076589	-0.178522	-0.375467	-0.3893	-0.941775	uV
3.58752	-0.0864966	-0.0444646	0.0885668	0.0464647	0.0764085	0.21269	0.0576585	-0.302151	-0.287438	uV		2.59424	-0.117914	-0.0355712	-0.152335	-0.105596	-0.333145	-0.463826	-0.975229	uV
3.59776	-0.0736314	-0.0310025	0.0936455	0.040745	0.0872445	0.216567	0.0607217	-0.319266	-0.310227	uV		2.60448	-0.133696	-0.1521	-0.175969	0.0225094	-0.347972	-0.355366	-0.899245	uV
3.608	-0.0606923	-0.0219996	0.0836139	0.0314032	0.0924835	0.217653	0.0481227	-0.32895	-0.331313	uV		2.61472	-0.0578183	-0.128514	-0.270127	0.0692946	-0.284881	-0.33592	-1.03212	uV
3.61824	-0.0478288	-0.00962268	0.0851604	0.0246983	0.0918266	0.217764	0.0333426	-0.337425	-0.343349	uV		2.62496	-0.0866222	-0.210647	-0.127191	-0.0538969	-0.324371	-0.401941	-1.16315	uV
3.62848	-0.041453	-0.00453928	0.0748368	0.0190762	0.0993857	0.212095	0.0204612	-0.348558	-0.356286	uV		2.6352	-0.0568253	-0.219774	-0.114188	-0.192198	-0.422784	-0.523102	-1.08312	uV
3.63872	-0.0381595	0.00161148	0.0676769	0.016418	0.0989183	0.19739	0.0030787	-0.358549	-0.37305	uV		2.64544	-0.0439867	-0.180416	-0.133678	-0.18903	-0.204487	-0.506966	-1.16245	uV
3.64896	-0.0305904	0.0141451	0.0613152	0.0106489	0.100064	0.187242	-0.00559151	-0.365095	-0.394353	uV		2.65568	-0.0675464	-0.318311	-0.0773615	-0.0274333	-0.0933659	-0.589461	-1.11047	uV
3.6592	-0.0299508	0.0229925	0.0573253	0.00776894	0.0962797	0.186776	-0.011606	-0.359321	-0.40954	uV		2.66592	-0.0234625	-0.320886	-0.0152215	0.00159502	-0.129554	-0.7188	-1.1638	uV
3.66944	-0.0315949	0.0360913	0.051985	0.0140861	0.0982196	0.191001	-0.0145043	-0.349109	-0.431058	uV		2.67616	0.025734	-0.158359	-0.127143	-0.110031	-0.23446	-0.652221	-1.38949	uV
3.67968	-0.0305803	0.0461558	0.0587542	0.0179643	0.102608	0.201377	-0.017349	-0.34737	-0.451421	uV		2.6864	0.0526875	-0.286367	-0.105191	-0.0745064	-0.175055	-0.630111	-1.32208	uV
3.68992	-0.0308271	0.0557101	0.0611228	0.0229253	0.108278	0.19234	-0.0175798	-0.342868	-0.467348	uV		2.69664	-0.0632536	-0.293584	0.0187129	-0.032146	-0.255105	-0.652916	-1.05381	uV
3.70016	-0.0249864	0.06512	0.0583601	0.0247647	0.12141	0.189862	-0.0209996	-0.330242	-0.4825	uV		2.70688	-0.0890309	-0.226525	-0.00389725	-0.0536641	-0.540222	-0.639345	-1.17391	uV
3.7104	-0.0188204	0.0663343	0.0526681	0.0194028	0.124031	0.180964	-0.0200788	-0.320944	-0.486936	uV		2.71712	-0.0718692	-0.195377	0.00418901	0.0501248	-0.44205	-0.603939	-1.27595	uV
3.72064	-0.0176968	0.0650114	0.0448933	0.00556593	0.124498	0.1647	-0.0141519	-0.311132	-0.496082	uV		2.72736	-0.172562	-0.0808573	-0.221715	-0.19124	-0.311726	-0.577325	-1.24198	uV
3.73088	-0.0178696	0.0636783	0.0348169	-0.00238701	0.11832	0.169483	-0.00919665	-0.302185	-0.506269	uV		2.7376	-0.00347644	0.0327051	-0.287144	-0.261046	-0.317935	-0.62751	-1.38012	uV
3.74112	-0.0224925	0.0505418	0.0251597	-0.0174352	0.103316	0.166438	-0.00952605	-0.29422	-0.512129	uV		2.74784	-0.0505495	-0.128389	-0.361381	-0.148579	-0.207838	-0.595473	-1.35951	uV
3.75136	-0.032713	0.0497279	0.0150666	-0.0349875	0.0936441	0.166375	0.00524479	-0.291047	-0.524852	uV		2.75808	-0.214252	-0.255851	-0.263224	-0.157751	-0.224376	-0.386339	-1.41286	uV
3.7616	-0.0366959	0.0477188	0.00777167	-0.0461135	0.0806773	0.171317	0.00680848	-0.284942	-0.535518	uV		2.76832	-0.0103259	-0.0789073	-0.223477	-0.269552	-0.424138	-0.52886	-1.64598	uV
3.77184	-0.0409331	0.0565177	0.000136177	-0.0698463	0.0649237	0.177668	0.0135694	-0.279597	-0.541198	uV		2.77856	-0.0596356	-0.0344026	-0.215968	-0.408732	-0.377416	-0.779163	-1.84424	uV
3.78208	-0.0407359	0.0621635	-0.00545709	-0.0959298	0.0490901	0.179819	0.022164	-0.286203	-0.550463	uV		2.7888	-0.00674158	0.0871539	-0.132127	-0.345447	-0.342799	-0.77506	-1.70608	uV
3.79232	-0.0415449	0.0572089	-0.0123534	-0.123776	0.0370129	0.18662	0.0360486	-0.287308	-0.564552	uV		2.79904	0.00137717	-0.0679487	0.00189066	-0.296681	-0.45128	-0.90578	-1.73209	uV
3.80256	-0.0376979	0.0580204	-0.0167763	-0.152622	0.0292146	0.194768	0.0620958	-0.30237	-0.578197	uV		2.80928	-0.0667933	-0.152932	0.0102162	-0.301214	-0.424581	-0.935323	-1.90257	uV
3.8128	-0.0351084	0.0508137	-0.0166967	-0.177723	0.0126824	0.194623	0.0854021	-0.309362	-0.601667	uV		2.81952	-0.103461	-0.161715	-0.157654	-0.329505	-0.454146	-1.02017	-1.86488	uV
3.82304	-0.0377696	0.0428767	-0.0146996	-0.202221	0.00278558	0.197455	0.110105	-0.331876	-0.619702	uV		2.82976	-0.11096	-0.128483	-0.313762	-0.350967	-0.496875	-0.942359	-2.1143	uV
3.83328	-0.0391317	0.0405094	-0.00988428	-0.213516	-0.00232732	0.18973	0.128682	-0.34468	-0.646802	uV		2.84	-0.0273675	-0.0691488	-0.189752	-0.366859	-0.679716	-0.992818	-2.21057	uV
3.84352	-0.0452199	0.0388103	-0.00743431	-0.219754	-0.011831	0.177988	0.139682	-0.372723	-0.679262	uV		2.85024	0.0295398	0.0363109	-0.0493228	-0.325688	-0.431108	-0.903448	-2.10759	uV
3.85376	-0.0454614	0.0408055	-0.00941588	-0.230988	-0.010078	0.166801	0.13293	-0.397185	-0.724562	uV		2.86048	0.11384	-0.0982478	-0.127091	-0.114996	-0.449398	-0.944646	-2.13868	uV
3.864	-0.0467994	0.0417007	-0.00637933	-0.231139	-0.0062753	0.163737	0.124385	-0.432251	-0.76342	uV		2.87072	-0.0139648	-0.134408	-0.158595	-0.299743	-0.51921	-0.857641	-2.20604	uV
3.87424	-0.040607	0.044407	-0.00618424	-0.22943	0.000546038	0.166906	0.0949529	-0.467167	-0.808269	uV		2.88096	-0.0855345	-0.417162	-0.205357	-0.28659	-0.489057	-0.914633	-2.2103	uV
3.88448	-0.0344648	0.0433353	-0.0045989	-0.21967	0.0039439	0.171275	0.0639202	-0.497152	-0.847285	uV		2.8912	-0.0865003	-0.421406	-0.244915	-0.302362	-0.436895	-0.997294	-2.06961	uV
3.89472	-0.0328979	0.041358	0.00517009	-0.205641	0.0158394	0.185538	0.0358868	-0.520599	-0.883067	uV		2.90144	-0.039238	-0.230248	-0.0581482	-0.379523	-0.509942	-0.991307	-2.28535	uV
3.90496	-0.0359182	0.0403942	0.00283464	-0.18522	0.0216561	0.195661	0.0079724	-0.536388	-0.918989	uV		2.91168	-0.0619835	-0.263611	-0.15882	-0.399444	-0.539761	-0.908058	-2.55321	uV
3.9152	-0.0413852	0.0509876	0.00403589	-0.16049	0.0332327	0.192261	-0.0120099	-0.553287	-0.953608	uV		2.92192	-0.00569373	-0.356274	-0.148284	-0.243796	-0.530928	-0.958858	-2.58229	uV
3.92544	-0.0548809	0.0653338	-0.0024696	-0.134198	0.0483616	0.192015	-0.0172188	-0.551219	-0.992744	uV		2.93216	0.0279644	-0.471846	-0.275302	-0.270412	-0.600836	-1.19023	-2.46238	uV
3.93568	-0.0624035	0.0844428	-0.00287724	-0.11645	0.0554428	0.186225	-0.0220112	-0.571298	-1.02961	uV		2.9424	0.0223833	-0.420978	-0.338016	-0.34993	-0.60829	-1.22674	-2.56792	uV
3.94592	-0.0772041	0.101372	-0.011651	-0.105807	0.0633387	0.180096	-0.0176739	-0.587112	-1.05331	uV		2.95264	-0.150895	-0.144819	-0.271084	-0.336465	-0.617175	-1.303	-2.61356	uV
3.95616	-0.0928947	0.11671	-0.0182868	-0.0977746	0.0689564	0.168086	-0.0161946	-0.606391	-1.07963	uV		2.96288	-0.040848	-0.3007	-0.394609	-0.191927	-0.706082	-1.26988	-2.68417	uV
3.9664	-0.110063	0.125877	-0.0214598	-0.0892661	0.0727063	0.16797	-0.0124705	-0.626339	-1.09984	uV		2.97312	-0.136538	-0.433527	-0.237667	-0.08789	-0.536055	-1.13109	-2.85391	uV
3.97664	-0.126682	0.1324	-0.0257696	-0.0815984	0.0699099	0.157008	-0.015084	-0.654609	-1.11401	uV		2.98336	-0.169132	-0.323005	-0.0903931	-0.261738	-0.548607	-1.23151	-2.88699	uV
3.98688	-0.127603	0.137292	-0.0308271	-0.0723546	0.0701353	0.140985	-0.0109454	-0.662244	-1.13154	uV		2.9936	-0.0188774	-0.14268	-0.159167	-0.397309	-0.620578	-1.37407	-2.75185	uV
3.99712	-0.121038	0.139654	-0.0360756	-0.0628474	0.0682648	0.126283	-0.0117541	-0.669276	-1.15148	uV		3.00384	0.045934	-0.239941	-0.0558677	-0.37246	-0.708056	-1.41007	-2.92987	uV
4.00736	-0.107528	0.134561	-0.0429424	-0.0589688	0.0708407	0.105024	-0.00468791	-0.674163	-1.17206	uV		3.01408	-0.0497308	-0.354428	-0.089941	-0.334892	-0.649495	-1.27959	-3.08671	uV
4.0176	-0.0853891	0.128743	-0.04764	-0.051286	0.0754537	0.0826914	-0.000497723	-0.678013	-1.19528	uV		3.02432	-0.233797	-0.221237	-0.194293	-0.177646	-0.542925	-1.32172	-2.99321	uV
4.02784	-0.0567972	0.120997	-0.0454611	-0.0524298	0.0755463	0.0799664	0.00641139	-0.677903	-1.23098	uV		3.03456	-0.269102	-0.336008	-0.0577036	-0.188516	-0.428707	-1.21554	-2.90291	uV
4.03808	-0.0335284	0.109066	-0.0398502	-0.0465603	0.0762136	0.075256	0.0106356	-0.685041	-1.26669	uV		3.0448	-0.314351	-0.50609	-0.159378	-0.304618	-0.467189	-1.38411	-2.8246	uV
4.04832	-0.0204293	0.0964402	-0.0411708	-0.0477309	0.0704773	0.0882061	0.0137541	-0.683815	-1.30622	uV		3.05504	-0.0972846	-0.378284	-0.105153	-0.3133	-0.603133	-1.54001	-2.90389	uV
4.05856	-0.016463	0.0909804	-0.0406767	-0.0383165	0.0619875	0.113421	0.0118301	-0.693725	-1.35336	uV		3.06528	-0.155839	-0.26271	-0.0651065	-0.396082	-0.626352	-1.47364	-3.1479	uV
4.0688	-0.0228603	0.0848974	-0.0395012	-0.0374583	0.0501029	0.138451	0.00883374	-0.69949	-1.39111	uV		3.07552	-0.0964412	-0.151836	-0.140835	-0.414401	-0.560747	-1.61244	-3.19517	uV
4.07904	-0.0259804	0.0793756	-0.0378246	-0.0255852	0.0438084	0.179893	-0.00152092	-0.698365	-1.42419	uV		3.08576	-0.0927022	-0.140857	-0.0807524	-0.482959	-0.659363	-1.87801	-3.17997	uV
4.08928	-0.0296817	0.0729674	-0.0320017	-0.0285259	0.0328038	0.209004	0.00396754	-0.706544	-1.44655	uV		3.096	-0.2329	-0.0636548	-0.110053	-0.49257	-0.839471	-1.74018	-3.29553	uV
4.09952	-0.0251598	0.0687527	-0.0277871	-0.0300204	0.0277646	0.243147	-0.00981317	-0.709957	-1.4651	uV		3.10624	-0.253609	-0.0162956	-0.183094	-0.378601	-0.858927	-1.74482	-3.51486	uV
4.10976	-0.0183247	0.0679589	-0.0233483	-0.0316999	0.0233541	0.277257	-0.0177169	-0.725974	-1.48037	uV		3.11648	-0.2819	0.0194043	-0.0288782	-0.372602	-0.824578	-1.97418	-3.47532	uV
4.12	-0.00795568	0.0695608	-0.0159751	-0.0388288	0.0223013	0.295344	-0.0303466	-0.740202	-1.5025	uV		3.12672	-0.249232	-0.0836101	-0.0424695	-0.386603	-0.928707	-1.82347	-3.41799	uV
4.13024	0.00133414	0.0786175	-0.0072234	-0.0471111	0.0184665	0.316664	-0.0467442	-0.759531	-1.53161	uV		3.13696	-0.226125	-0.0344041	-0.115371	-0.504092	-0.78729	-2.00966	-3.40772	uV
4.14048	0.0115428	0.0833861	-0.00128036	-0.0567693	0.0114425	0.326868	-0.0562175	-0.765097	-1.57104	uV		3.1472	-0.175221	-0.0196943	0.000464916	-0.337117	-0.88889	-1.97103	-3.48545	uV
4.15072	0.0162524	0.085003	7.52608e-06	-0.0647479	0.00805415	0.33202	-0.0742659	-0.774994	-1.60545	uV		3.15744	-0.150442	-0.307001	-0.0738972	-0.239806	-0.840599	-1.94034	-3.48072	uV
4.16096	0.0143746	0.0846235	0.0134352	-0.0648596	0.00422594	0.340743	-0.0897476	-0.77786	-1.6434	uV		3.16768	-0.19316	-0.360823	-0.0928459	-0.542207	-0.923609	-2.03301	-3.48006	uV
4.1712	0.0171655	0.0842536	0.0267043	-0.0645643	-0.0064254	0.34988	-0.104341	-0.793693	-1.67676	uV		3.17792	-0.133993	-0.207424	0.0524715	-0.546209	-0.94746	-2.18734	-3.41314	uV
4.18144	0.0218374	0.0830876	0.0420339	-0.0671277	-0.0110991	0.353293	-0.117617	-0.810211	-1.70008	uV		3.18816	-0.158749	-0.109872	0.0622854	-0.392092	-1.02907	-2.27654	-3.45686	uV
4.19168	0.0243141	0.0837072	0.0553873	-0.0748909	-0.0178733	0.349461	-0.125601	-0.821892	-1.71831	uV		3.1984	-0.230917	-0.129877	-0.187957	-0.407588	-0.950713	-2.23367	-3.50135	uV
4.20192	0.0218935	0.0878821	0.0660603	-0.0833611	-0.0139141	0.347438	-0.137307	-0.845928	-1.72733	uV		3.20864	-0.140207	-0.105288	-0.210832	-0.33548	-0.855764	-2.34615	-3.34639	uV
4.21216	0.0253777	0.100964	0.0741599	-0.0957413	-0.0101683	0.341766	-0.144768	-0.863376	-1.72732	uV		3.21888	-0.212427	-0.0305578	-0.280742	-0.380114	-1.11647	-2.51644	-3.35379	uV
4.2224	0.0209783	0.113764	0.0778064	-0.102111	-0.00338968	0.332971	-0.139991	-0.878036	-1.72056	uV		3.22912	-0.167363	0.0560358	-0.167604	-0.537547	-1.26771	-2.43582	-3.34001	uV
4.23264	0.0231287	0.125361	0.0786094	-0.10862	0.00768111	0.318327	-0.141825	-0.898779	-1.71818	uV		3.23936	-0.0644022	-0.117166	-0.179505	-0.387632	-1.27697	-2.54328	-3.39055	uV
4.24288	0.0197443	0.129542	0.0806177	-0.116801	0.0123076	0.312047	-0.142401	-0.921941	-1.71717	uV		3.2496	-0.0987273	-0.0715989	-0.283411	-0.38615	-1.29039	-2.62707	-3.44084	uV
4.25312	0.0270325	0.129967	0.0743061	-0.127948	0.0185885	0.309857	-0.154583	-0.937154	-1.71869	uV		3.25984	-0.188741	-0.0845072	-0.392223	-0.407591	-1.4063	-2.62954	-3.443	uV
4.26336	0.0311112	0.133433	0.0678671	-0.141669	0.0243318	0.30884	-0.173311	-0.957401	-1.7224	uV		3.27008	-0.0931144	-0.173913	-0.0727084	-0.335943	-1.36762	-2.60453	-3.49054	uV
4.2736	0.0341316	0.133941	0.0618326	-0.155458	0.0296667	0.311828	-0.194942	-0.985704	-1.73396	uV		3.28032	0.00149399	-0.269237	-0.0319436	-0.568102	-1.3365	-2.68682	-3.50665	uV
4.28384	0.0373489	0.135147	0.0570944	-0.169169	0.0346586	0.324299	-0.214404	-1.0105	-1.73947	uV		3.29056	-0.164678	-0.280499	-0.204104	-0.622984	-1.21186	-2.73355	-3.11137	uV
4.29408	0.0356423	0.138321	0.0468801	-0.173765	0.045867	0.32959	-0.231996	-1.03922	-1.7386	uV		3.3008	-0.0666654	-0.267505	-0.195011	-0.593888	-1.30551	-2.76158	-3.00027	uV
4.30432	0.035773	0.141911	0.0430352	-0.180035	0.0490113	0.327557	-0.243923	-1.06612	-1.73444	uV		3.31104	-0.0867167	-0.197533	-0.221933	-0.573824	-1.43192	-2.85986	-2.90892	uV
4.31456	0.0312345	0.145713	0.0371594	-0.182622	0.0601785	0.330633	-0.243204	-1.07962	-1.73184	uV		3.32128	-0.202209	-0.248391	-0.144158	-0.483749	-1.5058	-2.84485	-2.88302	uV
4.3248	0.0288441	0.148307	0.036271	-0.187273	0.0685356	0.337202	-0.248089	-1.095	-1.72709	uV		3.33152	-0.0580257	-0.20966	-0.11376	-0.618294	-1.48433	-2.88744	-2.88051	uV
4.33504	0.0329849	0.151151	0.0322041	-0.190619	0.074553	0.341655	-0.249442	-1.10793	-1.71669	uV		3.34176	-0.144415	-0.24486	-0.200163	-0.549753	-1.61358	-3.06584	-2.55369	uV
4.34528	0.038757	0.147136	0.0314406	-0.196609	0.0740589	0.3555	-0.244407	-1.12509	-1.71668	uV		3.352	-0.111245	-0.175799	-0.236002	-0.543436	-1.68072	-3.08469	-2.52084	uV
4.35552	0.043604	0.142749	0.0350712	-0.209367	0.0786451	0.360247	-0.242058	-1.14146	-1.71345	uV		3.36224	-0.0588441	-0.0838444	-0.204951	-0.696264	-1.79501	-2.92825	-2.56362	uV
4.36576	0.0438396	0.139651	0.0364625	-0.219157	0.0785379	0.368093	-0.243838	-1.14625	-1.71649	uV		3.37248	-0.0391847	-0.110864	-0.289587	-0.735655	-1.82738	-2.81541	-2.59347	uV
4.376	0.0397446	0.13654	0.0424493	-0.230512	0.0724935	0.374506	-0.246794	-1.14404	-1.71535	uV		3.38272	0.0126296	-0.305999	-0.485082	-0.84934	-1.8351	-2.77403	-2.42966	uV
4.38624	0.0344672	0.132175	0.0434189	-0.244307	0.0603577	0.375584	-0.259402	-1.15568	-1.70377	uV		3.39296	-0.138068	-0.272714	-0.409767	-0.788037	-1.92852	-2.83304	-2.1907	uV
4.39648	0.0204692	0.121051	0.0519126	-0.249768	0.0467852	0.363489	-0.271467	-1.17338	-1.6969	uV		3.4032	-0.141242	-0.181555	-0.234852	-0.824222	-1.79446	-2.89322	-1.9512	uV
4.40672	0.0208391	0.114321	0.0581082	-0.249958	0.0306583	0.357358	-0.286132	-1.19082	-1.67934	uV		3.41344	-0.115243	-0.409575	-0.235341	-0.842753	-1.79181	-2.98189	-1.79181	uV
4.41696	0.0206649	0.110392	0.0668695	-0.252436	0.0143357	0.344834	-0.300763	-1.21501	-1.66407	uV		3.42368	-0.213775	-0.313661	-0.0914708	-0.863859	-1.83423	-2.85452	-1.75955	uV
4.4272	0.0190311	0.103001	0.0720862	-0.260708	0.00755597	0.333499	-0.317165	-1.22759	-1.63043	uV		3.43392	-0.198515	-0.252963	-0.128262	-0.770938	-2.06037	-2.7856	-1.80683	uV
4.43744	0.0209355	0.0946267	0.0794659	-0.261484	-0.0032862	0.332037	-0.328527	-1.23965	-1.59891	uV		3.44416	-0.196027	-0.234647	-0.154847	-0.846394	-2.16121	-2.79046	-1.41495	uV
4.44768	0.0272182	0.0833002	0.0762738	-0.264255	-0.00862546	0.328817	-0.343717	-1.24476	-1.57249	uV		3.4544	-0.261371	-0.318636	-0.20671	-0.87323	-2.16006	-2.80202	-1.21651	uV
4.45792	0.0273729	0.0641016	0.0706627	-0.260415	-0.00477408	0.313342	-0.353253	-1.25655	-1.53627	uV		3.46464	-0.123067	-0.343969	-0.279441	-0.741883	-2.2588	-2.61347	-1.13218	uV
4.46816	0.0282055	0.0480214	0.0672759	-0.258404	0.00318672	0.300959	-0.360242	-1.26853	-1.50776	uV		3.47488	-0.129707	-0.281859	-0.192809	-0.863583	-2.31951	-2.60527	-0.890935	uV
4.4784	0.0293302	0.0294505	0.0678068	-0.249276	0.0120347	0.290836	-0.366905	-1.28065	-1.48733	uV		3.48512	-0.174738	-0.195698	-0.339326	-0.902116	-2.43216	-2.67342	-0.962745	uV
4.48864	0.0235982	0.0212232	0.06952	-0.248557	0.0203917	0.278692	-0.364046	-1.3002	-1.45451	uV		3.49536	-0.00485539	-0.285824	-0.445843	-0.986543	-2.20223	-2.67814	-0.86773	uV
4.49888	0.023199	0.0149795	0.0701973	-0.244757	0.0307613	0.272856	-0.366545	-1.31729	-1.42484	uV		3.5056	-0.0568402	-0.467327	-0.359721	-0.998414	-2.20819	-2.63843	-0.623696	uV
4.50912	0.0143283	0.00701286	0.081378	-0.242937	0.0340709	0.265082	-0.369373	-1.32252	-1.40127	uV		3.51584	-0.268406	-0.445458	-0.328486	-1.15236	-2.20828	-2.42921	-0.480572	uV
4.51936	0.0137574	0.00427604	0.0840446	-0.238435	0.0433495	0.263582	-0.376277	-1.33325	-1.3794	uV		3.52608	-0.181753	-0.316086	-0.192178	-1.14418	-2.10877	-2.53053	-0.435348	uV
4.5296	0.0187779	0.00123409	0.0975562	-0.236761	0.0441601	0.257327	-0.390282	-1.34006	-1.36058	uV		3.53632	-0.133121	-0.413237	-0.15079	-0.922683	-2.23855	-2.44303	-0.300106	uV
4.53984	0.0235555	-0.000632266	0.107385	-0.23805	0.0458995	0.25687	-0.40648	-1.35329	-1.33734	uV		3.54656	-0.1413	-0.527495	-0.430392	-1.09226	-2.30717	-2.27374	-0.216924	uV
4.55008	0.0327293	0.000694036	0.130475	-0.240899	0.0509692	0.250564	-0.429523	-1.36854	-1.32355	uV		3.5568	-0.196186	-0.47533	-0.473458	-0.990605	-2.37403	-2.22662	0.0228861	uV
4.56032	0.044994	-0.00396182	0.144102	-0.238238	0.0477504	0.236353	-0.450892	-1.37965	-1.3018	uV		3.56704	-0.261874	-0.323018	-0.282802	-0.949586	-2.26289	-2.13443	0.190132	uV
4.57056	0.0488762	-0.00870482	0.157289	-0.23787	0.0488917	0.222953	-0.478233	-1.39585	-1.28467	uV		3.57728	-0.189512	-0.265554	-0.317161	-1.14134	-2.33135	-2.02429	0.0757933	uV
4.5808	0.0503353	-0.0064804	0.163732	-0.228227	0.0523616	0.188147	-0.520372	-1.3963	-1.26521	uV		3.58752	-0.0537321	-0.464566	-0.347619	-1.32933	-2.20072	-1.94101	0.0120148	uV
4.59104	0.0542626	-0.00955478	0.160171	-0.220481	0.0492375	0.157837	-0.541867	-1.39892	-1.24598	uV		3.59776	0.0175193	-0.519896	-0.360619	-1.34482	-2.40139	-1.67465	0.113223	uV
4.60128	0.051443	-0.00851206	0.150408	-0.208156	0.0506289	0.127538	-0.578258	-1.38911	-1.23157	uV		3.608	-0.0733495	-0.402566	-0.568826	-1.41094	-2.40916	-1.63468	0.500324	uV
4.61152	0.048619	-4.68532e-05	0.143185	-0.1931	0.0442375	0.108727	-0.597729	-1.37737	-1.20991	uV		3.61824	-0.190021	-0.27967	-0.53756	-1.48555	-2.18798	-1.62146	0.602075	uV
4.62176	0.0474616	-0.00138067	0.139213	-0.176825	0.0448111	0.0975993	-0.610718	-1.36557	-1.18179	uV		3.62848	-0.0427935	-0.168171	-0.575324	-1.39107	-2.04437	-1.5052	0.598937	uV
4.632	0.0386655	-0.00491176	0.131933	-0.165467	0.0444631	0.105694	-0.620297	-1.35466	-1.15112	uV		3.63872	0.0579911	-0.265255	-0.619627	-1.34751	-1.99189	-1.30775	0.605928	uV
4.64224	0.030037	-0.00545848	0.130289	-0.151516	0.047907	0.116263	-0.629577	-1.3538	-1.11628	uV		3.64896	-0.0655857	-0.267729	-0.560767	-1.50765	-2.24183	-1.20945	0.518764	uV
4.65248	0.0179276	-0.011067	0.129944	-0.146455	0.052819	0.125786	-0.654699	-1.35725	-1.0766	uV		3.6592	-0.0283915	-0.439413	-0.602103	-1.63358	-2.12214	-0.941462	0.349315	uV
4.66272	0.00757425	-0.0153656	0.126829	-0.141079	0.0605313	0.144701	-0.677386	-1.36606	-1.03548	uV		3.66944	-0.11047	-0.507084	-0.548373	-1.56379	-2.16216	-0.831641	0.26316	uV
4.67296	0.000269707	-0.0173813	0.124557	-0.14655	0.0607485	0.151965	-0.698216	-1.38887	-0.99721	uV		3.67968	0.0377405	-0.260416	-0.487241	-1.63059	-2.22142	-0.758047	0.590554	uV
4.6832	3.70774e-05	-0.0130356	0.126125	-0.157221	0.0591622	0.153516	-0.729858	-1.41888	-0.946973	uV		3.68992	-0.145321	-0.20531	-0.533666	-1.73709	-2.21414	-0.571843	0.742252	uV
4.69344	0.0064959	-0.0112267	0.120752	-0.166791	0.0561293	0.143115	-0.761685	-1.45741	-0.887864	uV		3.70016	-0.192974	-0.259209	-0.57419	-1.66336	-1.91826	-0.636227	0.640452	uV
4.70368	0.0127045	-0.00192805	0.118913	-0.181778	0.0571973	0.135288	-0.788252	-1.50227	-0.835832	uV		3.7104	-0.232735	-0.344495	-0.521933	-1.71167	-1.9824	-0.475517	1.07365	uV
4.71392	0.0190248	-0.00196741	0.120765	-0.193182	0.0597907	0.121584	-0.80981	-1.54137	-0.776847	uV		3.72064	-0.221345	-0.324847	-0.580826	-1.85266	-2.04831	-0.387307	1.01809	uV
4.72416	0.0246757	0.00148126	0.118122	-0.203001	0.0650713	0.105699	-0.822366	-1.58131	-0.714295	uV		3.73088	-0.301883	-0.294864	-0.5874	-1.77556	-1.98507	-0.124321	1.05669	uV
4.7344	0.0328506	0.0068506	0.121062	-0.213678	0.0716843	0.0961269	-0.830176	-1.60186	-0.650417	uV		3.74112	-0.313201	-0.476057	-0.656233	-1.77117	-1.94892	-0.170749	1.02571	uV
4.74464	0.0364437	0.0100853	0.129335	-0.216691	0.0744573	0.0785539	-0.831573	-1.61358	-0.601707	uV		3.75136	-0.141293	-0.540756	-0.525447	-1.7183	-1.85137	-0.160123	0.891319	uV
4.75488	0.043207	0.0184885	0.13903	-0.218863	0.0821556	0.0665219	-0.845805	-1.62296	-0.545543	uV		3.7616	0.0568873	-0.280108	-0.462761	-1.8862	-1.55735	0.0903687	1.01146	uV
4.76512	0.0499326	0.0296931	0.143633	-0.223212	0.0899613	0.0506708	-0.85662	-1.61471	-0.506222	uV		3.77184	-0.0148678	-0.327049	-0.5285	-1.81289	-1.36203	0.252333	1.05891	uV
4.77536	0.0562264	0.0358532	0.143304	-0.222407	0.104896	0.0506739	-0.876493	-1.60117	-0.462866	uV		3.78208	-0.0474325	-0.39036	-0.676894	-1.74401	-1.4535	0.191716	1.07175	uV
4.7856	0.059598	0.0403952	0.148167	-0.220849	0.115457	0.0433492	-0.904859	-1.59662	-0.403209	uV		3.79232	-0.0720894	-0.312175	-0.73371	-1.75586	-1.29405	0.303636	1.13733	uV
4.79584	0.0561991	0.0441426	0.140994	-0.227022	0.127658	0.0377509	-0.930993	-1.57894	-0.343927	uV		3.80256	0.017322	-0.336771	-0.838199	-1.8806	-1.32436	0.433423	1.20237	uV
4.80608	0.0519618	0.0445486	0.130039	-0.223624	0.129725	0.0315261	-0.965258	-1.56363	-0.277876	uV		3.8128	-0.170331	-0.338976	-0.833914	-1.787	-1.23589	0.538526	1.22907	uV
4.81632	0.0527156	0.0488079	0.111773	-0.220035	0.127705	0.00755551	-0.994038	-1.55493	-0.219449	uV		3.82304	-0.115851	-0.316312	-0.772996	-1.65422	-1.10333	0.430547	1.10918	uV
4.82656	0.0442178	0.0494581	0.0976712	-0.218334	0.120108	-0.0191499	-1.03032	-1.55684	-0.163425	uV		3.83328	-0.114636	-0.260485	-0.852208	-1.76953	-1.0995	0.472845	1.01414	uV
4.8368	0.0420724	0.0473469	0.0843603	-0.214878	0.110396	-0.0377939	-1.06884	-1.56325	-0.11913	uV		3.84352	-0.0975594	-0.213282	-0.792481	-1.83609	-1.12332	0.612132	0.985103	uV
4.84704	0.043156	0.0396592	0.0721116	-0.210043	0.105078	-0.0589198	-1.11175	-1.56992	-0.0860828	uV		3.85376	0.013265	-0.31131	-0.795673	-1.85155	-0.895432	0.711058	0.941505	uV
4.85728	0.0324098	0.0333504	0.065316	-0.207399	0.107559	-0.0816645	-1.15293	-1.57705	-0.0586921	uV		3.864	-0.106782	-0.427645	-0.907035	-1.76613	-0.723492	0.767526	1.03214	uV
4.86752	0.024992	0.0292369	0.0576353	-0.202032	0.106901	-0.096391	-1.19124	-1.56952	-0.0219314	uV		3.87424	0.053055	-0.330278	-1.02021	-1.72029	-0.683721	0.787972	0.961185	uV
4.87776	0.0173527	0.0314257	0.049187	-0.195792	0.118654	-0.112817	-1.23112	-1.55866	-0.00502316	uV		3.88448	-0.0227943	-0.336411	-1.09188	-1.73527	-0.722605	1.01658	0.845165	uV
4.888	0.0178741	0.0222858	0.044196	-0.189649	0.12923	-0.136327	-1.26779	-1.53532	0.00485082	uV		3.89472	0.00925183	-0.359894	-1.04438	-1.56356	-0.745538	1.03303	0.878601	uV
4.89824	0.0186386	0.019276	0.0443118	-0.179647	0.143641	-0.147864	-1.29464	-1.51207	0.0102893	uV		3.90496	0.0148693	-0.353549	-1.11947	-1.60054	-0.569251	1.26627	0.908111	uV
4.90848	0.0231947	0.0209925	0.0453745	-0.160326	0.153559	-0.166638	-1.31741	-1.48637	0.00399071	uV		3.9152	0.0124857	-0.386376	-1.17679	-1.78028	-0.547202	1.09423	1.00856	uV
4.91872	0.0345158	0.0209165	0.0474646	-0.143466	0.163938	-0.184523	-1.33767	-1.46626	-0.00307951	uV		3.92544	0.0091368	-0.415409	-1.1414	-1.54894	-0.379215	0.969034	0.802322	uV
4.92896	0.0351728	0.021125	0.0471812	-0.133281	0.169289	-0.201325	-1.36136	-1.44433	-0.0079848	uV		3.93568	0.057638	-0.466841	-1.17916	-1.55562	-0.305625	0.913356	0.724057	uV
4.9392	0.0450326	0.0146273	0.0486448	-0.124304	0.163842	-0.226355	-1.3881	-1.41605	0.000899434	uV		3.94592	-0.12645	-0.520567	-1.23688	-1.48413	-0.345888	0.852334	0.594198	uV
4.94944	0.0492543	0.0219658	0.0564519	-0.120376	0.154777	-0.2501	-1.41095	-1.39004	0.00354337	uV		3.95616	-0.190361	-0.347739	-1.23597	-1.58232	-0.0844157	0.87691	0.637774	uV
4.95968	0.0548112	0.0214326	0.0624253	-0.112008	0.14696	-0.280695	-1.44813	-1.35922	0.020435	uV		3.9664	-0.104582	-0.449642	-1.23364	-1.64603	0.0386199	1.00093	0.893235	uV
4.96992	0.0622682	0.0293889	0.068523	-0.102234	0.141543	-0.310474	-1.4662	-1.31874	0.0262832	uV		3.97664	0.15258	-0.477825	-1.33691	-1.45914	0.0479916	0.972313	0.823615	uV
4.98016	0.0661695	0.0430692	0.0659632	-0.0973346	0.143711	-0.336741	-1.47777	-1.27747	0.0405005	uV		3.98688	0.120731	-0.423753	-1.32241	-1.28983	0.20616	0.877219	0.832396	uV
4.9904	0.0690358	0.0567867	0.0638883	-0.0854048	0.151004	-0.365985	-1.4835	-1.23312	0.0546182	uV		3.99712	0.0398421	-0.549433	-1.24488	-1.08775	0.247767	0.779741	0.780549	uV
5.00064	0.0779743	0.073843	0.0557089	-0.0801696	0.149472	-0.407315	-1.47491	-1.18283	0.062294	uV		4.00736	-0.161256	-0.636381	-1.2894	-0.949021	0.284417	0.71051	0.791637	uV
5.01088	0.0748408	0.0950791	0.0463171	-0.0766604	0.148482	-0.455543	-1.46754	-1.13545	0.0676131	uV		4.0176	-0.222949	-0.826738	-1.30365	-1.0844	0.239398	0.78999	0.759327	uV
5.02112	0.0726428	0.110487	0.0402444	-0.070879	0.140721	-0.504278	-1.47091	-1.09883	0.0655134	uV		4.02784	-0.108148	-0.628954	-1.21367	-1.00847	0.233689	0.903609	0.83038	uV
5.03136	0.0646057	0.129859	0.0326123	-0.0685319	0.127432	-0.569601	-1.47879	-1.05636	0.0777725	uV		4.03808	-0.134383	-0.674778	-1.13476	-0.762122	0.400003	0.911317	0.674615	uV
5.0416	0.057135	0.140401	0.0249407	-0.0694478	0.112292	-0.621004	-1.47908	-1.01687	0.0813964	uV		4.04832	-0.138851	-0.68504	-1.22669	-0.641321	0.502654	0.885442	0.639079	uV
5.05184	0.037329	0.147791	0.0137728	-0.0694195	0.094108	-0.678616	-1.47974	-0.986907	0.101534	uV		4.05856	-0.0572857	-0.600772	-1.37452	-0.549373	0.505557	0.866588	0.618642	uV
5.06208	0.0281552	0.147887	0.00510424	-0.07251	0.0734699	-0.728517	-1.47357	-0.958006	0.116792	uV		4.0688	-0.143636	-0.641438	-1.30491	-0.587816	0.659878	0.908589	0.626859	uV
5.07232	0.014133	0.153818	-0.00843839	-0.075927	0.0592081	-0.774661	-1.46875	-0.933799	0.142004	uV		4.07904	-0.172061	-0.657112	-1.15438	-0.627688	0.765542	0.923026	0.704341	uV
5.08256	0.00662979	0.157344	-0.0169643	-0.0783914	0.0447073	-0.822355	-1.46155	-0.911953	0.163403	uV		4.08928	-0.068669	-0.806258	-1.10957	-0.595291	0.796793	0.84837	0.626978	uV
5.0928	0.00512302	0.168231	-0.0207579	-0.0803506	0.0316212	-0.865042	-1.4554	-0.884134	0.194608	uV		4.09952	-0.205951	-0.762455	-1.22728	-0.491363	0.896826	0.899975	0.505672	uV
5.10304	0.00135801	0.171615	-0.0235532	-0.0883096	0.0136299	-0.915262	-1.4497	-0.844706	0.224221	uV		4.10976	-0.189394	-0.632793	-1.34932	-0.306688	0.728362	0.721348	0.477849	uV
5.11328	0.00841721	0.176181	-0.0221788	-0.0989334	-0.00314566	-0.962597	-1.4424	-0.808009	0.261692	uV		4.12	-0.126475	-0.619041	-1.18578	-0.256734	0.837073	0.582275	0.373043	uV
5.12352	0.0129217	0.181604	-0.0195744	-0.110377	-0.0197053	-1.00794	-1.43129	-0.769878	0.298118	uV		4.13024	-0.17505	-0.677764	-1.08845	-0.122065	0.797676	0.813444	0.410487	uV
5.13376	0.020453	0.181508	-0.0150771	-0.125186	-0.0397702	-1.0512	-1.43146	-0.72818	0.330472	uV		4.14048	-0.0566795	-0.653203	-1.14832	-0.146609	0.82083	0.810059	0.665564	uV
5.144	0.0325405	0.172266	-0.0124268	-0.134406	-0.0567545	-1.08886	-1.43226	-0.696022	0.361782	uV		4.15072	-0.168321	-0.647252	-1.11617	-0.174114	0.931247	0.868506	0.601548	uV
5.15424	0.0426655	0.165439	-0.00854252	-0.138655	-0.0754389	-1.13312	-1.43505	-0.65647	0.393072	uV		4.16096	-0.119506	-0.690091	-1.13613	-0.0982246	0.820079	0.595015	0.619874	uV
5.16448	0.0468986	0.166683	-0.0120394	-0.143677	-0.0986248	-1.17416	-1.44147	-0.627717	0.429798	uV		4.1712	-0.121958	-0.755807	-1.12277	-0.0180343	0.94384	0.621871	0.429723	uV
5.17472	0.0499346	0.168136	-0.00909506	-0.153168	-0.123054	-1.20013	-1.44549	-0.596371	0.465724	uV		4.18144	-0.0896233	-0.636593	-1.04766	0.0709963	0.874372	0.762475	0.543557	uV
5.18496	0.0486546	0.17227	-0.00729995	-0.155763	-0.145027	-1.23638	-1.45768	-0.557705	0.497726	uV		4.19168	-0.0424746	-0.572813	-1.23442	0.0232968	1.00502	0.713073	0.531745	uV
5.1952	0.0467387	0.177486	-0.000749254	-0.165177	-0.166824	-1.2523	-1.4708	-0.513974	0.531805	uV		4.20192	-0.152296	-0.706403	-1.17197	0.0970489	1.0224	0.59786	0.356512	uV
5.20544	0.0409887	0.183993	0.0042929	-0.173362	-0.18523	-1.26918	-1.48529	-0.474942	0.550868	uV		4.21216	-0.215454	-0.555337	-0.995146	0.223422	0.817061	0.607955	0.60774	uV
5.21568	0.034012	0.189109	0.0103241	-0.18746	-0.202885	-1.27992	-1.4962	-0.435603	0.570945	uV		4.2224	-0.202246	-0.478611	-0.978181	0.379925	0.952229	0.518318	0.760054	uV
5.22592	0.0294353	0.18231	0.0124649	-0.196205	-0.20901	-1.28355	-1.49969	-0.406919	0.587614	uV		4.23264	-0.166513	-0.634258	-0.738262	0.27382	0.93686	0.59576	0.594236	uV
5.23616	0.0239366	0.178352	0.00973097	-0.199059	-0.214981	-1.29325	-1.48338	-0.388196	0.604859	uV		4.24288	-0.193139	-0.613227	-0.604252	0.376962	0.843348	0.660281	0.658386	uV
5.2464	0.0109099	0.174964	0.0100708	-0.200687	-0.21418	-1.30756	-1.46463	-0.369403	0.619719	uV		4.25312	-0.0978744	-0.531411	-0.8412	0.424267	0.953488	0.433938	0.643075	uV
5.25664	0.0082088	0.17332	0.0172963	-0.196796	-0.210307	-1.32494	-1.44428	-0.352021	0.638765	uV		4.26336	-0.0571191	-0.710636	-0.818871	0.44308	0.941032	0.54302	0.812267	uV
5.26688	0.00747073	0.176147	0.0300434	-0.192773	-0.21288	-1.33102	-1.4202	-0.327009	0.660441	uV		4.2736	-0.01136	-0.773933	-0.776562	0.474551	0.942037	0.603326	0.872436	uV
5.27712	-0.00371001	0.188775	0.0413505	-0.179292	-0.223346	-1.33061	-1.39445	-0.304806	0.675259	uV		4.28384	-0.112513	-0.762106	-0.593859	0.632342	1.01646	0.728004	0.82885	uV
5.28736	-0.00425565	0.201476	0.0495284	-0.172116	-0.241671	-1.33297	-1.37336	-0.283431	0.696021	uV		4.29408	-0.186386	-0.937741	-0.676733	0.735992	1.00573	0.582292	0.909201	uV
5.2976	-0.00631779	0.210111	0.0567487	-0.158669	-0.26473	-1.32871	-1.35532	-0.269772	0.721473	uV		4.30432	-0.289449	-0.943275	-0.586571	0.712129	1.01722	0.541426	0.818169	uV
5.30784	-0.0155037	0.216124	0.0612456	-0.147066	-0.288551	-1.32892	-1.33565	-0.247914	0.743273	uV		4.31456	-0.263382	-0.774866	-0.463294	0.699412	0.968323	0.475168	1.03182	uV
5.31808	-0.0182917	0.220501	0.0683992	-0.13429	-0.310437	-1.33637	-1.31042	-0.226697	0.761953	uV		4.3248	-0.099265	-0.684322	-0.302548	0.781026	0.909648	0.363604	1.00716	uV
5.32832	-0.0193944	0.216519	0.0666255	-0.130527	-0.337411	-1.34798	-1.28062	-0.20838	0.783801	uV		4.33504	0.0184485	-0.667274	-0.267749	0.654721	0.788374	0.4421	0.852474	uV
5.33856	-0.0243965	0.208654	0.0686373	-0.127535	-0.360286	-1.36181	-1.24888	-0.185901	0.80678	uV		4.34528	-0.034247	-0.629174	-0.229254	0.677411	0.823506	0.343	0.940347	uV
5.3488	-0.0234333	0.197207	0.0662551	-0.124343	-0.374893	-1.37613	-1.21467	-0.164381	0.836878	uV		4.35552	-0.0619981	-0.728166	-0.15475	0.65229	0.907246	0.356424	0.778591	uV
5.35904	-0.025684	0.182976	0.0590312	-0.124834	-0.392755	-1.38601	-1.18006	-0.142766	0.868147	uV		4.36576	-0.206624	-0.699877	-0.0278613	0.586666	1.05981	0.382961	0.811174	uV
5.36928	-0.0286864	0.17243	0.0538593	-0.120993	-0.404845	-1.39901	-1.14806	-0.120308	0.89477	uV		4.376	-0.246226	-0.746307	0.000932515	0.711942	1.00921	0.459007	1.05847	uV
5.37952	-0.0320182	0.161902	0.0588637	-0.116344	-0.423273	-1.41587	-1.11478	-0.102947	0.926089	uV		4.38624	-0.0246555	-0.827136	-0.146833	0.714625	0.947806	0.62999	1.17429	uV
5.38976	-0.0301713	0.155768	0.0620638	-0.112751	-0.438857	-1.42504	-1.07214	-0.0786173	0.94499	uV		4.39648	-0.0292656	-0.824904	0.00466943	0.497751	0.87766	0.523677	1.2744	uV
5.4	-0.0290223	0.154537	0.067283	-0.111254	-0.454538	-1.43263	-1.02922	-0.0540991	0.960958	uV		4.40672	-0.154931	-0.753477	0.114551	0.542193	0.822446	0.463179	1.34703	uV
5.41024	-0.0291578	0.155145	0.0671021	-0.110773	-0.473741	-1.42998	-0.983412	-0.0281609	0.983717	uV		4.41696	-0.0741926	-0.649022	0.299305	0.570773	0.800524	0.517039	1.39025	uV
5.42048	-0.0235472	0.168962	0.0661377	-0.115921	-0.488411	-1.4334	-0.942386	-0.00382779	1.00206	uV		4.4272	-0.337249	-0.676433	0.326479	0.359889	0.8457	0.647649	1.40595	uV
5.43072	-0.0251222	0.168479	0.0643607	-0.117756	-0.504704	-1.43741	-0.902226	0.0189408	1.03102	uV		4.43744	-0.188536	-0.591717	0.277106	0.470128	0.918045	0.699721	1.36662	uV
5.44096	-0.0289861	0.180366	0.068477	-0.117414	-0.525976	-1.43767	-0.854602	0.0332907	1.06804	uV		4.44768	-0.207794	-0.746956	0.377539	0.463679	0.849018	0.613409	1.33839	uV
5.4512	-0.0299693	0.191837	0.0762726	-0.122231	-0.539432	-1.43945	-0.815821	0.0378158	1.11064	uV		4.45792	-0.0867516	-0.675884	0.498628	0.555045	0.741479	0.667941	1.45099	uV
5.46144	-0.0304358	0.193778	0.0831359	-0.123861	-0.558886	-1.44851	-0.793227	0.0365569	1.15429	uV		4.46816	-0.0778526	-0.704435	0.598585	0.628169	0.762222	0.781136	1.60138	uV
5.47168	-0.0358981	0.194319	0.0932617	-0.127364	-0.574243	-1.45637	-0.774027	0.0187783	1.19065	uV		4.4784	-0.0882837	-0.743796	0.471254	0.613699	0.666484	0.832992	1.57833	uV
5.48192	-0.0324683	0.19287	0.101112	-0.138741	-0.586089	-1.47552	-0.762742	0.010326	1.22086	uV		4.48864	-0.0540182	-0.661771	0.501482	0.532471	0.555168	1.00993	1.54697	uV
5.49216	-0.0284741	0.190031	0.0984722	-0.146237	-0.605431	-1.49747	-0.767354	-0.0018789	1.24717	uV		4.49888	-0.0156233	-0.651956	0.585825	0.670533	0.694631	0.896289	1.43863	uV
5.5024	-0.0143352	0.188894	0.101219	-0.165634	-0.623198	-1.51638	-0.762491	-0.0125954	1.26742	uV		4.50912	0.000881553	-0.663362	0.513858	0.724438	0.573392	0.847479	1.49244	uV
5.51264	0.0052203	0.184096	0.0965046	-0.182426	-0.647844	-1.53499	-0.758543	-0.0127866	1.27899	uV		4.51936	-0.0746483	-0.798016	0.530683	0.73831	0.455219	0.845478	1.63653	uV
5.52288	0.0175807	0.185961	0.0978418	-0.209495	-0.671868	-1.54108	-0.731354	-0.00539859	1.29523	uV		4.5296	-0.0309652	-0.599724	0.587901	0.519369	0.503941	0.887261	1.68636	uV
5.53312	0.0278076	0.187467	0.0944056	-0.233318	-0.699175	-1.53829	-0.69999	0.00130769	1.31088	uV		4.53984	0.0741607	-0.551559	0.721051	0.514919	0.640068	0.858254	1.66836	uV
5.54336	0.0396488	0.186069	0.0914865	-0.258631	-0.72219	-1.53077	-0.66905	0.0242512	1.32775	uV		4.55008	0.223664	-0.537182	0.670834	0.64346	0.496898	0.996931	1.75261	uV
5.5536	0.0423509	0.186212	0.0888022	-0.284064	-0.742893	-1.51324	-0.64589	0.0488327	1.35037	uV		4.56032	-0.00163019	-0.542781	0.599675	0.464967	0.336175	1.01951	1.78197	uV
5.56384	0.0505741	0.173179	0.0895645	-0.304471	-0.756162	-1.48908	-0.612916	0.0698207	1.37976	uV		4.57056	-0.191502	-0.51942	0.644594	0.473521	0.381231	1.07099	1.91688	uV
5.57408	0.0517277	0.168064	0.0916581	-0.319864	-0.764472	-1.46375	-0.584521	0.109092	1.41685	uV		4.5808	-0.145972	-0.352528	0.682006	0.515405	0.491535	1.05301	1.95699	uV
5.58432	0.056203	0.160458	0.092232	-0.330504	-0.769382	-1.43818	-0.554625	0.143264	1.4458	uV		4.59104	-0.0779065	-0.457565	0.699449	0.433738	0.519546	0.953086	1.87293	uV
5.59456	0.0583596	0.159352	0.0954238	-0.339907	-0.776746	-1.40684	-0.516149	0.184612	1.4937	uV		4.60128	-0.0826383	-0.551119	0.752693	0.563096	0.40536	0.926439	1.96912	uV
5.6048	0.0608362	0.158589	0.0884658	-0.337693	-0.779515	-1.38883	-0.472725	0.220328	1.53497	uV		4.61152	-0.0202751	-0.290398	0.716665	0.652969	0.378197	1.09841	2.04205	uV
5.61504	0.0545233	0.156526	0.0816488	-0.336864	-0.790112	-1.36384	-0.433485	0.260479	1.57605	uV		4.62176	-0.0911823	-0.335842	0.673187	0.676276	0.41867	1.3587	2.17296	uV
5.62528	0.0370603	0.159452	0.0678207	-0.331193	-0.804016	-1.34977	-0.398579	0.292605	1.61665	uV		4.632	-0.0724506	-0.260473	0.720963	0.720091	0.421335	1.4629	2.24159	uV
5.63552	0.0211269	0.162844	0.0582414	-0.338689	-0.814443	-1.31832	-0.372251	0.326133	1.64518	uV		4.64224	-0.15804	-0.208926	0.590021	0.613188	0.41556	1.47406	2.35836	uV
5.64576	0.00010658	0.156562	0.0441981	-0.34438	-0.831827	-1.29511	-0.348898	0.359192	1.67717	uV		4.65248	-0.192651	-0.17241	0.646027	0.318323	0.417287	1.36166	2.33315	uV
5.656	-0.0141734	0.146543	0.0392303	-0.357542	-0.845972	-1.25953	-0.335781	0.386316	1.70572	uV		4.66272	0.0361875	-0.123053	0.647468	0.290714	0.402104	1.50491	2.10891	uV
5.66624	-0.0234289	0.137743	0.041931	-0.370895	-0.860886	-1.23789	-0.329315	0.407197	1.74466	uV		4.67296	-0.0744927	-0.131939	0.679774	0.357163	0.322503	1.50444	2.2196	uV
5.67648	-0.0328403	0.121824	0.0464923	-0.385296	-0.879773	-1.21893	-0.314831	0.428924	1.78002	uV		4.6832	0.0900561	-0.117188	0.673366	0.284965	0.457515	1.48163	2.28793	uV
5.68672	-0.0403694	0.116135	0.0516731	-0.402313	-0.896698	-1.20717	-0.297259	0.454297	1.81403	uV		4.69344	-0.0729576	-0.129803	0.572335	0.422772	0.52293	1.57472	2.30099	uV
5.69696	-0.0467052	0.10829	0.0552614	-0.411937	-0.909009	-1.20436	-0.276592	0.458561	1.84198	uV		4.70368	-0.103989	0.0101629	0.401875	0.52725	0.486104	1.60296	2.35975	uV
5.7072	-0.0542018	0.0985146	0.0431652	-0.428479	-0.920325	-1.19553	-0.260161	0.467456	1.86544	uV		4.71392	-0.0718585	0.105266	0.396436	0.403394	0.393803	1.54073	2.26418	uV
5.71744	-0.0585538	0.0931204	0.0323355	-0.434913	-0.928435	-1.18793	-0.240561	0.466894	1.86784	uV		4.72416	0.0551745	0.13442	0.364777	0.485258	0.549457	1.42172	2.36488	uV
5.72768	-0.0683376	0.0867487	0.015465	-0.447886	-0.936447	-1.17274	-0.225251	0.459199	1.87184	uV		4.7344	0.0759444	0.10165	0.339918	0.482695	0.692899	1.43567	2.28221	uV
5.73792	-0.073407	0.0781758	-0.00547061	-0.454964	-0.942554	-1.14753	-0.211756	0.445437	1.87097	uV		4.74464	0.0812632	0.0382203	0.342492	0.427858	0.655901	1.40531	2.32775	uV
5.74816	-0.0729276	0.0681971	-0.0214463	-0.462448	-0.944174	-1.11444	-0.192846	0.432133	1.86867	uV		4.75488	-0.087193	0.128996	0.182839	0.347049	0.797663	1.47044	2.35633	uV
5.7584	-0.0745341	0.0521628	-0.0337065	-0.473547	-0.944667	-1.07976	-0.165668	0.42781	1.87032	uV		4.76512	0.044941	0.13963	0.192043	0.381823	0.881397	1.59268	2.38853	uV
5.76864	-0.0719251	0.0419469	-0.0418176	-0.485543	-0.943411	-1.04963	-0.138295	0.415401	1.87515	uV		4.77536	0.224188	0.0896767	0.238564	0.644451	0.778878	1.53113	2.47319	uV
5.77888	-0.0651066	0.0388304	-0.045622	-0.496889	-0.951034	-1.02611	-0.115478	0.409126	1.88949	uV		4.7856	-0.0036025	0.253406	0.426507	0.422383	0.767505	1.53461	2.47159	uV
5.78912	-0.0573986	0.0361624	-0.0505625	-0.501858	-0.958925	-1.00313	-0.0929638	0.407252	1.90014	uV		4.79584	0.10515	0.196711	0.35733	0.468824	0.834642	1.59067	2.47299	uV
5.79936	-0.0494103	0.0389875	-0.052611	-0.506948	-0.963403	-0.99611	-0.0664761	0.405778	1.92348	uV		4.80608	0.205496	0.144271	0.416035	0.473186	0.878786	1.7928	2.44741	uV
5.8096	-0.0505503	0.0413911	-0.0620065	-0.512348	-0.964465	-0.984346	-0.0453194	0.414254	1.94016	uV		4.81632	0.257106	0.112045	0.326668	0.689611	0.903292	1.87174	2.59814	uV
5.81984	-0.0473217	0.0385185	-0.0760521	-0.516856	-0.950446	-0.966566	-0.01414	0.432872	1.97137	uV		4.82656	0.134734	0.355634	0.085867	0.455987	0.991814	1.81815	2.49714	uV
5.83008	-0.041684	0.0279492	-0.0923384	-0.520918	-0.941629	-0.947695	0.0144374	0.445069	2.00623	uV		4.8368	0.231678	0.534715	0.107927	0.356197	0.926707	1.70762	2.20269	uV
5.84032	-0.0330113	0.0208002	-0.106475	-0.525226	-0.936687	-0.910923	0.0486906	0.455369	2.04632	uV		4.84704	0.063332	0.480323	0.187998	0.514687	0.833712	1.81094	2.15607	uV
5.85056	-0.0194771	0.0119239	-0.113923	-0.532633	-0.922328	-0.873438	0.0897359	0.478523	2.0976	uV		4.85728	-0.109906	0.499271	0.00205666	0.683821	0.919487	1.87341	2.29086	uV
5.8608	-0.00933439	0.00427457	-0.122576	-0.538526	-0.911715	-0.843686	0.123634	0.500742	2.14309	uV		4.86752	0.0911403	0.535513	0.057517	0.717008	1.20518	1.93205	2.28898	uV
5.87104	-0.00159322	-0.00224628	-0.120008	-0.550853	-0.902518	-0.816235	0.147133	0.530895	2.18375	uV		4.87776	0.164526	0.60401	0.100174	0.565242	1.35725	1.84733	2.33399	uV
5.88128	0.00842576	-0.00539639	-0.123556	-0.556489	-0.884176	-0.793644	0.166495	0.551934	2.22492	uV		4.888	0.0246266	0.476406	0.0290596	0.520679	1.33652	1.88516	2.35411	uV
5.89152	0.0192988	-0.00977302	-0.119708	-0.563509	-0.864922	-0.777307	0.173256	0.575139	2.26115	uV		4.89824	0.124002	0.379365	0.0110111	0.466341	1.13793	1.91706	2.39417	uV
5.90176	0.0307467	-0.0183826	-0.124672	-0.570133	-0.835515	-0.763571	0.183777	0.596877	2.28872	uV		4.90848	-0.0520244	0.412775	0.0383022	0.407581	1.07943	1.757	2.35932	uV
5.912	0.0381354	-0.0240966	-0.133154	-0.579239	-0.814903	-0.745228	0.189794	0.615245	2.31704	uV		4.91872	-0.0902942	0.439506	0.12601	0.415061	1.13915	1.75128	2.39295	uV
5.92224	0.0366642	-0.0295341	-0.140859	-0.586794	-0.80268	-0.725912	0.192918	0.646335	2.34785	uV		4.92896	-0.101075	0.44666	0.106556	0.514848	1.16604	1.74285	2.24044	uV
5.93248	0.0296225	-0.0272967	-0.153662	-0.59412	-0.796097	-0.708942	0.203295	0.669955	2.38375	uV		4.9392	-0.0379407	0.495161	0.0705099	0.59337	1.20817	1.76373	2.26413	uV
5.94272	0.0192892	-0.0249378	-0.158402	-0.606065	-0.784104	-0.69489	0.216541	0.702003	2.41649	uV		4.94944	0.0623843	0.45785	0.0312924	0.771563	1.1247	1.76945	2.4842	uV
5.95296	-2.23588e-05	-0.0196516	-0.171159	-0.610761	-0.776498	-0.690035	0.239754	0.73057	2.44443	uV		4.95968	-0.0747767	0.494438	0.233982	0.636077	1.11327	1.73381	2.27194	uV
5.9632	-0.00584678	-0.0143418	-0.176144	-0.615219	-0.765176	-0.677925	0.262825	0.771014	2.4675	uV		4.96992	0.0308326	0.384313	0.174018	0.636948	1.37136	1.97055	2.30433	uV
5.97344	-0.0232866	-0.0100163	-0.185964	-0.622099	-0.75474	-0.668463	0.289667	0.810523	2.47714	uV		4.98016	0.0807878	0.452025	0.0572544	0.611395	1.39836	2.10835	2.32724	uV
5.98368	-0.0301211	-0.008283	-0.188136	-0.627884	-0.749292	-0.661237	0.315648	0.856534	2.46398	uV		4.9904	0.143303	0.432275	0.13933	0.529286	1.26875	2.01558	2.23484	uV
5.99392	-0.034695	-0.0103853	-0.199334	-0.622699	-0.739727	-0.644051	0.33784	0.890514	2.44739	uV		5.00064	0.181067	0.425963	-0.0373441	0.702659	1.2455	2.13169	2.13019	uV
6.00416	-0.0456765	-0.0149509	-0.200285	-0.623692	-0.732159	-0.632637	0.352866	0.914302	2.42762	uV		5.01088	0.0929874	0.592419	-0.115307	0.780004	1.20412	1.98659	2.11822	uV
6.0144	-0.0500212	-0.0168445	-0.203008	-0.625987	-0.727259	-0.617408	0.367243	0.934998	2.40247	uV		5.02112	0.136071	0.572962	0.129459	0.787355	1.19678	1.83979	2.16816	uV
6.02464	-0.0551251	-0.0160485	-0.208044	-0.63168	-0.708832	-0.596158	0.385493	0.957537	2.38681	uV		5.03136	0.0601596	0.627847	0.114955	0.810867	1.19183	1.85799	1.91657	uV
6.03488	-0.0548178	-0.0147665	-0.204082	-0.63651	-0.693452	-0.5717	0.396322	0.973596	2.37535	uV		5.0416	0.00790447	0.561939	0.155261	0.816504	1.27873	1.89542	1.86023	uV
6.04512	-0.0499294	-0.0124078	-0.205101	-0.645932	-0.673472	-0.546561	0.406263	0.995299	2.37804	uV		5.05184	-0.12883	0.427451	0.0648093	0.670699	1.27703	1.96723	1.87956	uV
6.05536	-0.0364419	-0.00961039	-0.198352	-0.654704	-0.648002	-0.521789	0.41781	1.01318	2.38361	uV		5.06208	-0.139875	0.402298	0.0282049	0.739068	1.39903	2.01978	1.96089	uV
6.0656	-0.0355635	-0.0060608	-0.198102	-0.659795	-0.62601	-0.484197	0.431313	1.03592	2.38953	uV		5.07232	-0.0198451	0.244933	0.233594	0.822688	1.28374	1.83708	1.67391	uV
6.07584	-0.0310565	-0.00490487	-0.19806	-0.668722	-0.59565	-0.462375	0.441498	1.06824	2.39545	uV		5.08256	-0.0988922	0.347897	0.084762	0.674806	1.37684	1.88538	1.74461	uV
6.08608	-0.0337735	-9.3619e-05	-0.207177	-0.669087	-0.571209	-0.438667	0.459786	1.10394	2.40587	uV		5.0928	-0.261765	0.483013	0.132566	0.754	1.40705	1.79685	1.75957	uV
6.09632	-0.0374944	-0.000296772	-0.220064	-0.671182	-0.538848	-0.418773	0.468783	1.13317	2.41782	uV		5.10304	-0.303217	0.454109	0.0880891	1.0037	1.43367	1.53899	1.4978	uV
6.10656	-0.038234	0.00763919	-0.226779	-0.666996	-0.50418	-0.39383	0.48697	1.16179	2.43464	uV		5.11328	-0.261121	0.391416	0.095799	1.05543	1.50927	1.64672	1.58125	uV
6.1168	-0.0423614	0.00863089	-0.237238	-0.668114	-0.483041	-0.374818	0.503352	1.17989	2.45482	uV		5.12352	-0.12468	0.448187	0.354777	1.09719	1.44939	1.80485	1.53532	uV
6.12704	-0.0329478	0.00649036	-0.243843	-0.668969	-0.460111	-0.355323	0.519722	1.2047	2.45812	uV		5.13376	-0.155935	0.364667	0.213319	1.06843	1.42935	1.79351	1.71038	uV
6.13728	-0.0385362	0.00857638	-0.251068	-0.676704	-0.437803	-0.339969	0.54037	1.23023	2.46289	uV		5.144	-0.106416	0.216908	0.0722769	1.07669	1.50542	1.69275	1.61914	uV
6.14752	-0.0316355	0.00555207	-0.255948	-0.682351	-0.413997	-0.328823	0.566974	1.25861	2.46814	uV		5.15424	0.00520021	0.222997	0.0458816	1.06624	1.41154	1.69004	1.46309	uV
6.15776	-0.0228675	0.00222001	-0.252434	-0.690047	-0.398368	-0.317044	0.592485	1.29123	2.47432	uV		5.16448	-0.134093	0.150501	0.237548	1.08002	1.2772	1.57092	1.34632	uV
6.168	-0.0262307	-0.00454533	-0.247938	-0.69082	-0.377535	-0.301604	0.635157	1.33241	2.49326	uV		5.17472	-0.0583279	0.130021	0.203176	0.952004	1.35678	1.48621	1.2794	uV
6.17824	-0.0261858	-0.0127639	-0.238876	-0.688816	-0.362161	-0.281286	0.658235	1.38481	2.51665	uV		5.18496	0.0408599	0.302478	0.270455	0.99782	1.43175	1.40236	1.34195	uV
6.18848	-0.025105	-0.0217411	-0.231908	-0.681135	-0.349942	-0.272204	0.68032	1.43972	2.55881	uV		5.1952	-0.136374	0.319441	0.241071	1.04179	1.41701	1.49369	1.29402	uV
6.19872	-0.0197404	-0.0314779	-0.23012	-0.669748	-0.337749	-0.253468	0.696038	1.49316	2.60587	uV		5.20544	-0.0656155	0.290031	0.359795	1.24876	1.4375	1.55038	1.33019	uV
6.20896	-0.021852	-0.0488948	-0.239016	-0.657009	-0.331257	-0.23952	0.712874	1.53477	2.65352	uV		5.21568	-0.144266	0.191327	0.255219	1.37811	1.45431	1.4966	1.5023	uV
6.2192	-0.0189314	-0.0590033	-0.251526	-0.648898	-0.316034	-0.225651	0.73674	1.57041	2.70409	uV		5.22592	-0.335637	-0.0156909	0.232313	1.17501	1.39535	1.31655	1.45321	uV
6.22944	-0.0234451	-0.071754	-0.270037	-0.640265	-0.308897	-0.206167	0.761033	1.59678	2.76489	uV		5.23616	-0.376639	0.020088	0.314096	1.04542	1.34594	1.14735	1.60114	uV
6.23968	-0.0294974	-0.085782	-0.291518	-0.643607	-0.287169	-0.192639	0.787947	1.6166	2.81046	uV		5.2464	-0.116116	0.0867969	0.437989	1.17439	1.36375	1.26144	1.50389	uV
6.24992	-0.0390389	-0.0968497	-0.309477	-0.644846	-0.262227	-0.17642	0.812972	1.63441	2.85266	uV		5.25664	-0.00163198	0.163228	0.368568	1.16543	1.33699	1.37888	1.42694	uV
6.26016	-0.0506587	-0.112476	-0.319988	-0.643885	-0.244046	-0.1583	0.829209	1.64447	2.89082	uV		5.26688	-0.209311	0.28455	0.196472	1.10902	1.40326	1.47814	1.48478	uV
6.2704	-0.0588246	-0.127657	-0.32646	-0.635158	-0.229127	-0.138096	0.851265	1.65049	2.91846	uV		5.27712	-0.136132	0.233764	0.349708	1.14939	1.33397	1.54601	1.40857	uV
6.28064	-0.0596412	-0.145315	-0.339158	-0.622017	-0.21565	-0.108483	0.869495	1.64458	2.94648	uV		5.28736	-0.192528	0.030731	0.392658	1.17795	1.38428	1.44915	1.45248	uV
6.29088	-0.0635136	-0.15736	-0.339032	-0.608639	-0.194596	-0.0834562	0.888542	1.64452	2.97051	uV		5.2976	-0.136294	0.112606	0.442336	1.3417	1.14562	1.36934	1.52489	uV
6.30112	-0.0660576	-0.162117	-0.346195	-0.590781	-0.176374	-0.0493987	0.906666	1.64469	2.97923	uV		5.30784	-0.0530922	0.0914934	0.216566	1.13737	1.08508	1.25477	1.39167	uV
6.31136	-0.0618203	-0.162291	-0.360957	-0.582889	-0.152601	-0.0196823	0.919375	1.64836	2.9824	uV		5.31808	-0.170824	0.0468826	0.364503	1.20807	1.20273	1.24202	1.41676	uV
6.3216	-0.0617768	-0.165424	-0.382447	-0.582218	-0.133343	-0.000180165	0.927022	1.66154	2.99012	uV		5.32832	0.0184479	-0.108605	0.247069	1.16032	1.17285	1.24517	1.35146	uV
6.33184	-0.0610165	-0.163186	-0.393261	-0.578396	-0.119893	0.0144208	0.938719	1.674	2.99637	uV		5.33856	0.182459	-0.000479221	0.182958	1.04911	1.16825	1.22412	1.26255	uV
6.34208	-0.0516902	-0.163368	-0.413687	-0.583776	-0.111811	0.0207668	0.943124	1.6925	3.00349	uV		5.3488	0.106567	-0.0418556	0.405554	1.09575	1.20425	1.20615	1.35195	uV
6.35232	-0.0463219	-0.158727	-0.425254	-0.573274	-0.101152	0.0447862	0.94915	1.71133	3.01058	uV		5.35904	-0.00779152	0.0409034	0.51737	1.15107	1.11015	1.10732	1.3722	uV
6.36256	-0.0389961	-0.164266	-0.429557	-0.564312	-0.0860722	0.0589834	0.963971	1.74566	3.01331	uV		5.36928	-0.146925	0.18751	0.461306	1.15359	1.24924	1.16718	1.49774	uV
6.3728	-0.0386288	-0.166404	-0.428299	-0.542219	-0.0627083	0.0735607	0.992457	1.77226	3.01683	uV		5.37952	-0.0895932	0.268706	0.43505	1.18481	1.28731	1.16828	1.4833	uV
6.38304	-0.0378427	-0.170824	-0.422998	-0.520379	-0.0438139	0.0801901	1.03407	1.80118	3.01729	uV		5.38976	-0.0254163	0.287439	0.318116	1.29372	1.16801	1.19431	1.49999	uV
6.39328	-0.039668	-0.177606	-0.416155	-0.495612	-0.0275685	0.083557	1.07467	1.83679	3.01528	uV		5.4	0.117111	0.115075	0.40432	1.30958	1.05098	1.09784	1.40119	uV
6.40352	-0.0455462	-0.17706	-0.409834	-0.483672	-0.0230537	0.088817	1.12752	1.8513	3.01466	uV		5.41024	0.113134	0.279492	0.32731	1.26791	1.1343	1.07438	1.45625	uV
6.41376	-0.0435907	-0.178273	-0.403189	-0.465249	-0.0218081	0.0998759	1.17537	1.87939	3.00962	uV		5.42048	-0.0565773	0.152906	0.387577	1.07219	1.17514	1.04676	1.31862	uV
6.424	-0.050479	-0.173814	-0.390232	-0.453306	-0.0227563	0.117607	1.22885	1.90851	3.00096	uV		5.43072	-0.0449595	0.0324062	0.545334	0.962099	1.09502	1.19005	1.07509	uV
6.43424	-0.0471326	-0.168793	-0.381692	-0.444817	-0.0249968	0.12776	1.27149	1.93274	2.99066	uV		5.44096	-0.0796878	0.20722	0.680774	1.06882	1.01254	1.24506	1.15997	uV
6.44448	-0.0391878	-0.166489	-0.373829	-0.435774	-0.0152515	0.145769	1.30935	1.96701	2.98823	uV		5.4512	-0.10372	0.340723	0.500448	1.14715	1.18472	1.19076	1.24357	uV
6.45472	-0.0387006	-0.17042	-0.368005	-0.425099	-0.00597403	0.153894	1.34589	2.00474	2.97258	uV		5.46144	-0.182606	0.269986	0.55755	1.11991	1.32262	1.38662	1.3446	uV
6.46496	-0.0344446	-0.17531	-0.366102	-0.417569	-4.0857e-05	0.164506	1.37912	2.04046	2.95574	uV		5.47168	-0.166249	0.232736	0.639599	1.19212	1.04112	1.50849	1.35931	uV
6.4752	-0.0325023	-0.187778	-0.366199	-0.414068	0.000218805	0.179101	1.40501	2.07519	2.9439	uV		5.48192	-0.104153	0.161246	0.738201	1.08969	1.13437	1.26263	1.28221	uV
6.48544	-0.0323291	-0.208908	-0.368149	-0.409694	-0.00362387	0.184595	1.43332	2.10567	2.92992	uV		5.49216	0.0780678	0.102237	0.771193	1.05461	1.09858	1.23752	1.27187	uV
6.49568	-0.029822	-0.22281	-0.3806	-0.404315	-0.0171492	0.181439	1.45292	2.13442	2.93249	uV		5.5024	0.221744	0.0749418	0.722261	1.04089	0.87102	1.10269	1.40046	uV
6.50592	-0.0209126	-0.224887	-0.391828	-0.399084	-0.0295292	0.174182	1.47617	2.14618	2.92447	uV		5.51264	0.0695223	0.278683	0.76914	0.928843	0.862581	1.02068	1.36468	uV
6.51616	-0.0129833	-0.239258	-0.401972	-0.392551	-0.0368983	0.162168	1.49009	2.15766	2.92183	uV		5.52288	0.00642836	0.309944	0.876257	0.915578	1.09118	1.00313	1.32356	uV
6.5264	-0.00703898	-0.239415	-0.423071	-0.393507	-0.0400664	0.142263	1.49113	2.15928	2.91591	uV		5.53312	-0.109486	0.220787	0.878906	1.04193	1.20355	0.958832	1.33639	uV
6.53664	-0.00418645	-0.239471	-0.440355	-0.392061	-0.0393436	0.134235	1.48169	2.16328	2.9128	uV		5.54336	-0.109989	0.33115	0.690445	1.06867	1.04817	1.01247	1.32898	uV
6.54688	0.000301911	-0.232286	-0.449523	-0.396601	-0.03391	0.129704	1.46828	2.16381	2.89672	uV		5.5536	-0.119954	0.465426	0.662881	0.913407	1.06219	0.925745	1.56474	uV
6.55712	-0.00806471	-0.228594	-0.453685	-0.382558	-0.0346351	0.137536	1.45606	2.16108	2.89538	uV		5.56384	-0.128943	0.339332	0.598651	1.06887	1.04446	1.12325	1.50605	uV
6.56736	-0.00962167	-0.227835	-0.459798	-0.37033	-0.0319796	0.164231	1.4542	2.14579	2.89495	uV		5.57408	-0.120505	0.278414	0.744378	0.994434	1.04553	1.05146	1.40203	uV
6.5776	-0.0149743	-0.219472	-0.454391	-0.351177	-0.0292004	0.18676	1.47121	2.1336	2.89616	uV		5.58432	-0.0553757	0.380884	0.6473	1.0302	1.01879	0.966454	1.18346	uV
6.58784	-0.00863213	-0.221095	-0.453416	-0.327316	-0.0256025	0.221471	1.49226	2.11534	2.90673	uV		5.59456	0.0453272	0.454983	0.59888	1.00876	0.842865	0.87191	1.30319	uV
6.59808	0.00343458	-0.215141	-0.44837	-0.303181	-0.0150589	0.251885	1.51821	2.11284	2.91709	uV		5.6048	0.111877	0.394955	0.561228	0.922219	1.00396	0.8305	1.25055	uV
6.60832	0.0156416	-0.218577	-0.447713	-0.274974	0.00254446	0.285583	1.53965	2.11417	2.93943	uV		5.61504	0.113091	0.349444	0.604742	0.884473	1.07479	0.894166	1.29515	uV
6.61856	0.0329274	-0.226456	-0.436852	-0.256991	0.0200328	0.305319	1.55006	2.10762	2.95922	uV		5.62528	-0.0282189	0.318896	0.746116	0.660343	1.02121	0.835729	1.51006	uV
6.6288	0.0419705	-0.236627	-0.42324	-0.241585	0.0377944	0.330961	1.55803	2.10001	2.9774	uV		5.63552	-0.00775456	0.393528	0.745285	0.718887	0.93011	0.854867	1.48907	uV
6.63904	0.0434325	-0.240631	-0.407405	-0.229601	0.0540462	0.343385	1.58299	2.09025	2.99631	uV		5.64576	0.0458893	0.456287	0.76435	0.782643	0.761968	0.918556	1.38741	uV
6.64928	0.0461116	-0.245475	-0.385112	-0.217795	0.0722866	0.354131	1.61134	2.08703	3.01108	uV		5.656	-0.0357574	0.60436	0.879477	0.818951	0.672033	1.01424	1.37303	uV
6.65952	0.0476745	-0.24368	-0.371441	-0.215105	0.0900906	0.373546	1.65346	2.09284	3.00641	uV		5.66624	-0.138162	0.647087	0.855972	0.684623	0.683967	0.854703	1.35963	uV
6.66976	0.0513034	-0.243907	-0.354216	-0.208093	0.108656	0.394775	1.71097	2.09647	3.00568	uV		5.67648	-0.0462422	0.401017	0.706526	0.614676	0.701928	0.751262	1.24962	uV
6.68	0.0559903	-0.243468	-0.343901	-0.195073	0.126819	0.410644	1.765	2.10321	2.99302	uV		5.68672	0.0867504	0.34542	0.794367	0.830813	0.701728	0.759143	1.29022	uV
6.69024	0.0634585	-0.250679	-0.333109	-0.184856	0.145253	0.425225	1.82096	2.11205	2.98421	uV		5.69696	0.067744	0.369939	0.853449	0.722143	0.815017	0.851318	1.33881	uV
6.70048	0.0685021	-0.251541	-0.324722	-0.168997	0.16306	0.448208	1.86204	2.12439	2.97081	uV		5.7072	-0.0159433	0.374499	0.751526	0.823967	0.708773	0.733705	1.29962	uV
6.71072	0.0684886	-0.252794	-0.321547	-0.148087	0.176086	0.484218	1.902	2.14168	2.9593	uV		5.71744	0.0220981	0.534299	0.787257	0.786833	0.720275	0.762398	1.17265	uV
6.72096	0.072393	-0.246792	-0.319777	-0.135006	0.187117	0.520749	1.94262	2.17601	2.95157	uV		5.72768	-0.0887284	0.512997	0.690268	0.735943	0.681763	0.783205	1.24782	uV
6.7312	0.0705512	-0.24469	-0.318162	-0.111365	0.196759	0.550458	1.97493	2.20781	2.9361	uV		5.73792	-0.0542837	0.396062	0.858229	0.719756	0.856334	0.785965	1.35565	uV
6.74144	0.0621502	-0.25041	-0.314203	-0.0969742	0.207922	0.573573	1.99371	2.23009	2.91552	uV		5.74816	-0.0602657	0.666479	0.81958	0.762831	0.772771	0.568132	1.28913	uV
6.75168	0.0568402	-0.251573	-0.315579	-0.0759584	0.211984	0.589072	2.0101	2.25734	2.90198	uV		5.7584	-0.116413	0.55252	0.756222	0.595851	0.527272	0.519821	1.22776	uV
6.76192	0.0391491	-0.259516	-0.315013	-0.0566174	0.218852	0.607751	2.01975	2.25798	2.87756	uV		5.76864	-0.0742435	0.460324	0.932099	0.456002	0.565042	0.776408	1.14888	uV
6.77216	0.0318336	-0.27125	-0.316014	-0.0398295	0.224698	0.625377	2.03247	2.26379	2.86346	uV		5.77888	0.0328475	0.471839	0.849314	0.612696	0.48066	0.737762	1.11732	uV
6.7824	0.0177342	-0.281249	-0.314335	-0.0221594	0.228846	0.645731	2.03909	2.25558	2.84362	uV		5.78912	-0.0926232	0.456901	0.759638	0.751015	0.525709	0.685837	1.16125	uV
6.79264	-0.000652212	-0.287705	-0.30574	-0.00898298	0.232817	0.667642	2.04509	2.25954	2.82902	uV		5.79936	-0.031026	0.489559	0.691921	0.701998	0.615741	0.973603	1.09846	uV
6.80288	-0.0117061	-0.29469	-0.301222	0.0017283	0.240403	0.692003	2.0493	2.26171	2.82182	uV		5.8096	-0.0152862	0.447542	0.669644	0.664579	0.604376	1.00096	1.19005	uV
6.81312	-0.0290737	-0.295171	-0.292947	0.00782895	0.247847	0.713701	2.04606	2.26469	2.81559	uV		5.81984	-0.026468	0.486038	0.648486	0.730389	0.462858	1.08766	1.06272	uV
6.82336	-0.0428566	-0.299405	-0.289386	0.00513662	0.250558	0.740495	2.05773	2.28702	2.80881	uV		5.83008	-0.0365391	0.505413	0.585605	0.747889	0.335731	1.05488	1.0915	uV
6.8336	-0.0489014	-0.306919	-0.285627	-0.00269903	0.253041	0.774523	2.05985	2.30937	2.80351	uV		5.84032	-0.136953	0.498728	0.419241	0.761987	0.435728	0.841327	1.13054	uV
6.84384	-0.0534313	-0.315791	-0.289786	-0.00462338	0.262402	0.805055	2.07265	2.32122	2.80145	uV		5.85056	-0.128947	0.458377	0.433711	0.574021	0.649478	0.831459	0.979737	uV
6.85408	-0.0566074	-0.325933	-0.295847	0.00094684	0.275327	0.842749	2.08164	2.32199	2.77785	uV		5.8608	-0.156919	0.543025	0.64893	0.555081	0.776429	0.800566	0.93368	uV
6.86432	-0.0561963	-0.330014	-0.303601	0.0173789	0.288488	0.875725	2.10045	2.31081	2.75819	uV		5.87104	-0.0194189	0.665409	0.741846	0.549388	0.595165	0.847599	0.908099	uV
6.87456	-0.0589736	-0.33934	-0.307532	0.0482484	0.304297	0.915736	2.11677	2.29992	2.734	uV		5.88128	-0.0684127	0.589439	0.667896	0.563392	0.477971	0.795355	0.937554	uV
6.8848	-0.0539209	-0.339179	-0.313219	0.0774652	0.319777	0.951202	2.13634	2.27815	2.71278	uV		5.89152	-0.0409916	0.541084	0.636799	0.517018	0.553276	0.936308	0.938728	uV
6.89504	-0.0504485	-0.340801	-0.309277	0.110137	0.333486	0.985015	2.15757	2.27412	2.70028	uV		5.90176	-0.0303969	0.636908	0.588854	0.540801	0.498038	1.1175	1.084	uV
6.90528	-0.0469331	-0.348982	-0.30244	0.134111	0.346653	1.01197	2.17983	2.25977	2.69634	uV		5.912	0.0251532	0.7627	0.608033	0.679611	0.613486	1.08575	0.986351	uV
6.91552	-0.050834	-0.359591	-0.291195	0.153936	0.353375	1.04539	2.19214	2.24349	2.69096	uV		5.92224	0.19405	0.694966	0.7361	0.663814	0.675301	0.845296	0.7695	uV
6.92576	-0.0619096	-0.379525	-0.273509	0.167956	0.369924	1.07524	2.19151	2.24447	2.69785	uV		5.93248	0.111678	0.640385	0.618916	0.61636	0.770538	0.746583	0.770064	uV
6.936	-0.0775092	-0.395962	-0.258463	0.183175	0.381522	1.10745	2.20676	2.23819	2.69507	uV		5.94272	0.0572962	0.568126	0.496245	0.618982	0.60017	0.68795	0.926852	uV
6.94624	-0.0813814	-0.411475	-0.246692	0.198125	0.399434	1.14668	2.21333	2.23898	2.69692	uV		5.95296	0.0853908	0.470668	0.40023	0.619005	0.546273	0.817449	1.00528	uV
6.95648	-0.0869662	-0.423616	-0.24089	0.211796	0.423945	1.18323	2.22273	2.23684	2.7057	uV		5.9632	0.00808954	0.473598	0.358287	0.586623	0.492584	1.01049	1.01516	uV
6.96672	-0.0879126	-0.424292	-0.234855	0.224059	0.449462	1.22131	2.24244	2.24161	2.70518	uV		5.97344	-0.00379354	0.357304	0.42882	0.526234	0.565084	0.945166	1.04349	uV
6.97696	-0.0860364	-0.419459	-0.229471	0.241747	0.483359	1.24999	2.25949	2.24078	2.72099	uV		5.98368	0.0345305	0.434755	0.515377	0.634539	0.645718	0.729046	0.965777	uV
6.9872	-0.0875404	-0.416788	-0.21687	0.258055	0.513356	1.27095	2.26891	2.25124	2.73742	uV		5.99392	0.038968	0.392923	0.443964	0.522242	0.527355	0.79747	0.942946	uV
6.99744	-0.0838986	-0.414761	-0.204577	0.273282	0.540167	1.28968	2.28378	2.26181	2.75423	uV		6.00416	0.0999165	0.41445	0.309993	0.487615	0.57411	0.645931	0.86469	uV
7.00768	-0.0797477	-0.412745	-0.192428	0.284236	0.55425	1.31278	2.28311	2.27854	2.76996	uV		6.0144	-0.0565901	0.339175	0.456182	0.581396	0.59414	0.6755	0.857365	uV
7.01792	-0.0756828	-0.406627	-0.179856	0.291427	0.566448	1.3291	2.27551	2.30118	2.77129	uV		6.02464	-0.131153	0.349418	0.498091	0.496725	0.690798	0.770722	0.736206	uV
7.02816	-0.0761756	-0.413114	-0.167961	0.299719	0.576247	1.34791	2.27563	2.32227	2.78395	uV		6.03488	-0.149227	0.413601	0.376786	0.508486	0.714955	0.836586	0.584044	uV
7.0384	-0.0687868	-0.412915	-0.161569	0.299651	0.591086	1.36208	2.2755	2.33562	2.78037	uV		6.04512	-0.0198928	0.534234	0.357116	0.561468	0.752979	0.710344	0.601217	uV
7.04864	-0.0667094	-0.414697	-0.15154	0.301236	0.605391	1.36787	2.28159	2.35344	2.78463	uV		6.05536	0.109915	0.561928	0.309394	0.505756	0.6905	0.64733	0.694462	uV
7.05888	-0.0596772	-0.41582	-0.146271	0.30211	0.622391	1.37063	2.29362	2.3585	2.78012	uV		6.0656	0.00748217	0.608793	0.41423	0.530882	0.745021	0.627289	0.885627	uV
7.06912	-0.0529313	-0.416418	-0.138197	0.30638	0.635986	1.378	2.31632	2.36108	2.77743	uV		6.07584	-0.0532964	0.582155	0.404108	0.478042	0.68953	0.702577	0.766963	uV
7.07936	-0.0477095	-0.41356	-0.129714	0.298884	0.647688	1.39894	2.34456	2.3537	2.76659	uV		6.08608	-0.0717133	0.514497	0.356336	0.334427	0.649219	0.842587	0.625824	uV
7.0896	-0.0472733	-0.414613	-0.123001	0.300044	0.655897	1.41586	2.36119	2.34792	2.7522	uV		6.09632	-0.0395042	0.425318	0.0863382	0.382688	0.611396	0.738187	0.611212	uV
7.09984	-0.0487388	-0.414111	-0.107958	0.300578	0.666359	1.42189	2.38233	2.34689	2.73883	uV		6.10656	0.0519764	0.351398	0.00897288	0.371321	0.694433	0.568413	0.777524	uV
7.11008	-0.0525931	-0.423339	-0.101088	0.307526	0.676	1.43495	2.39422	2.35154	2.72523	uV		6.1168	-0.169978	0.361553	0.139921	0.370895	0.738642	0.589803	0.770246	uV
7.12032	-0.0595717	-0.432291	-0.0924533	0.319404	0.686097	1.44413	2.39881	2.35263	2.71725	uV		6.12704	-0.101236	0.339658	0.239305	0.414892	0.645946	0.637769	0.802288	uV
7.13056	-0.059364	-0.440007	-0.0885735	0.326047	0.703286	1.45901	2.40057	2.35726	2.7107	uV		6.13728	0.0920856	0.256188	0.302717	0.414155	0.671704	0.585436	0.790204	uV
7.1408	-0.0588652	-0.440224	-0.0886248	0.331751	0.709582	1.46473	2.40688	2.35919	2.70226	uV		6.14752	0.0999957	0.264924	0.305043	0.267006	0.701566	0.51025	0.743941	uV
7.15104	-0.0596342	-0.439891	-0.0878152	0.343539	0.721993	1.4783	2.40833	2.35654	2.68908	uV		6.15776	0.0365472	0.398767	0.283236	0.339949	0.717334	0.550087	0.568089	uV
7.16128	-0.0580618	-0.433519	-0.087573	0.357398	0.731824	1.4885	2.41677	2.34986	2.67781	uV		6.168	0.109978	0.47387	0.0559852	0.338427	0.750336	0.565225	0.532293	uV
7.17152	-0.0592625	-0.424403	-0.0776935	0.373547	0.738758	1.49854	2.41523	2.35341	2.65586	uV		6.17824	0.0534475	0.3867	0.134826	0.435311	0.84236	0.429173	0.528458	uV
7.18176	-0.0684604	-0.416757	-0.0754145	0.391595	0.754663	1.51047	2.42136	2.35171	2.63602	uV		6.18848	0.155733	0.393976	0.140595	0.420382	0.755834	0.497496	0.424717	uV
7.192	-0.0735315	-0.398611	-0.0615874	0.403579	0.768699	1.52104	2.42404	2.33884	2.61833	uV		6.19872	0.125461	0.370033	0.170696	0.419182	0.620761	0.510218	0.456399	uV
7.20224	-0.079031	-0.388482	-0.0464848	0.41254	0.795174	1.53198	2.42925	2.33612	2.59863	uV		6.20896	0.137424	0.310668	0.223257	0.461771	0.64471	0.597046	0.399219	uV
7.21248	-0.0842874	-0.369275	-0.0260822	0.422162	0.815389	1.54615	2.42585	2.32949	2.57305	uV		6.2192	0.132784	0.314379	0.290633	0.393687	0.454562	0.574915	0.416893	uV
7.22272	-0.0883836	-0.355769	-0.00832253	0.427459	0.837026	1.55122	2.43628	2.32044	2.54267	uV		6.22944	0.28397	0.39551	0.292488	0.430233	0.432641	0.626578	0.393811	uV
7.23296	-0.0818145	-0.35104	0.00538834	0.436217	0.855182	1.55866	2.44205	2.32187	2.5116	uV		6.23968	0.229904	0.23047	0.15304	0.532209	0.424481	0.52364	0.399317	uV
7.2432	-0.0805775	-0.343053	0.0210105	0.449738	0.879104	1.57434	2.43898	2.3215	2.48393	uV		6.24992	0.0155118	0.312355	0.171883	0.425888	0.463948	0.416363	0.315265	uV
7.25344	-0.0743009	-0.335779	0.0223487	0.460967	0.904498	1.58567	2.43415	2.3237	2.45756	uV		6.26016	0.159135	0.44553	0.222461	0.412303	0.343131	0.485058	0.235393	uV
7.26368	-0.063762	-0.332348	0.025922	0.480437	0.939478	1.60375	2.44034	2.32436	2.43108	uV		6.2704	0.19071	0.390671	0.177245	0.389439	0.385351	0.513385	0.310725	uV
7.27392	-0.0538692	-0.326075	0.0285258	0.494201	0.965239	1.63005	2.42662	2.32843	2.40992	uV		6.28064	0.25705	0.359583	0.0947377	0.402921	0.48701	0.517023	0.301853	uV
7.28416	-0.0444913	-0.31837	0.0444491	0.513243	0.990623	1.66197	2.41502	2.32679	2.38735	uV		6.29088	0.0405782	0.266101	0.195885	0.430086	0.489331	0.607447	0.327395	uV
7.2944	-0.0357098	-0.313862	0.0689294	0.534662	1.00818	1.69097	2.40459	2.32467	2.36356	uV		6.30112	-0.0739568	0.381166	0.304721	0.34517	0.515218	0.592562	0.431973	uV
7.30464	-0.0269008	-0.303675	0.0942252	0.552219	1.02345	1.73129	2.38693	2.31145	2.3443	uV		6.31136	0.106064	0.481359	0.189558	0.459703	0.499157	0.585225	0.469131	uV
7.31488	-0.0248248	-0.293817	0.117784	0.573827	1.03709	1.75932	2.37516	2.29074	2.325	uV		6.3216	0.00577003	0.381284	0.0114864	0.342489	0.562958	0.455379	0.428766	uV
7.32512	-0.0202731	-0.281903	0.141021	0.587003	1.0485	1.78473	2.35594	2.27422	2.31148	uV		6.33184	-0.0776032	0.230234	0.144189	0.378883	0.482866	0.297998	0.478717	uV
7.33536	-0.0146978	-0.273293	0.154034	0.595885	1.06508	1.80833	2.34404	2.25711	2.29963	uV		6.34208	0.111963	0.206738	0.187542	0.329182	0.357039	0.310129	0.294312	uV
7.3456	-0.0116161	-0.266067	0.162939	0.610958	1.0876	1.82116	2.32929	2.24705	2.29623	uV		6.35232	0.133535	0.307417	0.23087	0.290477	0.228227	0.412967	0.325401	uV
7.35584	0.000137471	-0.257545	0.172474	0.623989	1.10521	1.82941	2.30527	2.23593	2.28967	uV		6.36256	-0.0990289	0.233028	0.113758	0.425237	0.1738	0.642721	0.354404	uV
7.36608	0.000914614	-0.247425	0.175036	0.640827	1.12449	1.83319	2.28203	2.22963	2.28568	uV		6.3728	0.0152266	0.544071	0.227581	0.370055	0.417272	0.583708	0.290698	uV
7.37632	0.0105629	-0.236665	0.180493	0.658033	1.13184	1.84102	2.25141	2.22074	2.28675	uV		6.38304	0.0400206	0.410643	0.295956	0.319516	0.449947	0.548546	0.207066	uV
7.38656	0.00773941	-0.223356	0.184047	0.671393	1.13854	1.84823	2.21835	2.2213	2.27652	uV		6.39328	-0.0081858	0.409784	0.400777	0.356537	0.381972	0.47912	0.223435	uV
7.3968	0.000535276	-0.216917	0.189936	0.685727	1.13832	1.86803	2.19023	2.2211	2.26848	uV		6.40352	0.0032717	0.457508	0.412109	0.340872	0.431749	0.35818	0.294208	uV
7.40704	-0.0157831	-0.211348	0.200255	0.697988	1.13429	1.88779	2.16279	2.22636	2.26031	uV		6.41376	-0.000707805	0.459094	0.221148	0.373262	0.478901	0.184707	0.232162	uV
7.41728	-0.0328394	-0.208304	0.203643	0.71276	1.13436	1.90476	2.13868	2.21995	2.25068	uV		6.424	-0.0669375	0.41519	0.111525	0.542212	0.305773	0.195788	0.260647	uV
7.42752	-0.0553001	-0.210636	0.205364	0.724921	1.13542	1.91025	2.1162	2.21599	2.22969	uV		6.43424	0.120993	0.348514	0.22173	0.314154	0.370175	0.249969	0.196132	uV
7.43776	-0.0755024	-0.214707	0.207565	0.743516	1.14869	1.90692	2.10639	2.2053	2.20822	uV		6.44448	0.156005	0.362327	0.109382	0.337096	0.415403	0.286201	0.0122109	uV
7.448	-0.0909042	-0.220372	0.211215	0.76845	1.16768	1.90767	2.10366	2.20947	2.1834	uV		6.45472	0.0180376	0.315788	0.108667	0.462666	0.492529	0.31879	0.0889644	uV
7.45824	-0.112099	-0.228838	0.221533	0.797304	1.1958	1.91	2.1069	2.20959	2.14797	uV		6.46496	-0.154628	0.278536	0.0323862	0.505494	0.369416	0.502564	0.162105	uV
7.46848	-0.130871	-0.231079	0.225301	0.821112	1.21765	1.92451	2.10758	2.20975	2.11127	uV		6.4752	-0.0759962	0.252925	0.0479549	0.350389	0.341632	0.48806	0.0443822	uV
7.47872	-0.140878	-0.239615	0.229053	0.849302	1.23197	1.93985	2.11708	2.21934	2.09029	uV		6.48544	-0.0641266	0.281748	-0.00359625	0.36331	0.196525	0.264461	-0.0284588	uV
7.48896	-0.153627	-0.238599	0.220541	0.870953	1.24862	1.95113	2.11361	2.20625	2.05656	uV		6.49568	-0.0438145	0.202395	-0.0188053	0.173488	0.257976	0.201558	0.0815958	uV
7.4992	-0.159473	-0.238077	0.209647	0.890943	1.25508	1.95382	2.10954	2.18592	2.04115	uV		6.50592	0.00484407	0.0571132	-0.101063	0.175496	0.240004	0.131546	0.0611374	uV
7.50944	-0.158563	-0.238235	0.2022	0.90155	1.26356	1.95469	2.10916	2.15141	2.02448	uV		6.51616	-0.0977162	0.139391	-0.0638035	0.320369	0.332254	0.0944886	0.0616199	uV
7.51968	-0.156917	-0.234967	0.193109	0.904908	1.26899	1.96335	2.10603	2.1188	2.00726	uV		6.5264	-0.118022	0.142578	0.117014	0.393826	0.45669	0.0497481	0.0813529	uV
7.52992	-0.148434	-0.232048	0.191857	0.905497	1.26621	1.98026	2.1161	2.07947	1.9956	uV		6.53664	-0.144483	0.0425455	0.256925	0.358707	0.3571	0.195733	0.0864524	uV
7.54016	-0.139878	-0.223535	0.189524	0.907785	1.26047	1.9931	2.11232	2.04364	1.97171	uV		6.54688	-0.0862694	0.116695	0.174423	0.284175	0.490399	0.242397	0.135982	uV
7.5504	-0.133974	-0.22013	0.187679	0.909306	1.25554	2.00871	2.10145	2.00587	1.95545	uV		6.55712	0.0762177	0.0731289	0.150308	0.400738	0.248375	0.247144	0.284001	uV
7.56064	-0.12653	-0.208619	0.189751	0.912276	1.24398	2.01011	2.09581	1.96194	1.93211	uV		6.56736	-0.00294864	-0.0136873	0.0259477	0.404249	0.409056	0.224387	0.318344	uV
7.57088	-0.125241	-0.189138	0.190311	0.920043	1.23731	2.01813	2.09163	1.92918	1.90997	uV		6.5776	-0.0880891	-0.050315	0.155562	0.402964	0.209581	-0.057185	0.176086	uV
7.58112	-0.119331	-0.165883	0.200257	0.920591	1.23182	2.02212	2.08781	1.90196	1.89173	uV		6.58784	-0.131012	0.102106	0.216162	0.258666	0.0333491	-0.0130075	0.0831991	uV
7.59136	-0.120457	-0.137163	0.212627	0.924351	1.22333	2.01129	2.08894	1.88193	1.87428	uV		6.59808	-0.32111	0.120108	0.140295	0.356195	0.230166	0.175707	0.0109574	uV
7.6016	-0.126547	-0.109865	0.229693	0.925773	1.21428	2.0174	2.09157	1.87397	1.84646	uV		6.60832	-0.147339	0.197063	0.147455	0.22747	0.319605	0.292588	0.0325686	uV
7.61184	-0.129938	-0.0873135	0.24423	0.919391	1.2142	2.00769	2.08625	1.86739	1.82218	uV		6.61856	-0.0610498	0.247815	0.22296	0.201001	0.180443	0.318454	0.00476182	uV
7.62208	-0.131934	-0.0676383	0.261385	0.915864	1.2135	1.99976	2.07606	1.86598	1.79328	uV		6.6288	-0.219761	0.125582	0.412977	0.444135	0.21688	0.427222	-0.0562105	uV
7.63232	-0.135949	-0.0472775	0.275793	0.91472	1.21986	1.98599	2.05871	1.86611	1.774	uV		6.63904	-0.199537	0.0168875	0.388224	0.227174	0.304735	0.301305	-0.0244489	uV
7.64256	-0.130531	-0.0342056	0.287367	0.915317	1.22527	1.98194	2.04104	1.86313	1.75748	uV		6.64928	-0.262789	-0.0332785	0.331236	0.171557	0.215737	0.229825	-0.104044	uV
7.6528	-0.12307	-0.0218227	0.305602	0.923002	1.22661	1.96933	2.02423	1.8528	1.74568	uV		6.65952	-0.113367	0.0834197	0.265555	0.188207	0.186403	0.374056	-0.117374	uV
7.66304	-0.116843	-0.0130311	0.314119	0.92612	1.22359	1.96381	2.01077	1.83447	1.7225	uV		6.66976	0.0823644	0.101925	0.114021	0.347926	0.239112	0.319476	-0.0380939	uV
7.67328	-0.107266	-0.00715612	0.328727	0.932615	1.22571	1.94976	1.99771	1.81436	1.69104	uV		6.68	0.0634462	0.180773	0.125028	0.223555	0.102774	0.2448	-0.0268313	uV
7.68352	-0.0959615	0.00322469	0.345255	0.942858	1.22021	1.93871	1.98591	1.7871	1.66056	uV		6.69024	0.0200671	0.214248	0.294243	0.343679	-0.00502318	0.265325	-0.16674	uV
7.69376	-0.0926582	0.00671367	0.35998	0.956793	1.21886	1.93795	1.96876	1.75641	1.63496	uV		6.70048	0.105886	0.154195	0.404805	0.31068	0.0656638	0.236034	-0.184017	uV
7.704	-0.0887957	0.0124349	0.375999	0.968108	1.21543	1.94988	1.93096	1.73414	1.59648	uV		6.71072	0.0136814	0.18461	0.347905	0.346736	0.291884	0.170562	-0.0388819	uV
7.71424	-0.083875	0.0171235	0.391287	0.976203	1.21189	1.97683	1.8918	1.70701	1.57317	uV		6.72096	-0.0348464	0.246745	0.272199	0.282623	0.27943	0.247577	0.0199899	uV
7.72448	-0.0776464	0.0192033	0.40482	0.986926	1.20934	2.00309	1.85223	1.67334	1.5391	uV		6.7312	-0.111623	0.17616	0.258336	0.0133479	0.103149	0.0373811	0.0683707	uV
7.73472	-0.0667504	0.0214495	0.415544	0.989224	1.20319	2.03866	1.80638	1.64009	1.51103	uV		6.74144	-0.182323	0.26256	0.168664	0.153838	0.0515762	-0.0298259	0.106562	uV
7.74496	-0.0578253	0.0278459	0.422974	0.994814	1.20752	2.05343	1.77204	1.59732	1.48205	uV		6.75168	-0.0980544	0.284581	0.0597587	0.297994	0.0152656	0.0277382	-0.0398779	uV
7.7552	-0.0549317	0.040466	0.423681	1.0028	1.21758	2.06917	1.7359	1.56855	1.44754	uV		6.76192	-0.115177	0.312318	0.012081	0.309297	-0.0350145	0.186026	-0.145221	uV
7.76544	-0.0555847	0.0578186	0.426922	1.00868	1.22211	2.06516	1.71454	1.54173	1.41791	uV		6.77216	-0.0343764	0.225358	0.058544	0.244882	0.00197828	0.224502	-0.172095	uV
7.77568	-0.0566161	0.0669237	0.429855	1.0177	1.22807	2.0532	1.70276	1.53044	1.38617	uV		6.7824	0.0498641	0.0299054	0.0695932	0.134952	0.0685292	0.0430655	-0.0925383	uV
7.78592	-0.0628774	0.0810024	0.432343	1.0244	1.22347	2.03256	1.69175	1.51981	1.36013	uV		6.79264	-0.068382	0.0278768	0.238086	0.279481	0.149616	-0.000323355	-0.129915	uV
7.79616	-0.0658559	0.0887219	0.433786	1.04095	1.21508	2.0133	1.68421	1.51284	1.33941	uV		6.80288	-0.109614	0.0876391	0.225618	0.38269	0.147399	0.025022	-0.0860608	uV
7.8064	-0.0675817	0.0925178	0.439952	1.04856	1.2139	1.99285	1.67591	1.5018	1.31451	uV		6.81312	-0.0659734	0.0484022	0.158908	0.358999	0.214131	0.153023	-0.114147	uV
7.81664	-0.0600103	0.100932	0.441156	1.06104	1.21083	1.9749	1.67642	1.47837	1.29371	uV		6.82336	-0.112231	0.0424847	0.201795	0.18417	0.326958	0.00364631	-0.180453	uV
7.82688	-0.056028	0.104282	0.4463	1.07315	1.20712	1.95768	1.67341	1.46016	1.2717	uV		6.8336	-0.0288764	0.0912473	0.209872	0.186005	0.0542322	-0.0699225	-0.203104	uV
7.83712	-0.0508824	0.109502	0.449635	1.08572	1.20275	1.94335	1.66454	1.44355	1.26111	uV		6.84384	0.108053	0.0668964	0.289266	0.336134	-0.0275746	-0.0850546	-0.194815	uV
7.84736	-0.0470715	0.115058	0.449343	1.09062	1.20317	1.92496	1.64106	1.41498	1.24416	uV		6.85408	0.136696	0.0764644	0.301068	0.114123	0.0998414	-0.0829342	-0.175247	uV
7.8576	-0.0431639	0.121519	0.44994	1.09742	1.19835	1.90203	1.62259	1.39068	1.23331	uV		6.86432	-0.17162	0.100415	0.263197	0.202946	0.0660262	0.0834125	-0.345689	uV
7.86784	-0.0499034	0.128677	0.444829	1.09686	1.19094	1.8812	1.61073	1.36691	1.22088	uV		6.87456	-0.189905	0.0660071	0.142817	0.342304	0.142468	0.162978	-0.24766	uV
7.87808	-0.0595681	0.139204	0.443753	1.10539	1.18814	1.86597	1.60199	1.34782	1.21119	uV		6.8848	0.0255066	0.0930405	0.119153	0.33747	0.344498	-0.0138217	-0.123374	uV
7.88832	-0.0607146	0.144361	0.440049	1.11067	1.18405	1.85152	1.59842	1.33724	1.19072	uV		6.89504	0.011926	0.0767156	0.153973	0.0513068	0.423252	0.0789469	-0.020918	uV
7.89856	-0.0602572	0.147183	0.437496	1.12102	1.17868	1.84339	1.59154	1.32865	1.1709	uV		6.90528	0.0128841	0.0676286	0.0441438	0.0922969	0.247817	0.111966	0.0639787	uV
7.9088	-0.044192	0.151597	0.432838	1.14019	1.18137	1.83749	1.58575	1.32339	1.14084	uV		6.91552	0.0968388	0.0635168	0.0321195	0.177593	0.179278	0.077492	-0.0882182	uV
7.91904	-0.031174	0.161846	0.4279	1.15104	1.17017	1.82956	1.5764	1.32139	1.09704	uV		6.92576	0.0494707	0.102851	0.162148	0.12072	-0.0511983	0.136355	-0.0803676	uV
7.92928	-0.0169124	0.177317	0.42793	1.1643	1.16412	1.82931	1.58056	1.3236	1.04676	uV		6.936	-0.0388673	0.0337714	0.272161	0.290043	-0.0543538	0.164258	-0.0202981	uV
7.93952	-0.014006	0.195815	0.429738	1.17323	1.16019	1.82717	1.56951	1.3242	1.00466	uV		6.94624	-0.0131166	0.156329	0.346247	0.312295	-0.0243294	0.15427	-0.0981036	uV
7.94976	-0.0135176	0.22167	0.436361	1.18066	1.16259	1.82888	1.55481	1.32131	0.97404	uV		6.95648	-0.0417021	-0.0171247	0.368229	0.444918	-0.00147223	0.304826	-0.110073	uV
7.96	-0.0161743	0.24374	0.447176	1.1857	1.1653	1.82479	1.53363	1.31533	0.945474	uV		6.96672	-0.127989	-0.11471	0.262312	0.542449	0.13096	0.144805	-0.111571	uV
7.97024	-0.0189215	0.25869	0.453064	1.18247	1.17237	1.81327	1.51343	1.31058	0.924553	uV		6.97696	-0.161557	-0.064142	0.293624	0.481827	0.0761235	0.169725	0.0144467	uV
7.98048	-0.0251297	0.26629	0.462071	1.17607	1.17424	1.79964	1.48233	1.29749	0.906176	uV		6.9872	0.0535318	0.0504425	0.312876	0.367195	0.0424504	0.178024	-0.0508028	uV
7.99072	-0.0208898	0.277407	0.468492	1.16808	1.17738	1.77243	1.44761	1.27013	0.87943	uV		6.99744	0.0810105	-0.071184	0.427706	0.248102	0.0467515	-0.00960767	-0.27085	uV
8.00096	-0.0155012	0.282881	0.474062	1.15996	1.17538	1.76266	1.40553	1.22643	0.848444	uV		7.00768	0.0447369	-0.1328	0.273576	0.236607	0.0445142	0.0877488	-0.355605	uV
8.0112	-0.0105063	0.301985	0.482972	1.15398	1.16847	1.7489	1.37579	1.18467	0.821397	uV		7.01792	-0.0904414	0.023762	0.312482	0.275677	0.102823	0.213121	-0.189033	uV
8.02144	-0.00493595	0.317026	0.49096	1.14721	1.16686	1.74399	1.34675	1.14206	0.802061	uV		7.02816	-0.226637	0.000158548	0.320277	0.34736	0.0625256	0.284832	-0.0429621	uV
8.03168	0.0105135	0.334259	0.497556	1.14098	1.16559	1.73673	1.33501	1.11021	0.778433	uV		7.0384	-0.329641	0.0957993	0.246582	0.208265	0.109996	0.233411	-0.185574	uV
8.04192	0.0260659	0.350728	0.503934	1.13776	1.16086	1.73108	1.33405	1.08526	0.770222	uV		7.04864	-0.0489116	-0.0438979	0.276796	0.229002	0.247229	0.176954	-0.303248	uV
8.05216	0.0318834	0.367521	0.5016	1.13482	1.155	1.70932	1.33481	1.05348	0.760223	uV		7.05888	0.0482848	0.136964	0.424562	0.155699	0.189308	0.128171	-0.286338	uV
8.0624	0.0388609	0.374307	0.503135	1.13235	1.14047	1.68428	1.3253	1.02652	0.745221	uV		7.06912	0.167563	0.224732	0.501541	-0.000916719	0.185365	0.102697	-0.326677	uV
8.07264	0.038598	0.383684	0.501145	1.13621	1.12341	1.66243	1.32093	1.00531	0.723011	uV		7.07936	-0.0302327	0.0770903	0.382943	0.243003	0.0969511	0.0125343	-0.311753	uV
8.08288	0.0346002	0.394994	0.503725	1.12987	1.11187	1.64155	1.29293	0.980611	0.702561	uV		7.0896	-0.202603	0.0229695	0.413139	0.233248	-0.0489083	-0.00446558	-0.327307	uV
8.09312	0.029711	0.401522	0.512978	1.1293	1.09489	1.63445	1.26359	0.961163	0.66992	uV		7.09984	0.0460497	0.161934	0.461576	0.113975	0.0204068	-0.0902867	-0.2356	uV
8.10336	0.0250485	0.405827	0.531384	1.12402	1.08276	1.62111	1.23244	0.950031	0.643279	uV		7.11008	0.172318	0.206016	0.460694	0.162017	-0.00929058	-0.052655	-0.243676	uV
8.1136	0.0137006	0.409371	0.545275	1.11934	1.07648	1.61573	1.21031	0.932097	0.617716	uV		7.12032	0.147625	-0.00169903	0.483482	0.333512	-0.0997451	0.0287873	-0.264172	uV
8.12384	0.00733493	0.416402	0.561662	1.11862	1.07128	1.60813	1.18465	0.919034	0.595355	uV		7.13056	0.06311	-0.101528	0.423056	0.270833	0.0659585	0.104007	-0.0753158	uV
8.13408	-0.00444483	0.411698	0.576985	1.11691	1.06506	1.60044	1.1631	0.912417	0.575249	uV		7.1408	-0.0488049	0.112458	0.317545	0.198928	-0.104129	0.0776616	-0.0133219	uV
8.14432	-0.0125205	0.412782	0.584829	1.11809	1.06473	1.58382	1.14737	0.891694	0.552568	uV		7.15104	-0.0337392	0.0356454	0.406397	0.0954857	-0.222326	-0.0893793	0.0204697	uV
8.15456	-0.0152334	0.407567	0.598298	1.12477	1.06238	1.56819	1.13283	0.870136	0.539383	uV		7.16128	0.00061065	0.0637615	0.53242	0.0823107	-0.127916	0.0022164	-0.0512102	uV
8.1648	-0.0130466	0.395704	0.604951	1.12325	1.06496	1.55513	1.11694	0.841181	0.526158	uV		7.17152	-0.0267941	0.0461742	0.543936	-0.0229713	0.0369516	-0.0101727	-0.257954	uV
8.17504	-0.00813108	0.3822	0.609353	1.12145	1.07149	1.53908	1.09661	0.803613	0.510535	uV		7.18176	0.030883	0.0597444	0.474468	0.146829	0.109133	0.093056	-0.273128	uV
8.18528	0.000648388	0.373333	0.610599	1.11629	1.08243	1.52334	1.07519	0.777438	0.504942	uV		7.192	0.00458717	0.148281	0.433308	0.092932	0.011996	0.149761	-0.0642899	uV
8.19552	-0.000480828	0.367236	0.608882	1.11662	1.08982	1.50498	1.04158	0.734672	0.500393	uV		7.20224	0.212905	0.0109923	0.346629	-0.0954154	-0.0201085	0.103059	-0.0954178	uV
8.20576	-0.00529145	0.361269	0.608377	1.10919	1.10201	1.50162	0.997639	0.714531	0.491066	uV		7.21248	0.138525	-0.0910321	0.281723	-0.136543	0.187229	-0.0976264	-0.0876874	uV
8.216	-0.0178528	0.361669	0.61268	1.1003	1.10374	1.48874	0.96001	0.680326	0.479497	uV		7.22272	-0.0236979	0.0689629	0.32601	-0.191306	0.260942	-0.069553	-0.0503457	uV
8.22624	-0.0268476	0.363018	0.617941	1.09543	1.10675	1.48	0.915521	0.642865	0.45746	uV		7.23296	-0.0808287	0.136074	0.392835	0.00338733	0.226151	0.0343078	0.0295028	uV
8.23648	-0.037983	0.366278	0.623546	1.0833	1.10828	1.47999	0.877201	0.598699	0.426531	uV		7.2432	0.173126	0.148	0.396548	-0.111715	0.193358	-0.0562486	2.98023e-05	uV
8.24672	-0.0444606	0.372296	0.629313	1.06826	1.10833	1.47256	0.846097	0.55227	0.396329	uV		7.25344	0.118906	0.0539538	0.260827	-0.0346026	0.153645	-0.00234097	-0.17632	uV
8.25696	-0.052531	0.377672	0.634673	1.05388	1.10509	1.46433	0.80994	0.513698	0.354823	uV		7.26368	-0.0660008	0.0568193	0.226227	0.126492	0.0509697	-0.0800154	-0.286766	uV
8.2672	-0.0562919	0.382793	0.643031	1.0388	1.09718	1.45693	0.786909	0.479266	0.319463	uV		7.27392	-0.0750023	-0.0844076	0.175518	0.130255	0.00473917	0.111441	-0.157678	uV
8.27744	-0.0551507	0.389237	0.646306	1.0241	1.08427	1.43818	0.767186	0.458167	0.282279	uV		7.28416	0.0118011	-0.0570804	0.186309	-0.0486878	-0.0109023	0.140153	-0.0387883	uV
8.28768	-0.0507205	0.395508	0.659647	1.02347	1.07734	1.42007	0.745529	0.439892	0.241292	uV		7.2944	-0.0498614	0.16358	0.325017	-0.108556	0.0535494	0.0371933	-0.109514	uV
8.29792	-0.0425428	0.402759	0.664687	1.02109	1.06355	1.39726	0.7296	0.428612	0.210009	uV		7.30464	0.0309575	0.18164	0.30263	-0.0487214	-0.0444755	-0.00690937	-0.00194103	uV
8.30816	-0.0296542	0.411885	0.668345	1.02488	1.04544	1.37179	0.714592	0.428397	0.172951	uV		7.31488	0.0476357	0.148597	0.186308	-0.0168672	0.0403357	-0.114756	0.0960678	uV
8.3184	-0.0138302	0.426979	0.6728	1.04136	1.02554	1.33377	0.687866	0.415561	0.145952	uV		7.32512	0.0411072	0.14268	0.209537	0.110402	0.106586	-0.128747	0.0174481	uV
8.32864	0.00301855	0.445302	0.680105	1.05849	1.00224	1.29372	0.671494	0.403118	0.112643	uV		7.33536	0.041995	0.185272	0.407193	-0.0932041	-0.0548938	-0.0587139	-0.184429	uV
8.33888	0.0281399	0.458018	0.685724	1.06749	0.972387	1.26157	0.645578	0.385791	0.0894805	uV		7.3456	0.0600439	0.181877	0.339665	-0.144138	-0.0455764	-0.205957	-0.38163	uV
8.34912	0.04237	0.471727	0.692944	1.0817	0.956338	1.2359	0.617827	0.35375	0.0629626	uV		7.35584	0.124739	0.229163	0.297778	-0.00657827	0.0531337	-0.30788	-0.32431	uV
8.35936	0.0531856	0.488824	0.695628	1.08802	0.943563	1.21214	0.589828	0.32035	0.0415704	uV		7.36608	0.0500166	0.265133	0.314597	0.00704378	0.00607073	-0.189212	-0.13163	uV
8.3696	0.0562576	0.498297	0.701665	1.08702	0.935003	1.20336	0.568526	0.288497	0.0255551	uV		7.37632	-0.106936	0.106857	0.125276	0.157439	0.0522029	-0.00831306	-0.0872576	uV
8.37984	0.0584356	0.506734	0.702437	1.09184	0.926687	1.19779	0.539544	0.25644	0.0100948	uV		7.38656	-0.0775024	0.2298	0.240694	0.22352	-0.0456515	0.0441414	-0.0404847	uV
8.39008	0.0566473	0.508941	0.703381	1.08936	0.922669	1.19581	0.513897	0.2313	-0.00979968	uV		7.3968	0.0601456	0.13249	0.171159	0.129006	-0.0980446	-0.0939113	-0.0844419	uV
8.40032	0.0583394	0.518063	0.70909	1.08717	0.92414	1.20058	0.49463	0.208723	-0.0251249	uV		7.40704	0.212586	0.0526926	0.142115	0.0797561	-0.221486	-0.240954	-0.152619	uV
8.41056	0.05803	0.519379	0.708203	1.08178	0.920282	1.20277	0.480235	0.187769	-0.0376005	uV		7.41728	0.205359	0.0806555	0.0776613	0.0536853	-0.211733	-0.277237	-0.221707	uV
8.4208	0.0593168	0.517082	0.711601	1.07358	0.919631	1.20639	0.47933	0.175376	-0.0527947	uV		7.42752	0.108179	-0.0113374	0.145871	0.0479481	-0.206713	-0.184631	-0.251169	uV
8.43104	0.0506996	0.511774	0.714376	1.06318	0.917305	1.22011	0.495808	0.169755	-0.0683055	uV		7.43776	-0.00093013	0.0176775	0.171146	0.102647	-0.273536	-0.340558	-0.149622	uV
8.44128	0.0460067	0.510308	0.716962	1.04728	0.908435	1.23016	0.487348	0.169986	-0.0892662	uV		7.448	-0.0396883	0.0570434	0.170001	0.0700694	-0.186312	-0.201916	-0.369341	uV
8.45152	0.0494754	0.505135	0.721499	1.02423	0.90373	1.23476	0.47904	0.185369	-0.112343	uV		7.45824	0.00495017	0.250532	0.263165	0.107898	-0.0350243	-0.110484	-0.0854817	uV
8.46176	0.0465901	0.498316	0.719247	1.00284	0.893912	1.23872	0.450853	0.207725	-0.134976	uV		7.46848	-0.130457	0.218403	0.195222	0.239192	0.105307	-0.134874	-0.196653	uV
8.472	0.0549242	0.492678	0.710934	0.978263	0.890469	1.22917	0.416902	0.21947	-0.154772	uV		7.47872	-0.118041	0.182073	0.194083	0.0982684	-0.0246429	-0.140088	-0.184554	uV
8.48224	0.0560114	0.492523	0.700689	0.960586	0.883298	1.2133	0.388076	0.228512	-0.185014	uV		7.48896	-0.0489551	0.125062	0.133514	-0.0860009	-0.0729698	-0.201953	-0.127247	uV
8.49248	0.0675999	0.493228	0.696095	0.933755	0.876138	1.19083	0.354907	0.236461	-0.209738	uV		7.4992	-0.0688389	0.114504	0.13093	0.0569931	-0.120949	-0.169644	-0.119196	uV
8.50272	0.0721753	0.499001	0.685044	0.916301	0.870211	1.16989	0.326198	0.237607	-0.236536	uV		7.50944	0.00214547	-0.0824985	0.121254	0.0336418	-0.14508	-0.148225	-0.00808567	uV
8.51296	0.0740669	0.505395	0.668033	0.891597	0.855238	1.14806	0.299042	0.229147	-0.26453	uV		7.51968	-0.170057	-0.0973916	0.0520864	-0.152323	-0.22126	-0.146529	-0.0624657	uV
8.5232	0.0748367	0.511091	0.656038	0.862655	0.840916	1.13286	0.277171	0.235845	-0.301616	uV		7.52992	-0.204525	0.0383511	0.168287	-0.0816253	-0.27692	-0.0586769	-0.0750217	uV
8.53344	0.0777239	0.510589	0.6488	0.836818	0.827194	1.11077	0.260716	0.241079	-0.32452	uV		7.54016	-0.182092	0.133865	0.114775	-0.148878	-0.305839	-0.0476515	0.0727081	uV
8.54368	0.0745456	0.509096	0.644004	0.809572	0.812209	1.0888	0.252277	0.249631	-0.359563	uV		7.5504	-0.275719	0.171947	0.18458	0.0533	-0.40351	-0.0989801	0.00701517	uV
8.55392	0.0706346	0.510778	0.642423	0.790632	0.795145	1.05658	0.247572	0.252161	-0.382239	uV		7.56064	-0.086621	0.194323	0.315767	0.0665694	-0.406138	-0.187756	-0.0562581	uV
8.56416	0.0679583	0.512794	0.637876	0.765722	0.768515	1.02253	0.228092	0.259723	-0.406652	uV		7.57088	0.0431931	0.0525942	0.384127	-0.0568742	-0.289395	-0.139674	-0.0444853	uV
8.5744	0.0572902	0.513121	0.642202	0.751912	0.748712	0.992945	0.199456	0.256366	-0.429383	uV		7.58112	-0.118002	0.0397339	0.362183	0.0014922	-0.105302	-0.113888	-0.058355	uV
8.58464	0.0506925	0.51032	0.641563	0.739241	0.728233	0.963304	0.152926	0.252419	-0.448588	uV		7.59136	-0.127513	0.178209	0.161982	0.0163916	-0.237349	-0.167458	-0.0571486	uV
8.59488	0.0453716	0.522345	0.635819	0.733846	0.7081	0.945967	0.107997	0.237553	-0.456029	uV		7.6016	-0.0715211	0.236203	0.017359	0.0407451	-0.343646	-0.189824	-0.105528	uV
8.60512	0.0454137	0.518422	0.633212	0.741809	0.691815	0.941584	0.0609822	0.210051	-0.4714	uV		7.61184	-0.176819	0.313301	-0.0328833	0.171481	-0.337102	-0.219517	-0.153516	uV
8.61536	0.0368132	0.525843	0.627095	0.750827	0.67657	0.943902	0.0194993	0.190378	-0.478397	uV		7.62208	-0.22961	0.0588995	-0.0132772	0.160366	-0.449709	-0.0509545	-0.0748122	uV
8.6256	0.0415253	0.531958	0.626719	0.763969	0.66969	0.943492	-0.0101512	0.162309	-0.491408	uV		7.63232	-0.336143	-0.0525191	0.142567	0.132322	-0.310807	-0.00768185	0.0402507	uV
8.63584	0.0399182	0.530222	0.623589	0.777084	0.668696	0.932543	-0.0368543	0.149752	-0.506651	uV		7.64256	-0.251421	0.10756	0.241085	0.124403	-0.148823	-0.053117	-0.0721031	uV
8.64608	0.0450725	0.53467	0.623776	0.792525	0.669939	0.914107	-0.0562343	0.139885	-0.534335	uV		7.6528	-0.201529	0.174356	0.210438	0.116806	-0.305984	-0.141683	-0.298163	uV
8.65632	0.0565758	0.538347	0.623107	0.803042	0.670456	0.879186	-0.0673155	0.14047	-0.562025	uV		7.66304	-0.239926	0.213258	0.231024	0.0685126	-0.268603	-0.287806	-0.310593	uV
8.66656	0.0729099	0.536112	0.622024	0.805364	0.673063	0.844258	-0.0752701	0.140602	-0.594026	uV		7.67328	-0.21876	0.251331	0.225247	0.155432	-0.174496	-0.234701	-0.242955	uV
8.6768	0.0838052	0.538714	0.618834	0.805939	0.672177	0.801372	-0.0700555	0.128553	-0.625674	uV		7.68352	-0.346399	0.14082	0.221805	0.238485	-0.121017	-0.274394	-0.289383	uV
8.68704	0.092982	0.534384	0.621809	0.798089	0.672268	0.770535	-0.0540111	0.116669	-0.652425	uV		7.69376	-0.185522	0.147678	0.352263	0.0742108	-0.0716531	-0.22089	-0.181145	uV
8.69728	0.108075	0.530176	0.623451	0.782613	0.667782	0.739418	-0.048472	0.0984785	-0.675389	uV		7.704	-0.335191	0.209247	0.369932	0.0623131	-0.154835	-0.238171	-0.143848	uV
8.70752	0.119122	0.531205	0.634664	0.775256	0.656167	0.716492	-0.0489847	0.071494	-0.691022	uV		7.71424	-0.34819	0.325994	0.216763	0.14152	-0.0692657	-0.0864202	0.0318694	uV
8.71776	0.129787	0.535818	0.64315	0.764575	0.652495	0.70262	-0.0605426	0.0513551	-0.70952	uV		7.72448	-0.172353	0.170726	0.432642	0.23915	-0.0368354	0.0278047	0.0726992	uV
8.728	0.138485	0.535739	0.646551	0.757464	0.63864	0.687423	-0.0775864	0.0254285	-0.730322	uV		7.73472	-0.181639	0.131697	0.278475	0.213244	-0.182748	-0.081391	0.0414672	uV
8.73824	0.146728	0.543728	0.64659	0.744245	0.631062	0.672604	-0.0974146	-0.0171164	-0.748135	uV		7.74496	-0.137198	0.236185	0.28604	0.0474781	-0.0823325	-0.236026	-0.0767487	uV
8.74848	0.14663	0.54835	0.640289	0.727456	0.622082	0.650873	-0.113094	-0.051122	-0.768397	uV		7.7552	-0.0980201	0.244474	0.425042	0.0136217	0.0103918	-0.160785	-0.0754857	uV
8.75872	0.15327	0.543424	0.636877	0.707317	0.614351	0.625422	-0.13115	-0.0905364	-0.78984	uV		7.76544	-0.0755069	0.374008	0.414931	0.062677	0.0308609	-0.286059	-0.250268	uV
8.76896	0.154295	0.535166	0.633145	0.692503	0.601026	0.593976	-0.138437	-0.122999	-0.808089	uV		7.77568	-0.118757	0.32663	0.407289	0.0823003	0.0552949	-0.297143	-0.29518	uV
8.7792	0.152606	0.533155	0.634878	0.680894	0.58963	0.572453	-0.149569	-0.144492	-0.825162	uV		7.78592	-0.0665388	0.260809	0.415704	-0.124939	0.0409228	-0.190645	-0.25369	uV
8.78944	0.151817	0.526488	0.636619	0.670032	0.574822	0.555294	-0.16656	-0.159851	-0.849288	uV		7.79616	0.0285757	0.275157	0.233934	-0.176435	-0.0163066	-0.111951	-0.110955	uV
8.79968	0.143639	0.523474	0.638013	0.66024	0.55316	0.541091	-0.180258	-0.169802	-0.862446	uV		7.8064	-0.115669	0.380778	0.196226	-0.183435	0.0147554	-0.020372	-0.113845	uV
8.80992	0.134211	0.524705	0.642678	0.646383	0.5281	0.520916	-0.191799	-0.181007	-0.875519	uV		7.81664	-0.187488	0.305025	0.110379	-0.0968954	0.0428095	-0.134138	-0.291272	uV
8.82016	0.126357	0.526009	0.642232	0.632623	0.497272	0.519873	-0.205771	-0.187101	-0.887365	uV		7.82688	0.0546563	0.183311	-0.00370681	-0.0180587	-0.0405726	-0.163008	-0.359159	uV
8.8304	0.115992	0.522469	0.643534	0.62593	0.468713	0.507104	-0.21243	-0.19901	-0.898074	uV		7.83712	0.0342813	0.0302231	0.147983	-0.113563	-0.141624	-0.238922	-0.30935	uV
8.84064	0.103107	0.521431	0.650833	0.614352	0.447467	0.49887	-0.218345	-0.210036	-0.899995	uV		7.84736	-0.0587779	0.0367266	0.209408	-0.0583115	-0.23169	-0.195736	-0.0819743	uV
8.85088	0.0977995	0.518495	0.650743	0.606583	0.423402	0.488086	-0.232708	-0.215501	-0.910479	uV		7.8576	0.010322	0.124797	0.151493	0.0511852	-0.319514	-0.00867784	-0.179341	uV
8.86112	0.0918416	0.515319	0.65932	0.593318	0.40477	0.475446	-0.26053	-0.219685	-0.920981	uV		7.86784	0.0627106	0.0618449	0.139587	0.00115693	-0.257265	-0.131198	-0.351053	uV
8.87136	0.0854962	0.502233	0.663496	0.588755	0.387281	0.453201	-0.282655	-0.235159	-0.937689	uV		7.87808	-0.117456	0.0272307	0.292384	-0.0373676	-0.207325	-0.117595	-0.293195	uV
8.8816	0.0860331	0.484699	0.670887	0.58412	0.373076	0.443146	-0.303962	-0.241291	-0.960264	uV		7.88832	-0.333035	0.0337926	0.361817	0.044508	-0.231855	-0.144161	-0.364892	uV
8.89184	0.0850269	0.458816	0.671322	0.580042	0.358024	0.432653	-0.326942	-0.257332	-0.992951	uV		7.89856	-0.356125	0.258791	0.415179	0.0391144	-0.186456	-0.20081	-0.222796	uV
8.90208	0.0841086	0.439574	0.672559	0.574043	0.344421	0.416678	-0.346403	-0.272846	-1.01453	uV		7.9088	-0.361069	0.169176	0.400018	-0.0158781	-0.266356	-0.273347	-0.173039	uV
8.91232	0.0790743	0.4181	0.670929	0.576382	0.330001	0.397636	-0.369192	-0.288625	-1.03276	uV		7.91904	-0.239855	0.00650078	0.281112	-0.0896597	-0.352175	-0.195743	-0.411029	uV
8.92256	0.0740982	0.398994	0.665959	0.576229	0.300091	0.376142	-0.389232	-0.299931	-1.04183	uV		7.92928	-0.30925	0.0873914	0.342169	-0.128863	-0.154853	-0.316082	-0.340952	uV
8.9328	0.0681192	0.382452	0.659731	0.575235	0.279614	0.360993	-0.411114	-0.322654	-1.03668	uV		7.93952	-0.313793	0.0555119	0.269176	-0.0203669	-0.0799942	-0.313045	-0.318227	uV
8.94304	0.0661354	0.366297	0.656041	0.571445	0.260237	0.34292	-0.419411	-0.34642	-1.0266	uV		7.94976	-0.178163	0.104157	0.202847	-0.0083214	-0.0446129	-0.206832	-0.370408	uV
8.95328	0.0632046	0.35914	0.650416	0.569172	0.240118	0.334044	-0.421424	-0.370333	-1.01116	uV		7.96	-0.0877923	0.238211	0.330842	-0.0468168	0.13135	-0.188353	-0.179553	uV
8.96352	0.0612748	0.353927	0.647509	0.565428	0.229106	0.315345	-0.431046	-0.396576	-1.00035	uV		7.97024	-0.00727177	0.17574	0.285775	0.0345895	0.114231	-0.390477	-0.239634	uV
8.97376	0.0649294	0.356164	0.644079	0.563274	0.20964	0.295836	-0.438713	-0.424599	-1.00129	uV		7.98048	-0.11463	0.0604594	0.198505	-0.0994501	-0.120825	-0.309171	-0.269015	uV
8.984	0.0729882	0.354458	0.643484	0.557898	0.189169	0.272352	-0.452879	-0.433751	-1.0104	uV		7.99072	-0.0926694	0.0142184	0.246869	-0.155497	-0.197535	-0.212294	-0.310745	uV
8.99424	0.0902894	0.35394	0.639555	0.554885	0.162548	0.241142	-0.463891	-0.446897	-1.02073	uV
9.00448	0.115448	0.351637	0.63377	0.546376	0.136445	0.209077	-0.464701	-0.449888	-1.02647	uV
9.01472	0.142298	0.341905	0.629599	0.537462	0.109071	0.176042	-0.466666	-0.439122	-1.03934	uV
9.02496	0.165408	0.33827	0.629712	0.532022	0.0865976	0.147964	-0.460317	-0.431741	-1.04391	uV
9.0352	0.184607	0.335078	0.627077	0.523687	0.0633695	0.124578	-0.444556	-0.415755	-1.05121	uV
9.04544	0.200113	0.32798	0.618533	0.522085	0.0529776	0.0987924	-0.443534	-0.391909	-1.05509	uV
9.05568	0.208873	0.319266	0.620457	0.514872	0.0419813	0.0811033	-0.441327	-0.381984	-1.06126	uV
9.06592	0.214149	0.317057	0.618563	0.504369	0.0239094	0.0540795	-0.456621	-0.383597	-1.06019	uV
9.07616	0.219458	0.313395	0.621484	0.485782	0.0115231	0.0270666	-0.465457	-0.40371	-1.04526	uV
9.0864	0.221023	0.312759	0.629386	0.478239	-0.0108228	0.0115115	-0.47093	-0.432391	-1.03493	uV
9.09664	0.221734	0.314036	0.635582	0.467271	-0.0278572	-0.00288863	-0.479071	-0.454058	-1.02355	uV
9.10688	0.222971	0.316267	0.640449	0.46865	-0.0419305	-0.0129679	-0.488674	-0.478664	-1.00628	uV
9.11712	0.22413	0.314883	0.634416	0.471242	-0.056482	-0.0177186	-0.498649	-0.496421	-0.998353	uV
9.12736	0.226127	0.316745	0.631627	0.469742	-0.0669481	-0.0175845	-0.512551	-0.506558	-0.993531	uV
9.1376	0.224273	0.320708	0.616492	0.466072	-0.0776305	-0.0203976	-0.52106	-0.515658	-0.98633	uV
9.14784	0.21608	0.326366	0.602259	0.453428	-0.0911696	-0.0230172	-0.529599	-0.511358	-0.973734	uV
9.15808	0.198196	0.333417	0.589332	0.440348	-0.107721	-0.0256007	-0.526785	-0.504248	-0.965097	uV
9.16832	0.171892	0.340791	0.575661	0.418356	-0.114017	-0.028957	-0.51767	-0.492962	-0.942993	uV
9.17856	0.14772	0.347457	0.563588	0.398477	-0.124793	-0.0421084	-0.514432	-0.4803	-0.915877	uV
9.1888	0.1161	0.351682	0.561309	0.370352	-0.131966	-0.05476	-0.511363	-0.478262	-0.892487	uV
9.19904	0.0902174	0.35624	0.564201	0.348661	-0.137782	-0.0673852	-0.507109	-0.484439	-0.866872	uV
9.20928	0.072631	0.361965	0.569254	0.323748	-0.141451	-0.0803615	-0.509705	-0.482606	-0.858332	uV
9.21952	0.0600783	0.359588	0.579158	0.309376	-0.145695	-0.0680249	-0.523959	-0.495703	-0.852964	uV
9.22976	0.051872	0.370056	0.581786	0.29823	-0.151942	-0.0608577	-0.540317	-0.500905	-0.842331	uV
9.24	0.0577756	0.378721	0.593162	0.292961	-0.153171	-0.048805	-0.551626	-0.502026	-0.841409	uV
9.25024	0.0646177	0.390832	0.595007	0.290773	-0.154556	-0.0385488	-0.570705	-0.504121	-0.835094	uV
9.26048	0.070822	0.400715	0.59924	0.286848	-0.162053	-0.0371742	-0.583363	-0.500834	-0.829726	uV
9.27072	0.0833229	0.413465	0.601238	0.290191	-0.1595	-0.0329213	-0.588791	-0.49898	-0.828252	uV
9.28096	0.0954568	0.42093	0.611809	0.288522	-0.158456	-0.0250686	-0.590772	-0.506142	-0.825589	uV
9.2912	0.11416	0.42737	0.617635	0.286557	-0.157005	-0.0198892	-0.586005	-0.515247	-0.831703	uV
9.30144	0.134036	0.426869	0.623068	0.279808	-0.150821	-0.0259754	-0.579373	-0.524806	-0.84484	uV
9.31168	0.148584	0.414998	0.62564	0.272413	-0.145292	-0.0337972	-0.568026	-0.52891	-0.855025	uV
9.32192	0.156706	0.404144	0.621034	0.262289	-0.1496	-0.0433174	-0.557412	-0.529995	-0.873478	uV
9.33216	0.168579	0.393995	0.618082	0.249936	-0.158678	-0.0643385	-0.546929	-0.539596	-0.893827	uV
9.3424	0.17454	0.38072	0.609192	0.236233	-0.167275	-0.0852362	-0.534153	-0.550354	-0.912693	uV
9.35264	0.176941	0.370154	0.609004	0.230989	-0.180609	-0.103985	-0.527725	-0.564048	-0.924464	uV
9.36288	0.183019	0.361736	0.600843	0.225122	-0.187622	-0.118765	-0.515461	-0.56249	-0.943362	uV
9.37312	0.183807	0.350981	0.589043	0.223827	-0.199631	-0.137319	-0.506219	-0.565965	-0.952473	uV
9.38336	0.184337	0.347279	0.578258	0.226758	-0.210531	-0.148179	-0.50959	-0.564757	-0.957111	uV
9.3936	0.182018	0.338282	0.57043	0.230158	-0.222783	-0.165186	-0.529872	-0.558587	-0.96098	uV
9.40384	0.180339	0.330924	0.566869	0.226059	-0.234263	-0.184004	-0.534122	-0.551569	-0.956999	uV
9.41408	0.178351	0.32155	0.556401	0.217591	-0.238681	-0.197702	-0.553421	-0.547121	-0.958621	uV
9.42432	0.173757	0.30924	0.548177	0.200181	-0.23853	-0.206799	-0.572432	-0.524572	-0.959092	uV
9.43456	0.172701	0.299813	0.54015	0.181577	-0.236206	-0.21042	-0.584672	-0.514148	-0.956529	uV
9.4448	0.175709	0.291472	0.5344	0.156893	-0.231586	-0.21409	-0.598249	-0.50993	-0.953462	uV
9.45504	0.179121	0.281561	0.525275	0.13182	-0.233336	-0.207676	-0.604719	-0.496051	-0.95232	uV
9.46528	0.189385	0.276125	0.525511	0.101057	-0.229336	-0.203647	-0.607771	-0.497354	-0.942991	uV
9.47552	0.202297	0.265681	0.524658	0.0760087	-0.233924	-0.200916	-0.591762	-0.489192	-0.936503	uV
9.48576	0.21126	0.258115	0.52498	0.0559783	-0.234872	-0.193022	-0.582972	-0.488605	-0.934994	uV
9.496	0.221046	0.235735	0.516851	0.0355533	-0.22583	-0.181132	-0.582677	-0.484686	-0.954273	uV
9.50624	0.225822	0.214949	0.509556	0.0218305	-0.21965	-0.176138	-0.58567	-0.482349	-0.971639	uV
9.51648	0.236717	0.193082	0.501607	0.0151151	-0.207081	-0.168274	-0.591864	-0.491008	-0.99416	uV
9.52672	0.240271	0.173638	0.494808	-0.000747959	-0.195661	-0.158154	-0.604765	-0.505843	-1.01286	uV
9.53696	0.243337	0.154565	0.485153	-0.00567918	-0.189594	-0.16012	-0.603749	-0.51678	-1.02299	uV
9.5472	0.240055	0.139281	0.483548	-0.00769601	-0.18275	-0.161458	-0.604206	-0.519808	-1.04325	uV
9.55744	0.237749	0.131031	0.470939	-0.0103107	-0.170229	-0.166175	-0.594731	-0.513673	-1.05185	uV
9.56768	0.222621	0.128264	0.455932	-0.00766074	-0.157313	-0.168358	-0.567809	-0.501382	-1.05779	uV
9.57792	0.20129	0.12842	0.437443	-0.0105663	-0.142041	-0.173347	-0.548871	-0.482791	-1.0661	uV
9.58816	0.183849	0.136144	0.41377	-0.0159964	-0.132216	-0.178081	-0.531817	-0.469263	-1.0732	uV
9.5984	0.167833	0.141279	0.382251	-0.0163183	-0.130422	-0.18698	-0.506733	-0.454837	-1.08175	uV
9.60864	0.159622	0.149769	0.34724	-0.0146317	-0.1345	-0.1891	-0.490923	-0.452644	-1.0721	uV
9.61888	0.157715	0.15344	0.321699	-0.00135617	-0.146218	-0.200896	-0.479423	-0.461832	-1.07193	uV
9.62912	0.163966	0.156976	0.287085	0.0113327	-0.159368	-0.213297	-0.472699	-0.469997	-1.06341	uV
9.63936	0.167961	0.154189	0.263876	0.0318197	-0.175513	-0.234696	-0.493938	-0.484723	-1.05667	uV
9.6496	0.173313	0.150567	0.242292	0.05072	-0.185636	-0.254775	-0.509454	-0.490972	-1.05591	uV
9.65984	0.179891	0.152104	0.22735	0.0657316	-0.189463	-0.27599	-0.511366	-0.501028	-1.04822	uV
9.67008	0.186561	0.156889	0.214621	0.0751902	-0.190893	-0.289083	-0.514342	-0.501211	-1.04555	uV
9.68032	0.193869	0.168298	0.211165	0.0776746	-0.183276	-0.306771	-0.509152	-0.510608	-1.02993	uV
9.69056	0.197122	0.183306	0.205819	0.0776389	-0.178957	-0.315341	-0.506035	-0.52213	-1.0142	uV
9.7008	0.198001	0.206146	0.206717	0.0748798	-0.171957	-0.323793	-0.50778	-0.525023	-0.995669	uV
9.71104	0.200679	0.2306	0.208676	0.0712555	-0.174441	-0.322809	-0.515738	-0.529017	-0.996105	uV
9.72128	0.198591	0.250643	0.21032	0.0593856	-0.170325	-0.328995	-0.531612	-0.528019	-1.00412	uV
9.73152	0.196268	0.268779	0.20897	0.0542295	-0.174591	-0.325453	-0.552593	-0.533815	-1.02101	uV
9.74176	0.197091	0.280333	0.207204	0.0424589	-0.176401	-0.317109	-0.567562	-0.537405	-1.04128	uV
9.752	0.194104	0.279388	0.201969	0.02908	-0.171211	-0.308632	-0.585135	-0.536279	-1.06055	uV
9.76224	0.19176	0.276609	0.196588	0.0111473	-0.17291	-0.300551	-0.594375	-0.541328	-1.07579	uV
9.77248	0.184433	0.266599	0.189651	-0.0138765	-0.170415	-0.294465	-0.608963	-0.552141	-1.09355	uV
9.78272	0.181678	0.251393	0.184663	-0.0401395	-0.17372	-0.29873	-0.616811	-0.568821	-1.11478	uV
9.79296	0.176886	0.235001	0.1913	-0.0657589	-0.178801	-0.313152	-0.618344	-0.579462	-1.13692	uV
9.8032	0.186771	0.219481	0.192862	-0.0938024	-0.187828	-0.327003	-0.623656	-0.593982	-1.1564	uV
9.81344	0.193011	0.204221	0.199951	-0.108606	-0.199687	-0.349471	-0.631889	-0.590731	-1.17367	uV
9.82368	0.209456	0.188039	0.206031	-0.121509	-0.20992	-0.370486	-0.648462	-0.586641	-1.20058	uV
9.83392	0.223872	0.178612	0.205736	-0.12775	-0.234449	-0.383923	-0.662985	-0.574355	-1.21348	uV
9.84416	0.234537	0.168009	0.206209	-0.133879	-0.255791	-0.383908	-0.682379	-0.557398	-1.22935	uV
9.8544	0.238453	0.153252	0.207699	-0.135566	-0.267261	-0.388509	-0.696938	-0.543143	-1.23453	uV
9.86464	0.239737	0.151292	0.207259	-0.131742	-0.273065	-0.373257	-0.706518	-0.533966	-1.23632	uV
9.87488	0.234687	0.151937	0.20003	-0.132271	-0.269604	-0.366229	-0.709936	-0.53936	-1.234	uV
9.88512	0.22529	0.14828	0.184999	-0.132598	-0.262412	-0.356131	-0.70707	-0.545804	-1.2319	uV
9.89536	0.217634	0.147761	0.170052	-0.136093	-0.257887	-0.346514	-0.701571	-0.556336	-1.23647	uV
9.9056	0.21311	0.14617	0.164652	-0.13778	-0.250123	-0.345003	-0.692218	-0.573307	-1.23699	uV
9.91584	0.214302	0.136779	0.154673	-0.14433	-0.249273	-0.335341	-0.687882	-0.585874	-1.23982	uV
9.92608	0.211627	0.12489	0.151247	-0.150487	-0.251317	-0.337551	-0.690846	-0.591071	-1.2436	uV
9.93632	0.213474	0.116518	0.152982	-0.151154	-0.250744	-0.331006	-0.693098	-0.593855	-1.2433	uV
9.94656	0.216167	0.104223	0.156961	-0.151824	-0.248916	-0.329573	-0.698949	-0.604605	-1.23563	uV
9.9568	0.214765	0.0904373	0.151857	-0.154762	-0.248925	-0.332076	-0.713773	-0.607767	-1.22636	uV
9.96704	0.212655	0.07313	0.143023	-0.156991	-0.242404	-0.337619	-0.727552	-0.609578	-1.21757	uV
9.97728	0.215274	0.0541735	0.134585	-0.156273	-0.243874	-0.347497	-0.738894	-0.622546	-1.20577	uV
9.98752	0.213568	0.0402335	0.120699	-0.157036	-0.239064	-0.350271	-0.752157	-0.639776	-1.19523	uV
9.99776	0.210154	0.0297874	0.110724	-0.157898	-0.232731	-0.353964	-0.768437	-0.652329	-1.17852	uV
10.008	0.198236	0.0279994	0.105623	-0.155245	-0.234607	-0.350865	-0.78523	-0.660625	-1.15975	uV
10.0182	0.193786	0.0174165	0.0953176	-0.154147	-0.232376	-0.348555	-0.804101	-0.668653	-1.14327	uV
10.0285	0.189962	0.0179574	0.0813402	-0.148047	-0.236902	-0.356599	-0.827145	-0.670764	-1.12707	uV
10.0387	0.194457	0.0220044	0.0765074	-0.143914	-0.236384	-0.36436	-0.844168	-0.680445	-1.11942	uV
10.049	0.201215	0.0251932	0.0768558	-0.138571	-0.237478	-0.369471	-0.859888	-0.68136	-1.11737	uV
10.0592	0.212345	0.0310122	0.074104	-0.129617	-0.233784	-0.378065	-0.871897	-0.686745	-1.13322	uV
10.0694	0.216814	0.0323116	0.0818076	-0.122559	-0.23116	-0.383223	-0.875455	-0.69513	-1.14736	uV
10.0797	0.217266	0.0348749	0.0822045	-0.121918	-0.227679	-0.388905	-0.883126	-0.698416	-1.17003	uV
10.0899	0.219624	0.0376367	0.0830536	-0.121559	-0.227187	-0.405021	-0.883088	-0.702912	-1.19113	uV
10.1002	0.217887	0.0392966	0.0864243	-0.127028	-0.227365	-0.429799	-0.892264	-0.70717	-1.20668	uV
10.1104	0.218083	0.043873	0.0859408	-0.135158	-0.226327	-0.444252	-0.895436	-0.701116	-1.22171	uV
10.1206	0.222422	0.0482645	0.0862796	-0.139599	-0.2242	-0.462631	-0.889849	-0.713709	-1.23347	uV
10.1309	0.22166	0.0494615	0.0849328	-0.14423	-0.226491	-0.485019	-0.897937	-0.715114	-1.25363	uV
10.1411	0.219892	0.0481701	0.0878023	-0.143511	-0.22947	-0.497375	-0.898906	-0.72052	-1.27163	uV
10.1514	0.210723	0.0407278	0.0791827	-0.137042	-0.228857	-0.505528	-0.902549	-0.728522	-1.2943	uV
10.1616	0.199016	0.0330972	0.0743668	-0.12816	-0.227864	-0.525467	-0.908839	-0.738887	-1.31887	uV
10.1718	0.190336	0.0218215	0.0649905	-0.124956	-0.225023	-0.535296	-0.917179	-0.74447	-1.34018	uV
10.1821	0.181714	0.0131961	0.0568078	-0.111146	-0.221446	-0.566102	-0.931423	-0.745263	-1.36125	uV
10.1923	0.179126	0.00655929	0.0484569	-0.10402	-0.220818	-0.578118	-0.962391	-0.756335	-1.37661	uV
10.2026	0.177135	-0.00454764	0.0360603	-0.0954985	-0.222468	-0.590588	-0.993592	-0.764856	-1.38429	uV
10.2128	0.171081	-0.0169753	0.03643	-0.0881079	-0.229585	-0.603	-1.0116	-0.770459	-1.3891	uV
10.223	0.15836	-0.0276203	0.0339495	-0.0885674	-0.242525	-0.607295	-1.0318	-0.785355	-1.38136	uV
10.2333	0.148321	-0.0343229	0.0334467	-0.0899265	-0.244832	-0.602531	-1.02576	-0.785553	-1.37206	uV
10.2435	0.132144	-0.0335063	0.0390099	-0.0873185	-0.248694	-0.598617	-1.02273	-0.794525	-1.36854	uV
10.2538	0.121438	-0.0361974	0.0348304	-0.0896393	-0.257537	-0.592475	-1.01375	-0.800217	-1.35929	uV
10.264	0.116795	-0.0296925	0.0262712	-0.0910906	-0.260507	-0.576265	-1.00102	-0.807764	-1.35464	uV
10.2742	0.116118	-0.0218435	0.0269311	-0.0962719	-0.263768	-0.568731	-1.00118	-0.827013	-1.36037	uV
10.2845	0.120977	-0.0249475	0.0245393	-0.103993	-0.27118	-0.563867	-1.01013	-0.842566	-1.36339	uV
10.2947	0.123622	-0.0260482	0.0292709	-0.115274	-0.276438	-0.552044	-1.02256	-0.859772	-1.3773	uV
10.305	0.129812	-0.0384091	0.0306387	-0.122794	-0.272748	-0.547232	-1.03888	-0.875667	-1.379	uV
10.3152	0.142617	-0.0473527	0.037099	-0.138175	-0.266746	-0.532114	-1.03892	-0.897494	-1.38597	uV
10.3254	0.160518	-0.0608343	0.0304092	-0.150238	-0.267007	-0.520213	-1.03955	-0.912216	-1.39106	uV
10.3357	0.167744	-0.0681993	0.0217376	-0.157979	-0.264727	-0.504743	-1.02259	-0.934961	-1.39098	uV
10.3459	0.178987	-0.0802488	0.0075078	-0.169385	-0.26543	-0.500107	-1.00331	-0.955823	-1.38682	uV
10.3562	0.189503	-0.0893791	-0.0125757	-0.175377	-0.26953	-0.497612	-0.990235	-0.974314	-1.36659	uV
10.3664	0.199489	-0.103798	-0.0256509	-0.177442	-0.271875	-0.49107	-0.975882	-1.00408	-1.3509	uV
10.3766	0.209755	-0.115097	-0.0405194	-0.175185	-0.273854	-0.49053	-0.971229	-1.03101	-1.32315	uV
10.3869	0.22252	-0.121841	-0.0576915	-0.172485	-0.277255	-0.499588	-0.967901	-1.05377	-1.29626	uV
10.3971	0.234763	-0.122349	-0.0683233	-0.163089	-0.281998	-0.501768	-0.968711	-1.08066	-1.27218	uV
10.4074	0.251271	-0.120294	-0.08459	-0.150683	-0.284961	-0.510744	-0.963595	-1.10438	-1.25282	uV
10.4176	0.263826	-0.114938	-0.0943438	-0.140476	-0.28655	-0.513813	-0.966592	-1.13145	-1.23171	uV
10.4278	0.272032	-0.106361	-0.104157	-0.130907	-0.298106	-0.50883	-0.962598	-1.15107	-1.21586	uV
10.4381	0.279253	-0.101802	-0.107466	-0.123441	-0.299352	-0.507516	-0.950186	-1.17298	-1.21407	uV
10.4483	0.275233	-0.102074	-0.110679	-0.122031	-0.297304	-0.512161	-0.944937	-1.18582	-1.20995	uV
10.4586	0.27754	-0.105618	-0.105493	-0.118138	-0.30171	-0.51716	-0.934208	-1.19407	-1.20225	uV
10.4688	0.273741	-0.107601	-0.0937183	-0.110279	-0.302431	-0.528769	-0.930816	-1.19746	-1.18255	uV
10.479	0.271811	-0.113594	-0.0874517	-0.103449	-0.304348	-0.541358	-0.925103	-1.19121	-1.16709	uV
10.4893	0.263302	-0.117852	-0.0743265	-0.0959069	-0.307231	-0.545328	-0.913061	-1.18426	-1.14491	uV
10.4995	0.24977	-0.121145	-0.0717626	-0.0886039	-0.31296	-0.553844	-0.89795	-1.17219	-1.11813	uV
10.5098	0.236961	-0.118146	-0.0734077	-0.0793127	-0.318791	-0.552783	-0.892235	-1.16227	-1.10775	uV
10.52	0.223479	-0.124354	-0.0720226	-0.0735997	-0.318646	-0.556073	-0.879983	-1.14791	-1.11396	uV
10.5302	0.214578	-0.124671	-0.0722472	-0.0631589	-0.316104	-0.56701	-0.873807	-1.12633	-1.13219	uV
10.5405	0.208957	-0.132548	-0.0722622	-0.0613737	-0.315696	-0.56873	-0.865073	-1.10779	-1.15375	uV
10.5507	0.20227	-0.134979	-0.0695311	-0.0598537	-0.315297	-0.577604	-0.862899	-1.09373	-1.19262	uV
10.561	0.193855	-0.134307	-0.0782853	-0.0674387	-0.316302	-0.583655	-0.862781	-1.07497	-1.22892	uV
10.5712	0.183698	-0.134807	-0.0875332	-0.0762642	-0.313854	-0.589389	-0.861976	-1.07628	-1.25991	uV
10.5814	0.173301	-0.132571	-0.0951289	-0.0829779	-0.314945	-0.592885	-0.869401	-1.07555	-1.29358	uV
10.5917	0.166129	-0.125454	-0.100091	-0.0837782	-0.315964	-0.594492	-0.872454	-1.08272	-1.30841	uV
10.6019	0.160143	-0.126687	-0.104913	-0.0834817	-0.317329	-0.611359	-0.881291	-1.0889	-1.33057	uV
10.6122	0.15793	-0.12276	-0.107145	-0.0830224	-0.320247	-0.624378	-0.896458	-1.08738	-1.33402	uV
10.6224	0.154559	-0.128984	-0.109114	-0.0824517	-0.328774	-0.64662	-0.908215	-1.08732	-1.33863	uV
10.6326	0.148857	-0.139391	-0.10636	-0.075384	-0.32376	-0.660439	-0.924034	-1.08114	-1.33787	uV
10.6429	0.150469	-0.144258	-0.103378	-0.0709986	-0.322395	-0.675665	-0.918851	-1.08499	-1.32697	uV
10.6531	0.15762	-0.153536	-0.102267	-0.066039	-0.318321	-0.689273	-0.908005	-1.08224	-1.31893	uV
10.6634	0.165422	-0.155093	-0.107662	-0.0688528	-0.313714	-0.704239	-0.898336	-1.08997	-1.31676	uV
10.6736	0.172013	-0.152185	-0.108369	-0.0703011	-0.310597	-0.717645	-0.875152	-1.08818	-1.31751	uV
10.6838	0.184306	-0.148491	-0.109888	-0.0729999	-0.30335	-0.73357	-0.861101	-1.08517	-1.31791	uV
10.6941	0.188902	-0.14168	-0.109718	-0.0713949	-0.304607	-0.746701	-0.855364	-1.08175	-1.31497	uV
10.7043	0.191542	-0.138592	-0.107557	-0.0630405	-0.300805	-0.755955	-0.863962	-1.08087	-1.31187	uV
10.7146	0.188944	-0.131313	-0.110816	-0.056258	-0.30708	-0.764692	-0.876556	-1.07413	-1.31337	uV
10.7248	0.182485	-0.13392	-0.109395	-0.0441283	-0.318619	-0.763197	-0.889736	-1.07602	-1.30617	uV
10.735	0.177072	-0.135942	-0.117492	-0.0390895	-0.327304	-0.757944	-0.898275	-1.09028	-1.30519	uV
10.7453	0.169479	-0.139287	-0.120434	-0.0432198	-0.342188	-0.745785	-0.91031	-1.1121	-1.29774	uV
10.7555	0.166577	-0.142421	-0.123279	-0.0475579	-0.34868	-0.725397	-0.918431	-1.11812	-1.28957	uV
10.7658	0.165131	-0.146801	-0.12566	-0.0553411	-0.364833	-0.716753	-0.911256	-1.12145	-1.28044	uV
10.776	0.157797	-0.153209	-0.128692	-0.0735497	-0.379085	-0.706823	-0.907187	-1.12509	-1.27682	uV
10.7862	0.155352	-0.152804	-0.132158	-0.0911555	-0.396791	-0.703486	-0.908561	-1.12914	-1.27026	uV
10.7965	0.156833	-0.153596	-0.135929	-0.108831	-0.411442	-0.688969	-0.903667	-1.12831	-1.26761	uV
10.8067	0.160317	-0.152117	-0.137622	-0.128768	-0.420967	-0.69012	-0.905117	-1.12929	-1.26849	uV
10.817	0.167013	-0.152237	-0.141689	-0.140141	-0.43358	-0.689371	-0.902596	-1.13915	-1.27425	uV
10.8272	0.166363	-0.149632	-0.144193	-0.144201	-0.43979	-0.688131	-0.911639	-1.1312	-1.26923	uV
10.8374	0.166766	-0.153461	-0.152234	-0.143683	-0.444287	-0.691795	-0.911894	-1.13352	-1.26683	uV
10.8477	0.153686	-0.160579	-0.163802	-0.144946	-0.446758	-0.69624	-0.909142	-1.12138	-1.27128	uV
10.8579	0.136674	-0.164183	-0.176821	-0.14018	-0.448912	-0.700467	-0.907774	-1.10722	-1.27408	uV
10.8682	0.118781	-0.170286	-0.184223	-0.136222	-0.447612	-0.690861	-0.900484	-1.10344	-1.27113	uV
10.8784	0.10216	-0.174962	-0.200704	-0.134772	-0.438343	-0.687771	-0.895658	-1.10883	-1.28094	uV
10.8886	0.0924348	-0.18589	-0.20986	-0.13439	-0.432063	-0.678566	-0.881178	-1.11721	-1.28016	uV
10.8989	0.0857445	-0.184451	-0.219659	-0.136014	-0.422671	-0.678882	-0.878417	-1.12992	-1.28373	uV
10.9091	0.0831947	-0.173914	-0.22856	-0.137993	-0.41335	-0.677021	-0.877712	-1.14274	-1.29153	uV
10.9194	0.0868089	-0.158866	-0.228249	-0.138484	-0.412388	-0.681291	-0.880374	-1.15441	-1.29683	uV
10.9296	0.0901094	-0.143162	-0.228866	-0.138944	-0.415941	-0.675016	-0.880852	-1.16362	-1.30708	uV
10.9398	0.0922845	-0.124345	-0.226553	-0.137803	-0.419694	-0.666979	-0.884288	-1.16341	-1.30913	uV
10.9501	0.0908649	-0.102961	-0.234448	-0.139881	-0.416308	-0.659646	-0.882084	-1.1648	-1.31653	uV
10.9603	0.0895033	-0.0847266	-0.238928	-0.142054	-0.40868	-0.648935	-0.880804	-1.15466	-1.31888	uV
10.9706	0.0764712	-0.0699739	-0.254931	-0.145046	-0.403842	-0.642772	-0.889617	-1.15601	-1.32006	uV
10.9808	0.0725071	-0.0553175	-0.261553	-0.144617	-0.399944	-0.644515	-0.898356	-1.15077	-1.31804	uV
10.991	0.0596192	-0.0411188	-0.275154	-0.143076	-0.395015	-0.649902	-0.89797	-1.15419	-1.33038	uV
11.0013	0.0623135	-0.0305151	-0.286537	-0.138865	-0.391394	-0.661282	-0.90293	-1.16232	-1.33374	uV
11.0115	0.0690196	-0.0184892	-0.297908	-0.133196	-0.391351	-0.676525	-0.913717	-1.17979	-1.35156	uV
11.0218	0.0704426	-0.0168477	-0.305578	-0.127643	-0.39243	-0.685563	-0.913066	-1.185	-1.36925	uV
11.032	0.0763652	-0.0101506	-0.310145	-0.126136	-0.388553	-0.690555	-0.917374	-1.19748	-1.37653	uV
11.0422	0.075802	-0.00207514	-0.314134	-0.12501	-0.382125	-0.704972	-0.925059	-1.1912	-1.37695	uV
11.0525	0.073954	0.00653586	-0.311611	-0.122796	-0.378177	-0.712748	-0.93267	-1.175	-1.37721	uV
11.0627	0.0691507	0.0154385	-0.316209	-0.125419	-0.371316	-0.718903	-0.928253	-1.15409	-1.37892	uV
11.073	0.0660466	0.0330039	-0.311966	-0.132938	-0.367513	-0.728608	-0.929733	-1.12629	-1.37365	uV
11.0832	0.059957	0.0442847	-0.317201	-0.138299	-0.356008	-0.736074	-0.929076	-1.11008	-1.36951	uV
11.0934	0.0566006	0.0509359	-0.322873	-0.152823	-0.360008	-0.749403	-0.932904	-1.08506	-1.35923	uV
11.1037	0.0553527	0.0529265	-0.324475	-0.160192	-0.370609	-0.759979	-0.939552	-1.06281	-1.34896	uV
11.1139	0.051846	0.0502786	-0.327143	-0.164019	-0.377255	-0.767831	-0.951176	-1.04032	-1.33813	uV
11.1242	0.0543734	0.0494591	-0.329659	-0.162589	-0.396593	-0.76794	-0.953292	-1.01815	-1.32872	uV
11.1344	0.0541332	0.0425111	-0.337511	-0.155133	-0.407237	-0.755308	-0.962592	-0.999575	-1.3139	uV
11.1446	0.0490841	0.0355487	-0.344002	-0.138852	-0.41363	-0.741503	-0.958425	-0.987914	-1.30944	uV
11.1549	0.0509709	0.0290982	-0.354722	-0.125117	-0.420353	-0.729042	-0.949746	-0.990639	-1.30434	uV
11.1651	0.0475797	0.011455	-0.360967	-0.117611	-0.42563	-0.722247	-0.946365	-1.00166	-1.29855	uV
11.1754	0.0515356	-0.00498397	-0.374384	-0.119647	-0.432544	-0.724477	-0.94709	-1.00484	-1.29951	uV
11.1856	0.0528954	-0.0240846	-0.383671	-0.122348	-0.434522	-0.732957	-0.958143	-1.00505	-1.29702	uV
11.1958	0.0586688	-0.0462481	-0.389222	-0.125924	-0.44745	-0.734918	-0.959869	-0.991464	-1.30492	uV
11.2061	0.063197	-0.0556421	-0.399866	-0.128188	-0.449099	-0.739975	-0.96574	-0.993537	-1.32002	uV
11.2163	0.0678698	-0.0676509	-0.406987	-0.128875	-0.450215	-0.731946	-0.954071	-0.998345	-1.33513	uV
11.2266	0.0759144	-0.0777775	-0.403749	-0.121833	-0.454928	-0.723523	-0.943049	-1.01166	-1.3429	uV
11.2368	0.0741134	-0.0881631	-0.4041	-0.115397	-0.45323	-0.706527	-0.920492	-1.02641	-1.35587	uV
11.247	0.0738042	-0.0890847	-0.398885	-0.103473	-0.455921	-0.687142	-0.896919	-1.03268	-1.36607	uV
11.2573	0.0659773	-0.0932356	-0.385659	-0.0914233	-0.451275	-0.664827	-0.863597	-1.03609	-1.36245	uV
11.2675	0.0603817	-0.0857268	-0.378484	-0.0847745	-0.448645	-0.640217	-0.831101	-1.02992	-1.36139	uV
11.2778	0.0463474	-0.078554	-0.37312	-0.0830054	-0.436601	-0.617854	-0.794551	-1.01101	-1.35513	uV
11.288	0.0401972	-0.0699926	-0.372394	-0.0833226	-0.419575	-0.588898	-0.75789	-0.991184	-1.34117	uV
11.2982	0.0340832	-0.0604465	-0.375584	-0.0847426	-0.413715	-0.569011	-0.721371	-0.968991	-1.32614	uV
11.3085	0.0248063	-0.0503763	-0.379841	-0.0894012	-0.408247	-0.553635	-0.69678	-0.94949	-1.3131	uV
11.3187	0.0190803	-0.0459374	-0.37614	-0.0916946	-0.405243	-0.547349	-0.673032	-0.929694	-1.30152	uV
11.329	0.0122616	-0.0380526	-0.369776	-0.101007	-0.410175	-0.544601	-0.65712	-0.926206	-1.28983	uV
11.3392	0.0121298	-0.038196	-0.369046	-0.112322	-0.406214	-0.561011	-0.647211	-0.925327	-1.28353	uV
11.3494	0.0100019	-0.0304366	-0.362551	-0.124812	-0.405978	-0.584298	-0.645988	-0.928073	-1.28197	uV
11.3597	0.0191368	-0.0362389	-0.359141	-0.13736	-0.401613	-0.60749	-0.637854	-0.938648	-1.28362	uV
11.3699	0.0216138	-0.0407954	-0.357552	-0.146222	-0.401946	-0.641399	-0.629769	-0.94355	-1.28685	uV
11.3802	0.0279157	-0.0421324	-0.355641	-0.150837	-0.403231	-0.671507	-0.62023	-0.959785	-1.28919	uV
11.3904	0.0409524	-0.0597131	-0.347561	-0.158144	-0.409252	-0.702416	-0.601523	-0.96738	-1.29587	uV
11.4006	0.0572842	-0.0742971	-0.347087	-0.161998	-0.42053	-0.726676	-0.600902	-0.983114	-1.29827	uV
11.4109	0.0702096	-0.0818625	-0.347863	-0.158416	-0.424912	-0.748601	-0.603569	-0.984736	-1.31014	uV
11.4211	0.083953	-0.089224	-0.345375	-0.158806	-0.432741	-0.758906	-0.608552	-0.985716	-1.32644	uV
11.4314	0.0921679	-0.094511	-0.336164	-0.157351	-0.439092	-0.766977	-0.612365	-0.976485	-1.34525	uV
11.4416	0.0990478	-0.0993949	-0.333387	-0.162743	-0.448197	-0.760967	-0.620891	-0.968243	-1.35519	uV
11.4518	0.099545	-0.10581	-0.333726	-0.168855	-0.445296	-0.761502	-0.617653	-0.968721	-1.36027	uV
11.4621	0.101489	-0.113315	-0.336441	-0.17603	-0.449489	-0.760002	-0.612351	-0.962092	-1.36625	uV
11.4723	0.103722	-0.12272	-0.339932	-0.188726	-0.447567	-0.753618	-0.600768	-0.970036	-1.37155	uV
11.4826	0.106616	-0.132494	-0.344446	-0.202726	-0.44407	-0.749281	-0.590882	-0.973217	-1.37938	uV
11.4928	0.106748	-0.148349	-0.344676	-0.215584	-0.44398	-0.744325	-0.580171	-0.982618	-1.38744	uV
11.503	0.0946099	-0.158658	-0.347521	-0.223513	-0.442318	-0.739059	-0.583818	-0.990457	-1.39683	uV
11.5133	0.0839784	-0.165169	-0.349949	-0.230021	-0.439846	-0.738945	-0.583996	-0.999704	-1.40822	uV
11.5235	0.0685699	-0.166031	-0.359767	-0.237561	-0.434099	-0.73469	-0.598083	-1.00991	-1.41724	uV
11.5338	0.0473985	-0.16057	-0.369472	-0.237368	-0.4202	-0.729789	-0.605509	-1.01235	-1.42856	uV
11.544	0.0304862	-0.146162	-0.379623	-0.235503	-0.406875	-0.726645	-0.59953	-1.01814	-1.42809	uV
11.5542	0.0163158	-0.129568	-0.377188	-0.235148	-0.399265	-0.722854	-0.597166	-1.01796	-1.44218	uV
11.5645	0.00580509	-0.111815	-0.375406	-0.240321	-0.388499	-0.721336	-0.587498	-1.02143	-1.43781	uV
11.5747	-0.0117798	-0.0966179	-0.368904	-0.255234	-0.380787	-0.716817	-0.571101	-1.03265	-1.42669	uV
11.585	-0.0208438	-0.0855718	-0.354759	-0.265892	-0.384014	-0.726095	-0.540594	-1.03488	-1.41982	uV
11.5952	-0.0264432	-0.0788709	-0.343586	-0.275506	-0.393624	-0.730911	-0.520692	-1.04629	-1.39559	uV
11.6054	-0.0345135	-0.0789454	-0.3401	-0.284137	-0.403174	-0.73392	-0.496053	-1.05433	-1.36319	uV
11.6157	-0.0319455	-0.0825492	-0.333071	-0.290134	-0.412866	-0.7334	-0.473855	-1.06972	-1.33525	uV
11.6259	-0.0348094	-0.0873706	-0.324627	-0.29555	-0.423438	-0.730992	-0.457992	-1.07256	-1.31038	uV
11.6362	-0.0363502	-0.0868237	-0.320608	-0.297844	-0.43247	-0.724998	-0.443666	-1.06534	-1.28386	uV
11.6464	-0.0399503	-0.0881944	-0.310364	-0.306295	-0.444096	-0.721621	-0.441272	-1.06888	-1.25992	uV
11.6566	-0.0471148	-0.0747066	-0.301589	-0.312069	-0.453811	-0.716044	-0.441593	-1.06059	-1.23515	uV
11.6669	-0.0464217	-0.0763235	-0.291141	-0.307739	-0.458469	-0.713773	-0.457162	-1.05989	-1.22511	uV
11.6771	-0.0518372	-0.0708488	-0.286851	-0.308613	-0.462617	-0.714149	-0.474823	-1.05248	-1.22176	uV
11.6874	-0.0510685	-0.0650094	-0.280168	-0.309397	-0.462248	-0.714476	-0.498528	-1.05242	-1.23771	uV
11.6976	-0.0502499	-0.0639167	-0.276092	-0.311248	-0.457859	-0.716821	-0.522207	-1.04196	-1.24128	uV
11.7078	-0.0447957	-0.0566291	-0.275456	-0.309599	-0.452102	-0.713195	-0.54141	-1.02771	-1.24459	uV
11.7181	-0.0453265	-0.0504604	-0.274746	-0.306205	-0.442313	-0.706103	-0.567103	-1.0086	-1.23859	uV
11.7283	-0.0517812	-0.0457235	-0.278237	-0.305118	-0.436472	-0.695398	-0.569402	-0.991564	-1.21096	uV
11.7386	-0.0582701	-0.0391859	-0.286818	-0.306031	-0.437353	-0.685207	-0.578089	-0.966869	-1.18575	uV
11.7488	-0.0649077	-0.0358842	-0.290915	-0.304912	-0.438802	-0.682057	-0.580079	-0.948273	-1.17151	uV
11.759	-0.0673459	-0.0375589	-0.29358	-0.308747	-0.441819	-0.683361	-0.57498	-0.932172	-1.15803	uV
11.7693	-0.0698361	-0.0403973	-0.287991	-0.311042	-0.445147	-0.68598	-0.561854	-0.917169	-1.14722	uV
11.7795	-0.0698726	-0.0538833	-0.285729	-0.318416	-0.446691	-0.683643	-0.550349	-0.899861	-1.1409	uV
11.7898	-0.069692	-0.0702237	-0.283328	-0.323767	-0.440104	-0.681255	-0.534264	-0.888257	-1.13133	uV
11.8	-0.0637279	-0.0819525	-0.276298	-0.32595	-0.424776	-0.670665	-0.523428	-0.871225	-1.1252	uV
11.8102	-0.0576854	-0.0896612	-0.277718	-0.329574	-0.414687	-0.660607	-0.506022	-0.860186	-1.11511	uV
11.8205	-0.0576315	-0.0980955	-0.278962	-0.327254	-0.402837	-0.641907	-0.496197	-0.853824	-1.10824	uV
11.8307	-0.0521465	-0.0968115	-0.27709	-0.326584	-0.397323	-0.619531	-0.47772	-0.861391	-1.10066	uV
11.841	-0.0515766	-0.0989059	-0.283011	-0.320304	-0.391958	-0.590178	-0.46687	-0.860644	-1.0954	uV
11.8512	-0.054976	-0.0989749	-0.291636	-0.323473	-0.387224	-0.564887	-0.446601	-0.864271	-1.09278	uV
11.8614	-0.0528578	-0.104378	-0.294986	-0.319928	-0.382505	-0.533002	-0.428175	-0.867991	-1.08696	uV
11.8717	-0.0556334	-0.106741	-0.294223	-0.318064	-0.376208	-0.514249	-0.403249	-0.877874	-1.09908	uV
11.8819	-0.0533654	-0.111749	-0.284738	-0.317116	-0.367686	-0.509625	-0.373814	-0.891388	-1.11362	uV
11.8922	-0.0518236	-0.122352	-0.282262	-0.315791	-0.364934	-0.503677	-0.358289	-0.905907	-1.11947	uV
11.9024	-0.0538534	-0.131239	-0.27424	-0.308347	-0.366988	-0.509071	-0.348098	-0.915232	-1.12402	uV
11.9126	-0.0571604	-0.145115	-0.272958	-0.306762	-0.373494	-0.518007	-0.332587	-0.935174	-1.12933	uV
11.9229	-0.0582481	-0.153899	-0.267428	-0.301182	-0.382808	-0.520311	-0.312618	-0.946053	-1.12328	uV
11.9331	-0.0594118	-0.16375	-0.260379	-0.303067	-0.391836	-0.520203	-0.288115	-0.958194	-1.1254	uV
11.9434	-0.0654664	-0.167826	-0.251726	-0.307687	-0.403403	-0.515537	-0.253974	-0.961082	-1.13828	uV
11.9536	-0.0616122	-0.166381	-0.241311	-0.311614	-0.403562	-0.504237	-0.223232	-0.953532	-1.15356	uV
11.9638	-0.0600825	-0.169149	-0.235705	-0.317007	-0.403668	-0.500481	-0.192675	-0.947571	-1.1737	uV
11.9741	-0.0647842	-0.172795	-0.233003	-0.32755	-0.393383	-0.499154	-0.172754	-0.937458	-1.19927	uV
11.9843	-0.0644393	-0.17398	-0.231478	-0.33212	-0.381862	-0.495463	-0.165011	-0.932188	-1.23437	uV
11.9946	-0.0627265	-0.182912	-0.233722	-0.344975	-0.373789	-0.489127	-0.178979	-0.929252	-1.25827	uV
12.0048	-0.0573532	-0.19138	-0.23422	-0.349478	-0.363232	-0.486888	-0.186834	-0.941783	-1.28274	uV
12.015	-0.0516382	-0.196437	-0.234446	-0.352324	-0.353418	-0.484862	-0.197254	-0.951867	-1.29605	uV
12.0253	-0.0421133	-0.207871	-0.228308	-0.354812	-0.346348	-0.48201	-0.212507	-0.967062	-1.28723	uV
12.0355	-0.0324881	-0.215228	-0.228413	-0.348786	-0.336931	-0.494182	-0.22486	-0.977388	-1.27954	uV
12.0458	-0.0363611	-0.221806	-0.220853	-0.338166	-0.328741	-0.516553	-0.241593	-0.977739	-1.2565	uV
12.056	-0.0340061	-0.223644	-0.214119	-0.334319	-0.321167	-0.534242	-0.254563	-0.965297	-1.22802	uV
12.0662	-0.0380516	-0.218166	-0.216632	-0.321367	-0.315841	-0.548805	-0.259638	-0.954285	-1.20179	uV
12.0765	-0.0445057	-0.204955	-0.222952	-0.310549	-0.306249	-0.559536	-0.273691	-0.933885	-1.16879	uV
12.0867	-0.0449744	-0.204282	-0.23071	-0.304041	-0.297075	-0.567729	-0.27843	-0.90519	-1.15134	uV
12.097	-0.0396134	-0.196622	-0.236723	-0.296706	-0.287757	-0.576155	-0.285429	-0.872615	-1.13269	uV
12.1072	-0.0398459	-0.188025	-0.241795	-0.287583	-0.280008	-0.58207	-0.28813	-0.839586	-1.12053	uV
12.1174	-0.0367694	-0.184793	-0.250088	-0.282101	-0.273743	-0.585519	-0.290828	-0.807698	-1.09968	uV
12.1277	-0.0342542	-0.176721	-0.253032	-0.27033	-0.273877	-0.59173	-0.297327	-0.780594	-1.08059	uV
12.1379	-0.0354262	-0.163686	-0.25916	-0.271177	-0.278901	-0.587927	-0.300497	-0.759976	-1.05537	uV
12.1482	-0.0394001	-0.152915	-0.263904	-0.276094	-0.284782	-0.592804	-0.305982	-0.75162	-1.03897	uV
12.1584	-0.0370764	-0.141491	-0.26641	-0.286524	-0.291951	-0.596501	-0.304868	-0.75313	-1.01454	uV
12.1686	-0.0400695	-0.134019	-0.267794	-0.300577	-0.29856	-0.595715	-0.304768	-0.749765	-0.991903	uV
12.1789	-0.0372156	-0.134241	-0.26783	-0.310957	-0.288809	-0.596389	-0.306125	-0.742427	-0.96565	uV
12.1891	-0.0365119	-0.13374	-0.268262	-0.315947	-0.290614	-0.588124	-0.30261	-0.746808	-0.936241	uV
12.1994	-0.0360377	-0.14417	-0.269239	-0.321526	-0.288973	-0.582589	-0.309217	-0.735125	-0.914578	uV
12.2096	-0.0345032	-0.159018	-0.2641	-0.329508	-0.289751	-0.570939	-0.320577	-0.731974	-0.895351	uV
12.2198	-0.0324776	-0.173298	-0.265619	-0.330732	-0.296126	-0.569792	-0.322906	-0.728546	-0.885234	uV
12.2301	-0.0361871	-0.189064	-0.267487	-0.336354	-0.296421	-0.574049	-0.318313	-0.714073	-0.884093	uV
12.2403	-0.0417961	-0.200523	-0.272202	-0.335404	-0.292204	-0.575849	-0.308102	-0.708827	-0.89326	uV
12.2506	-0.050614	-0.213538	-0.271045	-0.339789	-0.291293	-0.576612	-0.289304	-0.704111	-0.894739	uV
12.2608	-0.0636149	-0.223723	-0.277491	-0.344363	-0.288882	-0.57759	-0.273116	-0.696568	-0.899291	uV
12.271	-0.0824832	-0.227502	-0.286778	-0.347053	-0.287159	-0.562566	-0.262249	-0.695579	-0.904432	uV
12.2813	-0.0976817	-0.234587	-0.298347	-0.357181	-0.286065	-0.54984	-0.256576	-0.689068	-0.911098	uV
12.2915	-0.109896	-0.238657	-0.306017	-0.362157	-0.281241	-0.541682	-0.266118	-0.685759	-0.914636	uV
12.3018	-0.123508	-0.245533	-0.315761	-0.370764	-0.276363	-0.535266	-0.269366	-0.689017	-0.917787	uV
12.312	-0.132617	-0.252008	-0.320731	-0.379578	-0.263499	-0.530133	-0.270242	-0.692162	-0.916766	uV
12.3222	-0.136468	-0.252906	-0.321187	-0.378787	-0.246681	-0.523956	-0.261944	-0.680881	-0.919707	uV
12.3325	-0.144472	-0.251355	-0.312806	-0.383418	-0.229637	-0.517747	-0.241072	-0.666556	-0.919058	uV
12.3427	-0.153884	-0.242375	-0.306231	-0.3851	-0.207654	-0.510407	-0.211388	-0.647322	-0.926599	uV
12.353	-0.156839	-0.229958	-0.297319	-0.39072	-0.197102	-0.51582	-0.195176	-0.633896	-0.936007	uV
12.3632	-0.151807	-0.217589	-0.294243	-0.39856	-0.195018	-0.516448	-0.171978	-0.611533	-0.933597	uV
12.3734	-0.147201	-0.20919	-0.289521	-0.414337	-0.198154	-0.525089	-0.155884	-0.59486	-0.938532	uV
12.3837	-0.135988	-0.199391	-0.290452	-0.416827	-0.210692	-0.520113	-0.145163	-0.583569	-0.938271	uV
12.3939	-0.122289	-0.184374	-0.286681	-0.42043	-0.225397	-0.50669	-0.139864	-0.571805	-0.93879	uV
12.4042	-0.111723	-0.17597	-0.284786	-0.425518	-0.237706	-0.487396	-0.144187	-0.564521	-0.931647	uV
12.4144	-0.101877	-0.158269	-0.28534	-0.42255	-0.249324	-0.45626	-0.14976	-0.562335	-0.924307	uV
12.4246	-0.0905586	-0.142998	-0.288479	-0.426242	-0.253443	-0.422106	-0.165924	-0.567041	-0.90903	uV
12.4349	-0.0834889	-0.125439	-0.283089	-0.422862	-0.258639	-0.405787	-0.183219	-0.565015	-0.882762	uV
12.4451	-0.0722399	-0.107651	-0.27645	-0.427254	-0.266826	-0.386338	-0.207603	-0.561397	-0.861271	uV
12.4554	-0.0622046	-0.102352	-0.270881	-0.425869	-0.269261	-0.377925	-0.223258	-0.565378	-0.829785	uV
12.4656	-0.0534605	-0.093552	-0.259814	-0.424012	-0.271287	-0.375473	-0.238509	-0.563806	-0.793963	uV
12.4758	-0.0484796	-0.0985788	-0.253349	-0.416127	-0.276509	-0.370681	-0.256533	-0.575898	-0.76334	uV
12.4861	-0.0454063	-0.106432	-0.24825	-0.402769	-0.276312	-0.373282	-0.262474	-0.589025	-0.728212	uV
12.4963	-0.0498456	-0.104555	-0.241864	-0.389194	-0.273531	-0.370692	-0.266594	-0.600452	-0.710003	uV
12.5066	-0.0591009	-0.105402	-0.237433	-0.375336	-0.276689	-0.37428	-0.263137	-0.609099	-0.691175	uV
12.5168	-0.0681351	-0.0976725	-0.229891	-0.351639	-0.269076	-0.377564	-0.269449	-0.602551	-0.684354	uV
12.527	-0.0753363	-0.0840996	-0.225929	-0.328235	-0.26841	-0.393682	-0.276212	-0.591164	-0.682545	uV
12.5373	-0.0923873	-0.0725328	-0.21897	-0.29851	-0.267211	-0.405015	-0.278275	-0.580394	-0.68017	uV
12.5475	-0.101463	-0.0735138	-0.217812	-0.273728	-0.267002	-0.426508	-0.275208	-0.557048	-0.685994	uV
12.5578	-0.114392	-0.0774314	-0.217184	-0.256456	-0.258924	-0.448905	-0.283194	-0.540845	-0.691191	uV
12.568	-0.12403	-0.0871868	-0.209501	-0.241352	-0.253826	-0.466054	-0.278795	-0.526407	-0.699092	uV
12.5782	-0.127794	-0.0883749	-0.204055	-0.234605	-0.246311	-0.488417	-0.286169	-0.517077	-0.697855	uV
12.5885	-0.141421	-0.0890134	-0.205783	-0.2286	-0.237844	-0.502405	-0.287369	-0.515711	-0.694182	uV
12.5987	-0.152683	-0.0843095	-0.208328	-0.224694	-0.22401	-0.503283	-0.293054	-0.509425	-0.678599	uV
12.609	-0.16403	-0.076025	-0.216424	-0.233312	-0.20763	-0.504763	-0.28411	-0.515432	-0.664789	uV
12.6192	-0.17415	-0.0714521	-0.232735	-0.235501	-0.194569	-0.50035	-0.283442	-0.521415	-0.643147	uV
12.6294	-0.179562	-0.0714811	-0.252625	-0.245211	-0.179272	-0.502051	-0.279995	-0.53124	-0.633047	uV
12.6397	-0.182496	-0.0720406	-0.271407	-0.253294	-0.165677	-0.502514	-0.276256	-0.53581	-0.620924	uV
12.6499	-0.181476	-0.0682921	-0.285487	-0.252641	-0.147804	-0.511972	-0.277729	-0.536768	-0.596265	uV
12.6602	-0.178321	-0.0666214	-0.297385	-0.255236	-0.13477	-0.513571	-0.28529	-0.527202	-0.587432	uV
12.6704	-0.17621	-0.0720929	-0.311844	-0.248834	-0.124189	-0.517172	-0.285262	-0.515465	-0.564421	uV
12.6806	-0.180316	-0.0784841	-0.326147	-0.238691	-0.114568	-0.520105	-0.285344	-0.509422	-0.5447	uV
12.6909	-0.182895	-0.0931928	-0.33624	-0.222284	-0.109546	-0.526727	-0.288385	-0.503223	-0.526695	uV
12.7011	-0.182632	-0.107886	-0.35404	-0.217045	-0.103149	-0.529666	-0.285973	-0.509106	-0.510313	uV
12.7114	-0.174504	-0.124007	-0.363694	-0.207694	-0.0967119	-0.537999	-0.29342	-0.522222	-0.501292	uV
12.7216	-0.16599	-0.133286	-0.371815	-0.206077	-0.100212	-0.542161	-0.302692	-0.535065	-0.483111	uV
12.7318	-0.150261	-0.140393	-0.37053	-0.214354	-0.100297	-0.539752	-0.311637	-0.551996	-0.475865	uV
12.7421	-0.136285	-0.141462	-0.365584	-0.213445	-0.109056	-0.527063	-0.324474	-0.563555	-0.4655	uV
12.7523	-0.122016	-0.142594	-0.361816	-0.215474	-0.119614	-0.511881	-0.325617	-0.561648	-0.457243	uV
12.7626	-0.103916	-0.144259	-0.353535	-0.212708	-0.127154	-0.490082	-0.326604	-0.558123	-0.461966	uV
12.7728	-0.0913648	-0.151929	-0.347195	-0.202773	-0.133903	-0.480559	-0.319404	-0.548721	-0.458316	uV
12.783	-0.0767127	-0.157948	-0.342786	-0.201661	-0.134062	-0.467757	-0.305263	-0.53084	-0.45993	uV
12.7933	-0.0689999	-0.164041	-0.332275	-0.197407	-0.133618	-0.456171	-0.285524	-0.509408	-0.453667	uV
12.8035	-0.0562668	-0.1704	-0.332476	-0.203546	-0.133827	-0.441116	-0.256426	-0.482957	-0.453215	uV
12.8138	-0.0480958	-0.173551	-0.321938	-0.215374	-0.136006	-0.429944	-0.227276	-0.464451	-0.449881	uV
12.824	-0.0409911	-0.181526	-0.316241	-0.215375	-0.142467	-0.405418	-0.188571	-0.455927	-0.442931	uV
12.8342	-0.0327603	-0.191876	-0.306714	-0.219382	-0.143495	-0.384083	-0.157012	-0.455158	-0.439582	uV
12.8445	-0.0308346	-0.196384	-0.295006	-0.225898	-0.152156	-0.360564	-0.128372	-0.447536	-0.443999	uV
12.8547	-0.0215309	-0.195916	-0.283633	-0.224319	-0.160165	-0.344823	-0.102116	-0.437018	-0.440757	uV
12.865	-0.0171781	-0.201945	-0.275578	-0.225154	-0.173303	-0.328252	-0.0836293	-0.425067	-0.443848	uV
12.8752	-0.0168649	-0.20608	-0.269338	-0.222494	-0.177353	-0.321008	-0.0606967	-0.409935	-0.448428	uV
12.8854	-0.012256	-0.207355	-0.257064	-0.221413	-0.177741	-0.311805	-0.0536737	-0.400898	-0.448009	uV
12.8957	-0.020964	-0.202711	-0.244067	-0.221879	-0.172629	-0.313543	-0.0449942	-0.39868	-0.446507	uV
12.9059	-0.0292974	-0.201549	-0.226876	-0.22672	-0.165171	-0.311009	-0.0467955	-0.396367	-0.437482	uV
12.9162	-0.0390533	-0.196005	-0.213453	-0.228451	-0.155399	-0.318985	-0.0517019	-0.39836	-0.426244	uV
12.9264	-0.0500501	-0.203323	-0.20183	-0.229444	-0.145614	-0.318401	-0.0471218	-0.400127	-0.410959	uV
12.9366	-0.0658143	-0.20148	-0.193326	-0.230675	-0.143778	-0.32309	-0.0320178	-0.404683	-0.392935	uV
12.9469	-0.0785668	-0.209898	-0.190011	-0.222161	-0.134347	-0.319668	-0.0167467	-0.411539	-0.374384	uV
12.9571	-0.0806183	-0.21211	-0.185849	-0.218768	-0.129033	-0.328693	-0.000835148	-0.426779	-0.358938	uV
12.9674	-0.0838439	-0.220827	-0.186952	-0.216137	-0.125373	-0.334799	0.012119	-0.437203	-0.342781	uV
12.9776	-0.0845113	-0.226971	-0.181404	-0.222254	-0.121784	-0.346535	0.0159469	-0.447396	-0.322477	uV
12.9878	-0.0807789	-0.229468	-0.182814	-0.235849	-0.114207	-0.367042	0.0232227	-0.445663	-0.296945	uV
12.9981	-0.0835331	-0.23287	-0.173956	-0.2501	-0.116033	-0.376583	0.0176014	-0.447985	-0.279345	uV
