# Supplementary material for: High-resolution frequency tuning but not temporal coding in the human cochlea
Source: PLoS Biol. 2018 Oct 15;16(10):e2005164. doi: 10.1371/journal.pbio.2005164 (PMC6201958; doi:10.1371/journal.pbio.2005164)
Supplement: S3 Data — (XLSX) [file pbio.2005164.s012.xlsx]

## Sheet: S3 Fig
S3 Fig upper panel											S3 Fig lower panel
											U11094 4 kHz				U11075 5 kHz				U11094 2 kHz				U11068 4 kHz
time	Masker stimulus Level [dB SPL]										Masker Level	Trend	Masker stim Level	Data	Masker Level	Trend	Masker stim Level	Data	Masker Level	Trend	Masker stim Level	Data	Masker Level	Trend	Masker stim Level	Data
[ms]	85	55	50	45	30	-400					[dB SPL]	masking %	[dB SPL]	masking %	[dB SPL]	masking %	[dB SPL]	masking %	[dB SPL]	masking %	[dB SPL]	masking %	[dB SPL]	masking %	[dB SPL]	masking %
2.00032	-0.106923	-0.180432	-0.375885	-0.168886	-0.311062	-0.0700381	uV				10	-0.00133638	85	66.9841	10	0.0221915	85	68.9956	10	-0.126536	80	68.0912	10	-0.00881371	85	64.881
2.01056	-0.11027	-0.188318	-0.375656	-0.164879	-0.31332	-0.0742911	uV				10.1	-0.0012589	80	66.6667	10.1	0.0323165	80	79.9127	10.1	-0.130371	75	70.0855	10.1	-0.00901753	80	64.2857
2.0208	-0.114547	-0.196735	-0.375021	-0.159643	-0.315224	-0.0791724	uV				10.2	-0.00118128	75	69.2063	10.2	0.0424338	75	53.2751	10.2	-0.134268	70	68.3761	10.2	-0.00922259	75	54.1667
2.03104	-0.119632	-0.205157	-0.373853	-0.153845	-0.316408	-0.084511	uV				10.3	-0.00110335	70	63.8095	10.3	0.0525356	70	58.0786	10.3	-0.138225	65	58.4046	10.3	-0.00942841	70	67.8571
2.04128	-0.125318	-0.213073	-0.372036	-0.148394	-0.316463	-0.0900652	uV				10.4	-0.00102498	65	44.7619	10.4	0.0626143	65	72.9258	10.4	-0.142241	60	53.5613	10.4	-0.00963451	65	61.3095
2.05152	-0.131366	-0.2201	-0.369468	-0.144211	-0.315079	-0.0955384	uV				10.5	-0.000946014	60	38.7302	10.5	0.0726622	60	49.345	10.5	-0.146315	55	45.584	10.5	-0.0098404	60	36.9048
2.06176	-0.137563	-0.226051	-0.366082	-0.141989	-0.312123	-0.100603	uV				10.6	-0.000866307	55	34.2857	10.6	0.0826715	55	55.0218	10.6	-0.150445	50	33.3333	10.6	-0.0100456	55	39.881
2.072	-0.143756	-0.230971	-0.361847	-0.14205	-0.307587	-0.104927	uV				10.7	-0.000785708	50	11.1111	10.7	0.0926345	50	61.1354	10.7	-0.154629	45	32.4786	10.7	-0.0102496	50	35.119
2.08224	-0.149875	-0.235109	-0.356783	-0.144316	-0.30151	-0.108208	uV				10.8	-0.000704071	45	3.1746	10.8	0.102543	45	44.1048	10.8	-0.158866	40	19.0883	10.8	-0.010452	45	14.881
2.09248	-0.155915	-0.238846	-0.350962	-0.148412	-0.294042	-0.110195	uV				10.9	-0.000621245	40	1.5873	10.9	0.112391	40	29.6943	10.9	-0.163155	35	11.6809	10.9	-0.0106522	40	-0.595238
2.10272	-0.161909	-0.242612	-0.344506	-0.153821	-0.285556	-0.110724	uV				11	-0.000537083	35	0	11	0.122169	35	-7.42358	11	-0.167494	30	1.9943	11	-0.0108497	35	0
2.11296	-0.167895	-0.246805	-0.337584	-0.160023	-0.276639	-0.10973	uV				11.1	-0.000451436	30	-5.39683	11.1	0.131869	30	-0.873362	11.1	-0.171882			11.1	-0.0110442	30	1.19048
2.1232	-0.173888	-0.251738	-0.330404	-0.166571	-0.268016	-0.107262	uV				11.2	-0.000364156			11.2	0.141485			11.2	-0.176318			11.2	-0.011235
2.13344	-0.17986	-0.257618	-0.323199	-0.17308	-0.260452	-0.10349	uV				11.3	-0.000275094			11.3	0.151008			11.3	-0.180799			11.3	-0.0114218
2.14368	-0.185746	-0.264528	-0.316209	-0.179165	-0.254677	-0.0986848	uV				11.4	-0.000184102			11.4	0.160431			11.4	-0.185325			11.4	-0.011604
2.15392	-0.191472	-0.272412	-0.309669	-0.184398	-0.251319	-0.0931872	uV				11.5	-9.10305e-05			11.5	0.169747			11.5	-0.189893			11.5	-0.0117811
2.16416	-0.196974	-0.281069	-0.303792	-0.18833	-0.25083	-0.0873747	uV				11.6	4.26802e-06			11.6	0.178946			11.6	-0.194503			11.6	-0.0119527
2.1744	-0.202205	-0.29017	-0.29875	-0.190586	-0.253433	-0.0816366	uV				11.7	0.000101942			11.7	0.188022			11.7	-0.199154			11.7	-0.0121182
2.18464	-0.207106	-0.299292	-0.294653	-0.19099	-0.259101	-0.0763222	uV				11.8	0.000202141			11.8	0.196966			11.8	-0.203843			11.8	-0.0122773
2.19488	-0.211554	-0.307974	-0.291553	-0.189667	-0.267525	-0.0716643	uV				11.9	0.000305012			11.9	0.205772			11.9	-0.208569			11.9	-0.0124293
2.20512	-0.215293	-0.315793	-0.289443	-0.187049	-0.278123	-0.0677712	uV				12	0.000410705			12	0.214432			12	-0.213331			12	-0.0125739
2.21536	-0.217912	-0.322445	-0.288281	-0.183775	-0.290086	-0.0647068	uV				12.1	0.000519367			12.1	0.222937			12.1	-0.218127			12.1	-0.0127105
2.2256	-0.218879	-0.327802	-0.288002	-0.180508	-0.302438	-0.0625274	uV				12.2	0.000631148			12.2	0.23128			12.2	-0.222956			12.2	-0.0128386
2.23584	-0.217669	-0.331948	-0.28853	-0.177727	-0.314113	-0.0611967	uV				12.3	0.000746195			12.3	0.239453			12.3	-0.227817			12.3	-0.0129578
2.24608	-0.21395	-0.335151	-0.289768	-0.175595	-0.324061	-0.0605082	uV				12.4	0.000864657			12.4	0.247449			12.4	-0.232707			12.4	-0.0130676
2.25632	-0.207746	-0.337807	-0.291597	-0.173933	-0.331394	-0.0601473	uV				12.5	0.000986684			12.5	0.25526			12.5	-0.237626			12.5	-0.0131675
2.26656	-0.199531	-0.340331	-0.293883	-0.172344	-0.335452	-0.0598111	uV				12.6	0.00111242			12.6	0.262878			12.6	-0.242573			12.6	-0.013257
2.2768	-0.190169	-0.343055	-0.296503	-0.170409	-0.335765	-0.0592495	uV				12.7	0.00124202			12.7	0.270295			12.7	-0.247544			12.7	-0.0133356
2.28704	-0.180735	-0.346144	-0.2994	-0.167878	-0.332054	-0.0582476	uV				12.8	0.00137563			12.8	0.277504			12.8	-0.25254			12.8	-0.0134029
2.29728	-0.172245	-0.349559	-0.302619	-0.16479	-0.324349	-0.0566316	uV				12.9	0.00151339			12.9	0.284497			12.9	-0.257559			12.9	-0.0134583
2.30752	-0.165421	-0.353087	-0.306317	-0.16145	-0.31307	-0.0543014	uV				13	0.00165547			13	0.291267			13	-0.262599			13	-0.0135013
2.31776	-0.160545	-0.356423	-0.310713	-0.15832	-0.298945	-0.0512428	uV				13.1	0.00180199			13.1	0.297805			13.1	-0.267659			13.1	-0.0135316
2.328	-0.157462	-0.359266	-0.315993	-0.155847	-0.282841	-0.0475262	uV				13.2	0.00195312			13.2	0.304104			13.2	-0.272737			13.2	-0.0135486
2.33824	-0.155708	-0.361425	-0.322196	-0.15434	-0.265665	-0.0433112	uV				13.3	0.002109			13.3	0.310156			13.3	-0.277832			13.3	-0.0135518
2.34848	-0.1547	-0.362869	-0.329131	-0.153908	-0.248327	-0.0388428	uV				13.4	0.00226979			13.4	0.315953			13.4	-0.282943			13.4	-0.0135407
2.35872	-0.153908	-0.363735	-0.336377	-0.154491	-0.231683	-0.0344207	uV				13.5	0.00243562			13.5	0.321488			13.5	-0.288068			13.5	-0.0135148
2.36896	-0.152962	-0.364281	-0.343365	-0.15594	-0.216462	-0.0303623	uV				13.6	0.00260664			13.6	0.326754			13.6	-0.293205			13.6	-0.0134737
2.3792	-0.151662	-0.364816	-0.349525	-0.158094	-0.203228	-0.0269758	uV				13.7	0.00278301			13.7	0.331741			13.7	-0.298353			13.7	-0.0134169
2.38944	-0.149934	-0.365634	-0.354435	-0.160824	-0.19236	-0.0245265	uV				13.8	0.00296488			13.8	0.336443			13.8	-0.303512			13.8	-0.0133439
2.39968	-0.147766	-0.36696	-0.357937	-0.164037	-0.184035	-0.0231928	uV				13.9	0.00315239			13.9	0.340852			13.9	-0.308678			13.9	-0.0132542
2.40992	-0.145183	-0.368935	-0.360148	-0.167656	-0.178217	-0.0230577	uV				14	0.00334569			14	0.34496			14	-0.313852			14	-0.0131473
2.42016	-0.142271	-0.371621	-0.361386	-0.171593	-0.174665	-0.0241393	uV				14.1	0.00354493			14.1	0.34876			14.1	-0.31903			14.1	-0.0130227
2.4304	-0.139234	-0.375022	-0.362057	-0.175746	-0.172976	-0.026374	uV				14.2	0.00375026			14.2	0.352243			14.2	-0.324213			14.2	-0.01288
2.44064	-0.136444	-0.379087	-0.362572	-0.180011	-0.172642	-0.0295352	uV				14.3	0.00396182			14.3	0.355402			14.3	-0.329398			14.3	-0.0127187
2.45088	-0.134423	-0.383716	-0.363265	-0.184303	-0.173128	-0.0332204	uV				14.4	0.00417977			14.4	0.35823			14.4	-0.334584			14.4	-0.0125382
2.46112	-0.133746	-0.388749	-0.364341	-0.188572	-0.173948	-0.0369834	uV				14.5	0.00440425			14.5	0.360718			14.5	-0.33977			14.5	-0.0123382
2.47136	-0.13487	-0.393951	-0.365892	-0.192805	-0.174712	-0.0404747	uV				14.6	0.00463542			14.6	0.362859			14.6	-0.344954			14.6	-0.012118
2.4816	-0.137948	-0.399021	-0.367995	-0.197013	-0.175136	-0.0434537	uV				14.7	0.00487341			14.7	0.364645			14.7	-0.350134			14.7	-0.0118773
2.49184	-0.142714	-0.403653	-0.370784	-0.201211	-0.17501	-0.0457428	uV				14.8	0.00511838			14.8	0.366069			14.8	-0.35531			14.8	-0.0116155
2.50208	-0.148482	-0.407651	-0.374396	-0.205398	-0.174147	-0.0472524	uV				14.9	0.00537048			14.9	0.367122			14.9	-0.36048			14.9	-0.0113322
2.51232	-0.154295	-0.41105	-0.378852	-0.209547	-0.172344	-0.0480499	uV				15	0.00562986			15	0.367798			15	-0.365642			15	-0.0110269
2.52256	-0.159157	-0.414139	-0.383972	-0.213609	-0.169387	-0.0483826	uV				15.1	0.00589656			15.1	0.368088			15.1	-0.370794			15.1	-0.0106989
2.5328	-0.162286	-0.417335	-0.389407	-0.217531	-0.165092	-0.0486511	uV				15.2	0.0061702			15.2	0.367985			15.2	-0.375929			15.2	-0.0103474
2.54304	-0.163296	-0.420952	-0.394753	-0.221284	-0.15939	-0.0493738	uV				15.3	0.00645032			15.3	0.367484			15.3	-0.381041			15.3	-0.00997123
2.55328	-0.162237	-0.425131	-0.399634	-0.22487	-0.152394	-0.05114	uV				15.4	0.00673642			15.4	0.366578			15.4	-0.386121			15.4	-0.00956935
2.56352	-0.159526	-0.429988	-0.403739	-0.22832	-0.144438	-0.0545384	uV				15.5	0.00702805			15.5	0.36526			15.5	-0.391162			15.5	-0.0091407
2.57376	-0.155782	-0.435731	-0.406926	-0.231667	-0.13605	-0.0600765	uV				15.6	0.00732471			15.6	0.363524			15.6	-0.396158			15.6	-0.0086842
2.584	-0.151666	-0.442557	-0.409403	-0.234913	-0.127873	-0.0681157	uV				15.7	0.00762594			15.7	0.361363			15.7	-0.4011			15.7	-0.00819881
2.59424	-0.147762	-0.450449	-0.411735	-0.238013	-0.120557	-0.0788225	uV				15.8	0.00793125			15.8	0.358771			15.8	-0.405981			15.8	-0.00768345
2.60448	-0.144537	-0.459133	-0.414565	-0.240901	-0.114667	-0.0921399	uV				15.9	0.00824016			15.9	0.355741			15.9	-0.410794			15.9	-0.00713705
2.61472	-0.142352	-0.468136	-0.418315	-0.243547	-0.110619	-0.107782	uV				16	0.00855221			16	0.352267			16	-0.415532			16	-0.00655856
2.62496	-0.141498	-0.476811	-0.42316	-0.246023	-0.108679	-0.125256	uV				16.1	0.00886691			16.1	0.348342			16.1	-0.420186			16.1	-0.0059469
2.6352	-0.142227	-0.484345	-0.42922	-0.24853	-0.108982	-0.143904	uV				16.2	0.00918379			16.2	0.34396			16.2	-0.42475			16.2	-0.00530101
2.64544	-0.144739	-0.489863	-0.436683	-0.251355	-0.111579	-0.162969	uV				16.3	0.00950237			16.3	0.339114			16.3	-0.429216			16.3	-0.00461983
2.65568	-0.149155	-0.492609	-0.445734	-0.254751	-0.116453	-0.18166	uV				16.4	0.00982217			16.4	0.333798			16.4	-0.433577			16.4	-0.00390229
2.66592	-0.155485	-0.492139	-0.456355	-0.258809	-0.12352	-0.199232	uV				16.5	0.0101427			16.5	0.328005			16.5	-0.437826			16.5	-0.00314732
2.67616	-0.16359	-0.488458	-0.468199	-0.263376	-0.132605	-0.215059	uV				16.6	0.0104635			16.6	0.321729			16.6	-0.441954			16.6	-0.00235387
2.6864	-0.173186	-0.482061	-0.480614	-0.26809	-0.143426	-0.228684	uV				16.7	0.0107841			16.7	0.314964			16.7	-0.445955			16.7	-0.00152086
2.69664	-0.18386	-0.473852	-0.492794	-0.272527	-0.155603	-0.239865	uV				16.8	0.0111041			16.8	0.307702			16.8	-0.449822			16.8	-0.000647226
2.70688	-0.195104	-0.46495	-0.503944	-0.276427	-0.168707	-0.248583	uV				16.9	0.0114228			16.9	0.299937			16.9	-0.453546			16.9	0.000268091
2.71712	-0.206362	-0.456418	-0.513459	-0.279841	-0.182338	-0.255032	uV				17	0.0117399			17	0.291663			17	-0.45712			17	0.00122616
2.72736	-0.217086	-0.449015	-0.521077	-0.283143	-0.196208	-0.259592	uV				17.1	0.0120549			17.1	0.282873			17.1	-0.460538			17.1	0.00222804
2.7376	-0.226777	-0.443058	-0.526962	-0.286882	-0.210185	-0.262777	uV				17.2	0.0123674			17.2	0.273561			17.2	-0.463791			17.2	0.0032748
2.74784	-0.235033	-0.438466	-0.531622	-0.291567	-0.224285	-0.265179	uV				17.3	0.0126767			17.3	0.26372			17.3	-0.466873			17.3	0.00436752
2.75808	-0.241575	-0.435004	-0.53569	-0.29743	-0.238605	-0.267407	uV				17.4	0.0129825			17.4	0.253343			17.4	-0.469775			17.4	0.00550724
2.76832	-0.246274	-0.432582	-0.539671	-0.304258	-0.253225	-0.270033	uV				17.5	0.0132843			17.5	0.242425			17.5	-0.472491			17.5	0.00669504
2.77856	-0.249164	-0.431323	-0.543872	-0.311424	-0.268116	-0.273545	uV				17.6	0.0135815			17.6	0.230959			17.6	-0.475013			17.6	0.00793198
2.7888	-0.250445	-0.43133	-0.548524	-0.318145	-0.283093	-0.278315	uV				17.7	0.0138738			17.7	0.218938			17.7	-0.477334			17.7	0.00921912
2.79904	-0.250476	-0.432463	-0.553788	-0.323815	-0.297826	-0.284579	uV				17.8	0.0141606			17.8	0.206355			17.8	-0.479446			17.8	0.0105575
2.80928	-0.249751	-0.434366	-0.559542	-0.328231	-0.311894	-0.292438	uV				17.9	0.0144415			17.9	0.193205			17.9	-0.481342			17.9	0.0119483
2.81952	-0.248859	-0.436666	-0.565372	-0.331613	-0.324865	-0.301864	uV				18	0.014716			18	0.179481			18	-0.483015			18	0.0133925
2.82976	-0.248421	-0.439091	-0.570931	-0.334447	-0.336365	-0.312722	uV				18.1	0.0149836			18.1	0.165175			18.1	-0.484457			18.1	0.0148911
2.84	-0.249017	-0.441512	-0.576174	-0.337245	-0.346119	-0.324792	uV				18.2	0.0152438			18.2	0.150283			18.2	-0.48566			18.2	0.0164452
2.85024	-0.251117	-0.444014	-0.581045	-0.340304	-0.353955	-0.337802	uV				18.3	0.0154962			18.3	0.134796			18.3	-0.486618			18.3	0.018056
2.86048	-0.255028	-0.446937	-0.585073	-0.343611	-0.35979	-0.351452	uV				18.4	0.0157403			18.4	0.118709			18.4	-0.487323			18.4	0.0197244
2.87072	-0.260879	-0.450778	-0.587452	-0.346911	-0.363618	-0.365435	uV				18.5	0.0159756			18.5	0.102016			18.5	-0.487767			18.5	0.0214516
2.88096	-0.268621	-0.455993	-0.587494	-0.34991	-0.365487	-0.379459	uV				18.6	0.0162016			18.6	0.0847086			18.6	-0.487943			18.6	0.0232385
2.8912	-0.278063	-0.462809	-0.584948	-0.352489	-0.365491	-0.393257	uV				18.7	0.0164178			18.7	0.0667818			18.7	-0.487845			18.7	0.0250863
2.90144	-0.288916	-0.471121	-0.580098	-0.354814	-0.363752	-0.406594	uV				18.8	0.0166239			18.8	0.0482286			18.8	-0.487463			18.8	0.0269961
2.91168	-0.300853	-0.480492	-0.573724	-0.357287	-0.3604	-0.419265	uV				18.9	0.0168192			18.9	0.0290426			18.9	-0.486792			18.9	0.0289688
2.92192	-0.313546	-0.490267	-0.566939	-0.360353	-0.355552	-0.431098	uV				19	0.0170033			19	0.00921719			19	-0.485823			19	0.0310055
2.93216	-0.326683	-0.499753	-0.560893	-0.364255	-0.3493	-0.441943	uV				19.1	0.0171758			19.1	-0.011254			19.1	-0.48455			19.1	0.0331074
2.9424	-0.339974	-0.508391	-0.556492	-0.368878	-0.341712	-0.451664	uV				19.2	0.0173362			19.2	-0.0323776			19.2	-0.482964			19.2	0.0352755
2.95264	-0.353166	-0.51583	-0.554258	-0.373781	-0.332857	-0.460134	uV				19.3	0.0174839			19.3	-0.0541601			19.3	-0.481059			19.3	0.0375108
2.96288	-0.366074	-0.521925	-0.554336	-0.378378	-0.322834	-0.467222	uV				19.4	0.0176186			19.4	-0.0766079			19.4	-0.478827			19.4	0.0398145
2.97312	-0.378581	-0.526657	-0.556568	-0.382172	-0.311798	-0.472792	uV				19.5	0.0177397			19.5	-0.0997276			19.5	-0.47626			19.5	0.0421875
2.98336	-0.390632	-0.530068	-0.560629	-0.38498	-0.29997	-0.476698	uV				19.6	0.0178467			19.6	-0.123526			19.6	-0.473352			19.6	0.044631
2.9936	-0.402217	-0.532221	-0.566172	-0.387071	-0.287627	-0.478793	uV				19.7	0.0179392			19.7	-0.148009			19.7	-0.470095			19.7	0.0471459
3.00384	-0.413348	-0.533214	-0.572902	-0.389104	-0.275081	-0.478931	uV				19.8	0.0180168			19.8	-0.173183			19.8	-0.466481			19.8	0.0497335
3.01408	-0.42404	-0.533212	-0.580537	-0.391867	-0.262651	-0.476988	uV				19.9	0.0180788			19.9	-0.199055			19.9	-0.462503			19.9	0.0523947
3.02432	-0.434285	-0.532451	-0.588814	-0.39596	-0.250646	-0.472882	uV				20	0.0181249			20	-0.225632			20	-0.458154			20	0.0551306
3.03456	-0.444043	-0.531197	-0.597565	-0.401618	-0.239361	-0.466594	uV				20.1	0.0181542			20.1	-0.252916			20.1	-0.453424			20.1	0.0579418
3.0448	-0.453247	-0.529663	-0.606686	-0.40869	-0.229071	-0.458196	uV				20.2	0.0181647			20.2	-0.280897			20.2	-0.448302			20.2	0.0608269
3.05504	-0.461799	-0.527933	-0.615936	-0.416758	-0.22003	-0.447874	uV				20.3	0.0181537			20.3	-0.309561			20.3	-0.442771			20.3	0.0637841
3.06528	-0.469586	-0.525928	-0.624865	-0.425322	-0.212457	-0.435949	uV				20.4	0.0181188			20.4	-0.338895			20.4	-0.436816			20.4	0.0668116
3.07552	-0.47648	-0.523447	-0.633038	-0.433988	-0.206513	-0.422882	uV				20.5	0.0180575			20.5	-0.368884			20.5	-0.430424			20.5	0.0699076
3.08576	-0.482342	-0.520255	-0.640249	-0.442552	-0.202283	-0.409273	uV				20.6	0.0179673			20.6	-0.399514			20.6	-0.423579			20.6	0.0730701
3.096	-0.487025	-0.516184	-0.64642	-0.450935	-0.199765	-0.395839	uV				20.7	0.0178458			20.7	-0.430772			20.7	-0.416265			20.7	0.0762973
3.10624	-0.490374	-0.511204	-0.651405	-0.459071	-0.19888	-0.383378	uV				20.8	0.0176904			20.8	-0.462644			20.8	-0.40847			20.8	0.0795875
3.11648	-0.492245	-0.505422	-0.655014	-0.466856	-0.199499	-0.372707	uV				20.9	0.0174986			20.9	-0.495116			20.9	-0.400177			20.9	0.0829387
3.12672	-0.492514	-0.499038	-0.657196	-0.47418	-0.201485	-0.364605	uV				21	0.017268			21	-0.528174			21	-0.391371			21	0.0863492
3.13696	-0.491084	-0.492278	-0.65814	-0.480986	-0.204722	-0.359747	uV				21.1	0.016996			21.1	-0.561804			21.1	-0.382039			21.1	0.0898171
3.1472	-0.487898	-0.485355	-0.658249	-0.487289	-0.209139	-0.358647	uV				21.2	0.0166803			21.2	-0.595992			21.2	-0.372164			21.2	0.0933406
3.15744	-0.482951	-0.478465	-0.658101	-0.493162	-0.214701	-0.361614	uV				21.3	0.0163182			21.3	-0.630725			21.3	-0.361733			21.3	0.0969178
3.16768	-0.476309	-0.471834	-0.658367	-0.498714	-0.221399	-0.368729	uV				21.4	0.0159073			21.4	-0.665988			21.4	-0.35073			21.4	0.100547
3.17792	-0.468101	-0.465755	-0.659692	-0.504118	-0.229222	-0.379833	uV				21.5	0.0154451			21.5	-0.701768			21.5	-0.339141			21.5	0.104226
3.18816	-0.458504	-0.460613	-0.662584	-0.509605	-0.238155	-0.394543	uV				21.6	0.0149291			21.6	-0.738051			21.6	-0.32695			21.6	0.107954
3.1984	-0.447721	-0.456836	-0.667391	-0.515411	-0.248179	-0.412263	uV				21.7	0.0143568			21.7	-0.774823			21.7	-0.314143			21.7	0.111727
3.20864	-0.435989	-0.454803	-0.674306	-0.521723	-0.259296	-0.432239	uV				21.8	0.0137257			21.8	-0.81207			21.8	-0.300705			21.8	0.115546
3.21888	-0.423592	-0.454737	-0.683339	-0.528679	-0.271551	-0.453639	uV				21.9	0.0130334			21.9	-0.849778			21.9	-0.286621			21.9	0.119407
3.22912	-0.410847	-0.456616	-0.694289	-0.536397	-0.285046	-0.475655	uV				22	0.0122773			22	-0.887933			22	-0.271876			22	0.123309
3.23936	-0.398039	-0.460164	-0.706718	-0.54498	-0.299935	-0.49757	uV				22.1	0.011455			22.1	-0.926522			22.1	-0.256456			22.1	0.12725
3.2496	-0.38539	-0.464921	-0.719917	-0.554524	-0.316394	-0.518855	uV				22.2	0.0105639			22.2	-0.96553			22.2	-0.240346			22.2	0.131228
3.25984	-0.373111	-0.470362	-0.732892	-0.565151	-0.334589	-0.539275	uV				22.3	0.00960163			22.3	-1.00494			22.3	-0.22353			22.3	0.135241
3.27008	-0.36145	-0.476039	-0.74449	-0.576988	-0.354629	-0.558872	uV				22.4	0.00856562			22.4	-1.04475			22.4	-0.205994			22.4	0.139288
3.28032	-0.350672	-0.481673	-0.753685	-0.590065	-0.376545	-0.577787	uV				22.5	0.0074534			22.5	-1.08493			22.5	-0.187724			22.5	0.143367
3.29056	-0.341007	-0.487187	-0.759858	-0.604234	-0.40027	-0.596166	uV				22.6	0.00626247			22.6	-1.12548			22.6	-0.168703			22.6	0.147476
3.3008	-0.332643	-0.492659	-0.762874	-0.619214	-0.425636	-0.614269	uV				22.7	0.00499036			22.7	-1.16638			22.7	-0.148918			22.7	0.151613
3.31104	-0.325766	-0.498244	-0.762941	-0.63474	-0.452376	-0.632586	uV				22.8	0.00363456			22.8	-1.20761			22.8	-0.128353			22.8	0.155775
3.32128	-0.320564	-0.504094	-0.760425	-0.650681	-0.480116	-0.651752	uV				22.9	0.00219258			22.9	-1.24917			22.9	-0.106995			22.9	0.159963
3.33152	-0.317232	-0.510299	-0.755757	-0.667013	-0.508378	-0.672369	uV				23	0.000661944			23	-1.29104			23	-0.0848268			23	0.164172
3.34176	-0.31596	-0.516881	-0.74947	-0.683659	-0.536585	-0.694929	uV				23.1	-0.000959852			23.1	-1.3332			23.1	-0.0618349			23.1	0.168403
3.352	-0.316934	-0.523803	-0.742273	-0.700373	-0.564077	-0.719806	uV				23.2	-0.0026753			23.2	-1.37564			23.2	-0.0380042			23.2	0.172652
3.36224	-0.320319	-0.530999	-0.735019	-0.716787	-0.590165	-0.747204	uV				23.3	-0.00448688			23.3	-1.41835			23.3	-0.0133199			23.3	0.176918
3.37248	-0.326236	-0.53839	-0.728512	-0.732544	-0.614192	-0.777075	uV				23.4	-0.00639709			23.4	-1.46131			23.4	0.0122329			23.4	0.1812
3.38272	-0.334757	-0.545901	-0.723244	-0.747391	-0.635607	-0.809114	uV				23.5	-0.00840842			23.5	-1.50451			23.5	0.0386691			23.5	0.185495
3.39296	-0.345901	-0.553462	-0.719314	-0.761154	-0.654035	-0.842807	uV				23.6	-0.0105234			23.6	-1.54793			23.6	0.0660034			23.6	0.189801
3.4032	-0.359625	-0.56101	-0.716603	-0.773683	-0.669328	-0.87752	uV				23.7	-0.0127444			23.7	-1.59157			23.7	0.0942508			23.7	0.194117
3.41344	-0.375812	-0.568476	-0.714975	-0.78483	-0.681587	-0.912596	uV				23.8	-0.015074			23.8	-1.63541			23.8	0.123426			23.8	0.19844
3.42368	-0.394281	-0.575768	-0.714311	-0.794471	-0.691145	-0.947474	uV				23.9	-0.0175148			23.9	-1.67942			23.9	0.153544			23.9	0.20277
3.43392	-0.414757	-0.582749	-0.714432	-0.802547	-0.698542	-0.981765	uV				24	-0.0200691			24	-1.72361			24	0.184619			24	0.207104
3.44416	-0.436845	-0.589223	-0.715086	-0.809046	-0.704503	-1.01526	uV				24.1	-0.0227394			24.1	-1.76796			24.1	0.216667			24.1	0.21144
3.4544	-0.46003	-0.594952	-0.716001	-0.813992	-0.709883	-1.0479	uV				24.2	-0.0255283			24.2	-1.81244			24.2	0.249702			24.2	0.215777
3.46464	-0.483751	-0.599701	-0.716952	-0.817438	-0.715576	-1.07977	uV				24.3	-0.0284383			24.3	-1.85706			24.3	0.283739			24.3	0.220112
3.47488	-0.50744	-0.603319	-0.717849	-0.819443	-0.722408	-1.11102	uV				24.4	-0.0314718			24.4	-1.90179			24.4	0.318793			24.4	0.224444
3.48512	-0.530499	-0.605813	-0.718818	-0.820026	-0.731078	-1.14182	uV				24.5	-0.0346313			24.5	-1.94662			24.5	0.354879			24.5	0.228772
3.49536	-0.552275	-0.607381	-0.72017	-0.819172	-0.742126	-1.17236	uV				24.6	-0.0379194			24.6	-1.99153			24.6	0.392012			24.6	0.233092
3.5056	-0.572094	-0.608392	-0.722183	-0.81692	-0.75591	-1.20299	uV				24.7	-0.0413384			24.7	-2.03652			24.7	0.430205			24.7	0.237403
3.51584	-0.589337	-0.609294	-0.724893	-0.813409	-0.772595	-1.23422	uV				24.8	-0.044891			24.8	-2.08157			24.8	0.469476			24.8	0.241704
3.52608	-0.603456	-0.610489	-0.728066	-0.808789	-0.792182	-1.26658	uV				24.9	-0.0485796			24.9	-2.12666			24.9	0.509837			24.9	0.245993
3.53632	-0.613987	-0.612223	-0.731381	-0.803079	-0.81455	-1.30033	uV				25	-0.0524066			25	-2.17179			25	0.551304			25	0.250267
3.54656	-0.620596	-0.614519	-0.734632	-0.796144	-0.839506	-1.3354	uV				25.1	-0.0563736			25.1	-2.21692			25.1	0.593891			25.1	0.254523
3.5568	-0.623159	-0.617194	-0.737808	-0.787846	-0.866819	-1.3715	uV				25.2	-0.0604783			25.2	-2.26199			25.2	0.637604			25.2	0.258749
3.56704	-0.621837	-0.619934	-0.74101	-0.778264	-0.89624	-1.4084	uV				25.3	-0.0647173			25.3	-2.30691			25.3	0.682449			25.3	0.262928
3.57728	-0.617115	-0.622399	-0.744296	-0.767839	-0.92752	-1.446	uV				25.4	-0.0690873			25.4	-2.35161			25.4	0.728434			25.4	0.267046
3.58752	-0.609793	-0.624327	-0.747589	-0.757337	-0.960415	-1.48418	uV				25.5	-0.0735849			25.5	-2.39601			25.5	0.775562			25.5	0.271087
3.59776	-0.600913	-0.625588	-0.75076	-0.747692	-0.994698	-1.52264	uV				25.6	-0.0782069			25.6	-2.44003			25.6	0.823841			25.6	0.275038
3.608	-0.591627	-0.626198	-0.753761	-0.739845	-1.03018	-1.56104	uV				25.7	-0.0829498			25.7	-2.48359			25.7	0.873276			25.7	0.278883
3.61824	-0.583039	-0.626268	-0.75664	-0.734624	-1.0667	-1.59921	uV				25.8	-0.0878104			25.8	-2.5266			25.8	0.923872			25.8	0.282606
3.62848	-0.576045	-0.625955	-0.759354	-0.732673	-1.10416	-1.63719	uV				25.9	-0.0927853			25.9	-2.56899			25.9	0.975637			25.9	0.286194
3.63872	-0.571237	-0.625404	-0.761602	-0.734362	-1.14248	-1.675	uV				26	-0.0978711			26	-2.61068			26	1.02858			26	0.28963
3.64896	-0.568851	-0.624731	-0.762882	-0.73972	-1.18159	-1.71264	uV				26.1	-0.103065			26.1	-2.65158			26.1	1.08269			26.1	0.2929
3.6592	-0.568794	-0.624042	-0.762696	-0.74842	-1.22141	-1.75001	uV				26.2	-0.108363			26.2	-2.69163			26.2	1.138			26.2	0.29599
3.66944	-0.570709	-0.623461	-0.76072	-0.759892	-1.26179	-1.78696	uV				26.3	-0.113761			26.3	-2.73073			26.3	1.19449			26.3	0.298882
3.67968	-0.574068	-0.62317	-0.756877	-0.773508	-1.30252	-1.82323	uV				26.4	-0.119258			26.4	-2.7688			26.4	1.25218			26.4	0.301564
3.68992	-0.57827	-0.623398	-0.751365	-0.788767	-1.34337	-1.85851	uV				26.5	-0.124849			26.5	-2.80578			26.5	1.31108			26.5	0.30402
3.70016	-0.582727	-0.62439	-0.744639	-0.805412	-1.38414	-1.89246	uV				26.6	-0.130531			26.6	-2.84158			26.6	1.37118			26.6	0.306234
3.7104	-0.586938	-0.62633	-0.737357	-0.823454	-1.4247	-1.9247	uV				26.7	-0.1363			26.7	-2.87611			26.7	1.4325			26.7	0.308192
3.72064	-0.590556	-0.629281	-0.730314	-0.843096	-1.46497	-1.95479	uV				26.8	-0.142154			26.8	-2.9093			26.8	1.49504			26.8	0.309879
3.73088	-0.593437	-0.63315	-0.724414	-0.864602	-1.50488	-1.98223	uV				26.9	-0.148089			26.9	-2.94107			26.9	1.55881			26.9	0.31128
3.74112	-0.595669	-0.637717	-0.720668	-0.888163	-1.54434	-2.00648	uV				27	-0.154101			27	-2.97133			27	1.6238			27	0.31238
3.75136	-0.597555	-0.64271	-0.720161	-0.913835	-1.58324	-2.02697	uV				27.1	-0.160188			27.1	-3.00002			27.1	1.69004			27.1	0.313163
3.7616	-0.599558	-0.647906	-0.723998	-0.941543	-1.62143	-2.04316	uV				27.2	-0.166346			27.2	-3.02704			27.2	1.75752			27.2	0.313616
3.77184	-0.6022	-0.653209	-0.73318	-0.971138	-1.65865	-2.05464	uV				27.3	-0.172571			27.3	-3.05232			27.3	1.82625			27.3	0.313722
3.78208	-0.605941	-0.658691	-0.748461	-1.00244	-1.69462	-2.06118	uV				27.4	-0.178861			27.4	-3.07578			27.4	1.89624			27.4	0.313466
3.79232	-0.611071	-0.664561	-0.770184	-1.03528	-1.72916	-2.06248	uV				27.5	-0.185212			27.5	-3.09734			27.5	1.96749			27.5	0.312835
3.80256	-0.617646	-0.671103	-0.798184	-1.06944	-1.7622	-2.05814	uV				27.6	-0.19162			27.6	-3.11691			27.6	2.04001			27.6	0.311812
3.8128	-0.625476	-0.678598	-0.831759	-1.10453	-1.79355	-2.04784	uV				27.7	-0.198083			27.7	-3.13442			27.7	2.1138			27.7	0.310383
3.82304	-0.634156	-0.687262	-0.869739	-1.14003	-1.82281	-2.03165	uV				27.8	-0.204597			27.8	-3.1498			27.8	2.18887			27.8	0.308533
3.83328	-0.643126	-0.697222	-0.910633	-1.17528	-1.84964	-2.00992	uV				27.9	-0.211159			27.9	-3.16295			27.9	2.26522			27.9	0.306246
3.84352	-0.651724	-0.708529	-0.9528	-1.20963	-1.87396	-1.98305	uV				28	-0.217765			28	-3.17379			28	2.34287			28	0.303508
3.85376	-0.659236	-0.721185	-0.994607	-1.24251	-1.89587	-1.95148	uV				28.1	-0.224412			28.1	-3.18226			28.1	2.42181			28.1	0.300304
3.864	-0.664935	-0.735171	-1.03455	-1.2736	-1.91543	-1.91577	uV				28.2	-0.231096			28.2	-3.18827			28.2	2.50206			28.2	0.296618
3.87424	-0.668138	-0.750461	-1.07134	-1.3029	-1.93256	-1.87663	uV				28.3	-0.237815			28.3	-3.19173			28.3	2.58362			28.3	0.292436
3.88448	-0.668286	-0.767002	-1.10395	-1.33076	-1.94724	-1.83485	uV				28.4	-0.244565			28.4	-3.19257			28.4	2.66649			28.4	0.287743
3.89472	-0.665029	-0.784679	-1.13164	-1.35783	-1.95952	-1.79131	uV				28.5	-0.251343			28.5	-3.19072			28.5	2.75068			28.5	0.282524
3.90496	-0.65831	-0.803272	-1.15405	-1.38478	-1.96951	-1.74695	uV				28.6	-0.258145			28.6	-3.18608			28.6	2.83619			28.6	0.276763
3.9152	-0.648405	-0.822424	-1.1712	-1.41212	-1.97735	-1.70267	uV				28.7	-0.264968			28.7	-3.17857			28.7	2.92304			28.7	0.270446
3.92544	-0.635902	-0.841641	-1.18355	-1.44006	-1.98325	-1.65934	uV				28.8	-0.271808			28.8	-3.16813			28.8	3.01123			28.8	0.263557
3.93568	-0.621639	-0.860324	-1.19197	-1.46848	-1.98738	-1.61771	uV				28.9	-0.278663			28.9	-3.15467			28.9	3.10077			28.9	0.256082
3.94592	-0.606603	-0.877839	-1.19765	-1.49707	-1.98988	-1.57838	uV				29	-0.285529			29	-3.1381			29	3.19165			29	0.248006
3.95616	-0.59185	-0.893604	-1.20201	-1.52543	-1.99087	-1.54179	uV				29.1	-0.292403			29.1	-3.11836			29.1	3.28389			29.1	0.239313
3.9664	-0.578449	-0.907172	-1.20653	-1.55329	-1.99042	-1.50823	uV				29.2	-0.299281			29.2	-3.09535			29.2	3.37749			29.2	0.229989
3.97664	-0.567449	-0.918303	-1.2126	-1.5806	-1.98858	-1.47778	uV				29.3	-0.306161			29.3	-3.069			29.3	3.47245			29.3	0.220019
3.98688	-0.559853	-0.927	-1.22139	-1.60751	-1.9853	-1.45035	uV				29.4	-0.313037			29.4	-3.03923			29.4	3.5688			29.4	0.209387
3.99712	-0.55655	-0.933515	-1.23374	-1.63423	-1.98056	-1.42567	uV				29.5	-0.319909			29.5	-3.00596			29.5	3.66652			29.5	0.198079
4.00736	-0.558219	-0.938336	-1.25013	-1.66091	-1.9742	-1.40331	uV				29.6	-0.326771			29.6	-2.96911			29.6	3.76562			29.6	0.186079
4.0176	-0.565181	-0.942142	-1.27062	-1.68749	-1.96592	-1.38267	uV				29.7	-0.333621			29.7	-2.9286			29.7	3.86612			29.7	0.173373
4.02784	-0.577282	-0.945754	-1.29496	-1.71367	-1.95525	-1.36307	uV				29.8	-0.340455			29.8	-2.88435			29.8	3.96801			29.8	0.159945
4.03808	-0.593829	-0.950053	-1.32252	-1.73899	-1.94191	-1.34374	uV				29.9	-0.347271			29.9	-2.83627			29.9	4.07131			29.9	0.145781
4.04832	-0.61364	-0.955892	-1.35246	-1.76299	-1.92591	-1.32397	uV				30	-0.354064			30	-2.7843			30	4.17602			30	0.130866
4.05856	-0.635195	-0.963989	-1.38374	-1.78535	-1.90737	-1.30303	uV				30.1	-0.360829			30.1	-2.72835			30.1	4.28214			30.1	0.115193
4.0688	-0.656862	-0.974831	-1.41526	-1.80596	-1.88633	-1.28034	uV				30.2	-0.367552			30.2	-2.66841			30.2	4.38966			30.2	0.0987947
4.07904	-0.677134	-0.988592	-1.44599	-1.82491	-1.86283	-1.25542	uV				30.3	-0.374217			30.3	-2.60444			30.3	4.49858			30.3	0.0817114
4.08928	-0.6948	-1.00511	-1.47501	-1.84242	-1.83724	-1.22798	uV				30.4	-0.380807			30.4	-2.53644			30.4	4.60888			30.4	0.0639839
4.09952	-0.709035	-1.02389	-1.50165	-1.85868	-1.81019	-1.19787	uV				30.5	-0.387306			30.5	-2.46438			30.5	4.72056			30.5	0.0456529
4.10976	-0.719388	-1.04419	-1.52553	-1.87373	-1.78242	-1.16511	uV				30.6	-0.393697			30.6	-2.38824			30.6	4.8336			30.6	0.0267593
4.12	-0.725711	-1.0651	-1.54646	-1.88743	-1.75461	-1.12998	uV				30.7	-0.399964			30.7	-2.30801			30.7	4.948			30.7	0.00734381
4.13024	-0.728073	-1.08563	-1.56446	-1.89947	-1.72733	-1.09298	uV				30.8	-0.406091			30.8	-2.22366			30.8	5.06374			30.8	-0.0125528
4.14048	-0.726698	-1.10482	-1.57963	-1.90946	-1.7009	-1.05454	uV				30.9	-0.412061			30.9	-2.13518			30.9	5.18082			30.9	-0.0328899
4.15072	-0.721917	-1.12182	-1.59202	-1.91699	-1.67536	-1.01499	uV				31	-0.417858			31	-2.04255			31	5.29923			31	-0.0536265
4.16096	-0.714139	-1.13592	-1.60167	-1.92175	-1.65048	-0.974703	uV				31.1	-0.423465			31.1	-1.94574			31.1	5.41895			31.1	-0.074722
4.1712	-0.703802	-1.14666	-1.60852	-1.92351	-1.62589	-0.934372	uV				31.2	-0.428866			31.2	-1.84474			31.2	5.53997			31.2	-0.0961357
4.18144	-0.691315	-1.15381	-1.61252	-1.92214	-1.60118	-0.894865	uV				31.3	-0.434045			31.3	-1.73953			31.3	5.6623			31.3	-0.117827
4.19168	-0.676995	-1.15747	-1.61366	-1.91761	-1.57597	-0.856927	uV				31.4	-0.438985			31.4	-1.63009			31.4	5.78591			31.4	-0.139754
4.20192	-0.661042	-1.15796	-1.61203	-1.9099	-1.55001	-0.821101	uV				31.5	-0.44367			31.5	-1.5164			31.5	5.91079			31.5	-0.161878
4.21216	-0.643572	-1.15585	-1.60786	-1.89905	-1.52314	-0.787797	uV				31.6	-0.448084			31.6	-1.39845			31.6	6.03694			31.6	-0.184156
4.2224	-0.624701	-1.15181	-1.60143	-1.88516	-1.49523	-0.757301	uV				31.7	-0.452209			31.7	-1.2762			31.7	6.16435			31.7	-0.206549
4.23264	-0.604665	-1.14653	-1.59306	-1.86841	-1.46616	-0.729725	uV				31.8	-0.45603			31.8	-1.14965			31.8	6.29301			31.8	-0.229015
4.24288	-0.583902	-1.14064	-1.58306	-1.84913	-1.43574	-0.705005	uV				31.9	-0.45953			31.9	-1.01877			31.9	6.4229			31.9	-0.251514
4.25312	-0.56307	-1.13468	-1.57171	-1.82774	-1.40371	-0.682929	uV				32	-0.462693			32	-0.88355			32	6.55402			32	-0.274005
4.26336	-0.542977	-1.12906	-1.55925	-1.80474	-1.36978	-0.66313	uV				32.1	-0.465503			32.1	-0.743963			32.1	6.68635			32.1	-0.296447
4.2736	-0.524449	-1.12413	-1.54585	-1.78059	-1.33365	-0.645086	uV				32.2	-0.467942			32.2	-0.599993			32.2	6.81989			32.2	-0.3188
4.28384	-0.508198	-1.12009	-1.53167	-1.75564	-1.29505	-0.628187	uV				32.3	-0.469996			32.3	-0.45162			32.3	6.95463			32.3	-0.341023
4.29408	-0.494731	-1.11703	-1.51683	-1.73003	-1.25377	-0.611806	uV				32.4	-0.471646			32.4	-0.298826			32.4	7.09056			32.4	-0.363074
4.30432	-0.484324	-1.11488	-1.50141	-1.70372	-1.20966	-0.59534	uV				32.5	-0.472877			32.5	-0.14159			32.5	7.22766			32.5	-0.384914
4.31456	-0.477074	-1.11335	-1.48543	-1.67651	-1.1626	-0.578281	uV				32.6	-0.473673			32.6	0.0201055			32.6	7.36593			32.6	-0.406501
4.3248	-0.472962	-1.11194	-1.46893	-1.64816	-1.11258	-0.560342	uV				32.7	-0.474017			32.7	0.18628			32.7	7.50536			32.7	-0.427795
4.33504	-0.471907	-1.11009	-1.45193	-1.61846	-1.05966	-0.54145	uV				32.8	-0.473893			32.8	0.356954			32.8	7.64594			32.8	-0.448755
4.34528	-0.473785	-1.10729	-1.43427	-1.58734	-1.00408	-0.521584	uV				32.9	-0.473284			32.9	0.532145			32.9	7.78765			32.9	-0.46934
4.35552	-0.478404	-1.10324	-1.41562	-1.55483	-0.946275	-0.500777	uV				33	-0.472173			33	0.711873			33	7.93049			33	-0.489509
4.36576	-0.485475	-1.09805	-1.39571	-1.52104	-0.886932	-0.479373	uV				33.1	-0.470546			33.1	0.896156			33.1	8.07445			33.1	-0.509222
4.376	-0.494611	-1.09204	-1.37463	-1.48614	-0.826934	-0.458129	uV				33.2	-0.468384			33.2	1.08502			33.2	8.21952			33.2	-0.528438
4.38624	-0.505358	-1.08547	-1.35269	-1.45027	-0.76727	-0.437869	uV				33.3	-0.465672			33.3	1.27847			33.3	8.36568			33.3	-0.547116
4.39648	-0.517263	-1.07842	-1.33023	-1.41354	-0.708891	-0.419104	uV				33.4	-0.462393			33.4	1.47654			33.4	8.51294			33.4	-0.565215
4.40672	-0.529946	-1.0709	-1.3075	-1.37607	-0.652557	-0.402057	uV				33.5	-0.458531			33.5	1.67923			33.5	8.66127			33.5	-0.582695
4.41696	-0.543125	-1.0631	-1.28469	-1.33797	-0.598712	-0.386889	uV				33.6	-0.45407			33.6	1.88659			33.6	8.81067			33.6	-0.599515
4.4272	-0.556599	-1.05523	-1.26192	-1.29939	-0.547439	-0.373723	uV				33.7	-0.448993			33.7	2.09861			33.7	8.96113			33.7	-0.615634
4.43744	-0.570174	-1.04732	-1.2392	-1.26055	-0.498495	-0.36252	uV				33.8	-0.443283			33.8	2.31532			33.8	9.11264			33.8	-0.631012
4.44768	-0.58358	-1.03925	-1.21647	-1.2217	-0.451421	-0.353062	uV				33.9	-0.436925			33.9	2.53674			33.9	9.26519			33.9	-0.645606
4.45792	-0.596411	-1.0309	-1.19369	-1.18305	-0.405677	-0.345035	uV				34	-0.429902			34	2.76289			34	9.41876			34	-0.659378
4.46816	-0.608136	-1.02222	-1.17078	-1.14481	-0.360772	-0.338079	uV				34.1	-0.422197			34.1	2.99379			34.1	9.57336			34.1	-0.672286
4.4784	-0.61817	-1.01312	-1.14767	-1.10707	-0.316344	-0.331814	uV				34.2	-0.413794			34.2	3.22946			34.2	9.72896			34.2	-0.684289
4.48864	-0.625983	-1.00349	-1.12424	-1.06988	-0.272199	-0.325896	uV				34.3	-0.404678			34.3	3.46991			34.3	9.88557			34.3	-0.695346
4.49888	-0.631215	-0.993244	-1.10041	-1.03322	-0.228301	-0.320062	uV				34.4	-0.39483			34.4	3.71517			34.4	10.0432			34.4	-0.705417
4.50912	-0.63373	-0.982291	-1.07615	-0.997022	-0.184741	-0.31412	uV				34.5	-0.384235			34.5	3.96525			34.5	10.2017			34.5	-0.714462
4.51936	-0.633616	-0.970568	-1.05151	-0.961223	-0.141705	-0.307918	uV				34.6	-0.372877			34.6	4.22017			34.6	10.3613			34.6	-0.722438
4.5296	-0.631122	-0.958129	-1.02658	-0.925752	-0.0994509	-0.301333	uV				34.7	-0.360739			34.7	4.47996			34.7	10.5218			34.7	-0.729306
4.53984	-0.626573	-0.945229	-1.00148	-0.890543	-0.0582779	-0.29424	uV				34.8	-0.347805			34.8	4.74463			34.8	10.6832			34.8	-0.735025
4.55008	-0.620298	-0.932317	-0.976268	-0.855545	-0.0184959	-0.286485	uV				34.9	-0.334058			34.9	5.0142			34.9	10.8456			34.9	-0.739554
4.56032	-0.612586	-0.919954	-0.950928	-0.820743	0.0196131	-0.277894	uV				35	-0.319483			35	5.28869			35	11.0089			35	-0.742851
4.57056	-0.603689	-0.908686	-0.925325	-0.786203	0.0558367	-0.268343	uV				35.1	-0.304063			35.1	5.5681			35.1	11.1732			35.1	-0.744871
4.5808	-0.593836	-0.898851	-0.899386	-0.752114	0.0900658	-0.257785	uV				35.2	-0.287791			35.2	5.85237			35.2	11.3383			35.2	-0.74554
4.59104	-0.583257	-0.890369	-0.873364	-0.718825	0.12231	-0.246187	uV				35.3	-0.270662			35.3	6.14142			35.3	11.5043			35.3	-0.744777
4.60128	-0.572184	-0.882821	-0.847822	-0.686821	0.152689	-0.233455	uV				35.4	-0.252667			35.4	6.43517			35.4	11.6712			35.4	-0.742503
4.61152	-0.560848	-0.875801	-0.823253	-0.65665	0.18141	-0.219461	uV				35.5	-0.233802			35.5	6.73353			35.5	11.8389			35.5	-0.738638
4.62176	-0.549463	-0.869123	-0.799778	-0.628799	0.208727	-0.204104	uV				35.6	-0.21406			35.6	7.03642			35.6	12.0074			35.6	-0.733102
4.632	-0.538222	-0.862606	-0.777263	-0.60355	0.23491	-0.187336	uV				35.7	-0.193434			35.7	7.34376			35.7	12.1767			35.7	-0.725815
4.64224	-0.527299	-0.855842	-0.755596	-0.580865	0.260205	-0.169157	uV				35.8	-0.171917			35.8	7.65548			35.8	12.3468			35.8	-0.716698
4.65248	-0.516854	-0.848328	-0.734704	-0.560338	0.284818	-0.149611	uV				35.9	-0.149505			35.9	7.97148			35.9	12.5177			35.9	-0.70567
4.66272	-0.507032	-0.83973	-0.71439	-0.541249	0.308889	-0.128806	uV				36	-0.126189			36	8.29169			36	12.6892			36	-0.692652
4.67296	-0.497958	-0.829901	-0.694314	-0.522697	0.332484	-0.106903	uV				36.1	-0.101964			36.1	8.61603			36.1	12.8615			36.1	-0.677564
4.6832	-0.489715	-0.818745	-0.674155	-0.503793	0.355597	-0.08409	uV				36.2	-0.0768241			36.2	8.94442			36.2	13.0344			36.2	-0.660326
4.69344	-0.482339	-0.806204	-0.653776	-0.483857	0.378157	-0.0605374	uV				36.3	-0.0507619			36.3	9.27677			36.3	13.2081			36.3	-0.640858
4.70368	-0.475815	-0.792331	-0.633259	-0.462568	0.400055	-0.036383	uV				36.4	-0.0237713			36.4	9.613			36.4	13.3823			36.4	-0.619081
4.71392	-0.470105	-0.777296	-0.61283	-0.44002	0.421181	-0.0117359	uV				36.5	0.00415391			36.5	9.95304			36.5	13.5572			36.5	-0.594914
4.72416	-0.46518	-0.761347	-0.592804	-0.416686	0.441451	0.0133168	uV				36.6	0.0330202			36.6	10.2968			36.6	13.7327			36.6	-0.568277
4.7344	-0.461042	-0.74478	-0.57358	-0.393291	0.460827	0.0387205	uV				36.7	0.062834			36.7	10.6442			36.7	13.9087			36.7	-0.539091
4.74464	-0.45771	-0.727903	-0.555624	-0.370634	0.479321	0.064453	uV				36.8	0.0936016			36.8	10.9951			36.8	14.0853			36.8	-0.507276
4.75488	-0.455171	-0.71095	-0.539364	-0.349411	0.496978	0.0904919	uV				36.9	0.125329			36.9	11.3496			36.9	14.2625			36.9	-0.472752
4.76512	-0.453293	-0.693989	-0.525015	-0.330073	0.513865	0.116782	uV				37	0.158024			37	11.7074			37	14.4401			37	-0.435439
4.77536	-0.451777	-0.676891	-0.512495	-0.312759	0.530063	0.143243	uV				37.1	0.191691			37.1	12.0685			37.1	14.6183			37.1	-0.395257
4.7856	-0.450288	-0.659418	-0.501597	-0.29728	0.545661	0.169811	uV				37.2	0.226338			37.2	12.4329			37.2	14.7969			37.2	-0.352127
4.79584	-0.448734	-0.641391	-0.492255	-0.283161	0.560759	0.196462	uV				37.3	0.26197			37.3	12.8004			37.3	14.976			37.3	-0.305969
4.80608	-0.447306	-0.622832	-0.484512	-0.269704	0.575448	0.223222	uV				37.4	0.298595			37.4	13.171			37.4	15.1555			37.4	-0.256702
4.81632	-0.44619	-0.603945	-0.478121	-0.256081	0.589774	0.250136	uV				37.5	0.336217			37.5	13.5446			37.5	15.3354			37.5	-0.204246
4.82656	-0.445291	-0.584974	-0.472397	-0.241428	0.603684	0.277225	uV				37.6	0.374845			37.6	13.9211			37.6	15.5157			37.6	-0.148523
4.8368	-0.444332	-0.566027	-0.466674	-0.22496	0.616989	0.304433	uV				37.7	0.414484			37.7	14.3004			37.7	15.6964			37.7	-0.0894523
4.84704	-0.443092	-0.546938	-0.460763	-0.206105	0.629366	0.331616	uV				37.8	0.455141			37.8	14.6825			37.8	15.8774			37.8	-0.0269536
4.85728	-0.441461	-0.527222	-0.454818	-0.184649	0.640423	0.358572	uV				37.9	0.496821			37.9	15.0672			37.9	16.0587			37.9	0.0390527
4.86752	-0.439332	-0.506186	-0.448947	-0.160829	0.649816	0.385133	uV				38	0.539532			38	15.4546			38	16.2403			38	0.108646
4.87776	-0.436572	-0.483187	-0.443136	-0.135313	0.65739	0.411256	uV				38.1	0.583279			38.1	15.8444			38.1	16.4222			38.1	0.181908
4.888	-0.433112	-0.457833	-0.437427	-0.109128	0.663282	0.437089	uV				38.2	0.62807			38.2	16.2366			38.2	16.6044			38.2	0.258916
4.89824	-0.429033	-0.43003	-0.43194	-0.0835463	0.667948	0.462979	uV				38.3	0.67391			38.3	16.6312			38.3	16.7868			38.3	0.339751
4.90848	-0.424489	-0.399914	-0.426731	-0.0599136	0.672088	0.489378	uV				38.4	0.720806			38.4	17.028			38.4	16.9694			38.4	0.424493
4.91872	-0.41951	-0.367801	-0.421653	-0.0394108	0.676494	0.516702	uV				38.5	0.768764			38.5	17.427			38.5	17.1522			38.5	0.513222
4.92896	-0.41393	-0.334145	-0.416386	-0.0228239	0.681859	0.545195	uV				38.6	0.81779			38.6	17.8282			38.6	17.3351			38.6	0.606017
4.9392	-0.407551	-0.299459	-0.410536	-0.0104282	0.688623	0.574879	uV				38.7	0.867892			38.7	18.2313			38.7	17.5183			38.7	0.702959
4.94944	-0.400299	-0.264298	-0.40371	-0.0019935	0.696884	0.605566	uV				38.8	0.919075			38.8	18.6363			38.8	17.7015			38.8	0.804128
4.95968	-0.39217	-0.229348	-0.395484	0.00313489	0.706417	0.636927	uV				38.9	0.971346			38.9	19.0432			38.9	17.8849			38.9	0.909602
4.96992	-0.383112	-0.195533	-0.385405	0.00590159	0.716759	0.668581	uV				39	1.02471			39	19.4519			39	18.0683			39	1.01946
4.98016	-0.373076	-0.164016	-0.373146	0.00737075	0.727344	0.700216	uV				39.1	1.07918			39.1	19.8623			39.1	18.2518			39.1	1.13379
4.9904	-0.36219	-0.136069	-0.358697	0.00856877	0.737635	0.731654	uV				39.2	1.13475			39.2	20.2743			39.2	18.4354			39.2	1.25266
5.00064	-0.350838	-0.112848	-0.34239	0.0103844	0.747212	0.762831	uV				39.3	1.19143			39.3	20.6878			39.3	18.619			39.3	1.37616
5.01088	-0.339477	-0.0950666	-0.324786	0.013521	0.755813	0.793727	uV				39.4	1.24924			39.4	21.1027			39.4	18.8026			39.4	1.50436
5.02112	-0.328359	-0.0826804	-0.306556	0.0184846	0.763334	0.824307	uV				39.5	1.30817			39.5	21.519			39.5	18.9861			39.5	1.63735
5.03136	-0.317496	-0.0748059	-0.288368	0.02562	0.769816	0.854512	uV				39.6	1.36823			39.6	21.9366			39.6	19.1696			39.6	1.7752
5.0416	-0.306949	-0.0699977	-0.270795	0.0351847	0.775427	0.884288	uV				39.7	1.42943			39.7	22.3554			39.7	19.3531			39.7	1.918
5.05184	-0.297082	-0.066683	-0.254227	0.0473784	0.780461	0.913624	uV				39.8	1.49178			39.8	22.7754			39.8	19.5365			39.8	2.06583
5.06208	-0.288444	-0.0635057	-0.238835	0.0622918	0.785317	0.942566	uV				39.9	1.55528			39.9	23.1963			39.9	19.7197			39.9	2.21875
5.07232	-0.281484	-0.0595465	-0.224603	0.079859	0.790464	0.971174	uV				40	1.61993			40	23.6182			40	19.9029			40	2.37687
5.08256	-0.276429	-0.0544484	-0.2114	0.0998772	0.796359	0.999429	uV				40.1	1.68575			40.1	24.041			40.1	20.0858			40.1	2.54022
5.0928	-0.273333	-0.0483533	-0.199031	0.122011	0.803334	1.02713	uV				40.2	1.75274			40.2	24.4646			40.2	20.2687			40.2	2.70876
5.10304	-0.272113	-0.041633	-0.187245	0.145744	0.811489	1.05384	uV				40.3	1.8209			40.3	24.8888			40.3	20.4514			40.3	2.88241
5.11328	-0.272474	-0.0346366	-0.175737	0.170414	0.820626	1.07897	uV				40.4	1.89023			40.4	25.3136			40.4	20.6339			40.4	3.06109
5.12352	-0.273872	-0.027643	-0.164205	0.195402	0.830263	1.10187	uV				40.5	1.96073			40.5	25.7388			40.5	20.8162			40.5	3.24474
5.13376	-0.275684	-0.0209255	-0.152421	0.220271	0.839743	1.12208	uV				40.6	2.03241			40.6	26.1644			40.6	20.9984			40.6	3.43326
5.144	-0.277538	-0.0147573	-0.140272	0.244699	0.848377	1.13946	uV				40.7	2.10528			40.7	26.5901			40.7	21.1804			40.7	3.62659
5.15424	-0.279382	-0.0093578	-0.127758	0.268366	0.855622	1.15427	uV				40.8	2.17932			40.8	27.016			40.8	21.3622			40.8	3.82465
5.16448	-0.281169	-0.00484513	-0.114979	0.291007	0.861196	1.1671	uV				40.9	2.25455			40.9	27.4419			40.9	21.5438			40.9	4.02736
5.17472	-0.282601	-0.00117345	-0.102116	0.31251	0.865138	1.17865	uV				41	2.33098			41	27.8678			41	21.7252			41	4.23465
5.18496	-0.283328	0.00197094	-0.0893811	0.332926	0.867798	1.18951	uV				41.1	2.40859			41.1	28.2934			41.1	21.9064			41.1	4.44643
5.1952	-0.283243	0.0052325	-0.0769698	0.352383	0.869771	1.19998	uV				41.2	2.4874			41.2	28.7186			41.2	22.0874			41.2	4.66264
5.20544	-0.282418	0.0095152	-0.0650096	0.371037	0.871801	1.20997	uV				41.3	2.5674			41.3	29.1435			41.3	22.2683			41.3	4.88319
5.21568	-0.280867	0.0157814	-0.053528	0.389042	0.874679	1.21904	uV				41.4	2.64861			41.4	29.5678			41.4	22.4488			41.4	5.10801
5.22592	-0.278485	0.0248003	-0.0424313	0.406506	0.879121	1.22662	uV				41.5	2.73101			41.5	29.9915			41.5	22.6292			41.5	5.33703
5.23616	-0.275165	0.03694	-0.0315042	0.423463	0.885675	1.23213	uV				41.6	2.81463			41.6	30.4145			41.6	22.8094			41.6	5.57016
5.2464	-0.270821	0.0520748	-0.0204341	0.439879	0.894634	1.23521	uV				41.7	2.89945			41.7	30.8366			41.7	22.9893			41.7	5.80733
5.25664	-0.265347	0.0696374	-0.00884877	0.455675	0.906021	1.23575	uV				41.8	2.98548			41.8	31.2577			41.8	23.169			41.8	6.04846
5.26688	-0.258624	0.0887801	0.0036393	0.470702	0.919626	1.23393	uV				41.9	3.07273			41.9	31.6777			41.9	23.3484			41.9	6.29348
5.27712	-0.250554	0.108585	0.0173699	0.484754	0.935106	1.23014	uV				42	3.16119			42	32.0966			42	23.5276			42	6.5423
5.28736	-0.241078	0.128251	0.0325633	0.497621	0.952103	1.22494	uV				42.1	3.25087			42.1	32.5142			42.1	23.7066			42.1	6.79486
5.2976	-0.230196	0.147188	0.0492828	0.509148	0.970342	1.21895	uV				42.2	3.34177			42.2	32.9303			42.2	23.8853			42.2	7.05108
5.30784	-0.218024	0.165006	0.0674446	0.51923	0.989651	1.21286	uV				42.3	3.4339			42.3	33.345			42.3	24.0637			42.3	7.31088
5.31808	-0.204823	0.181459	0.0868295	0.527827	1.0099	1.20739	uV				42.4	3.52726			42.4	33.7581			42.4	24.2419			42.4	7.57418
5.32832	-0.190975	0.19645	0.107065	0.535013	1.0309	1.20317	uV				42.5	3.62184			42.5	34.1694			42.5	24.4198			42.5	7.84091
5.33856	-0.176943	0.210039	0.127632	0.540971	1.05227	1.20066	uV				42.6	3.71766			42.6	34.5789			42.6	24.5974			42.6	8.11099
5.3488	-0.163233	0.222403	0.147932	0.545892	1.07341	1.20008	uV				42.7	3.81472			42.7	34.9864			42.7	24.7748			42.7	8.38434
5.35904	-0.150323	0.233803	0.167394	0.549897	1.09354	1.20124	uV				42.8	3.91301			42.8	35.3919			42.8	24.9518			42.8	8.66089
5.36928	-0.138538	0.244596	0.185541	0.553099	1.11182	1.20362	uV				42.9	4.01254			42.9	35.7953			42.9	25.1286			42.9	8.94056
5.37952	-0.128038	0.255115	0.202027	0.555663	1.12752	1.20641	uV				43	4.11332			43	36.1964			43	25.3051			43	9.22327
5.38976	-0.118931	0.265407	0.216672	0.557771	1.14015	1.20868	uV				43.1	4.21535			43.1	36.5951			43.1	25.4812			43.1	9.50895
5.4	-0.111296	0.27526	0.229483	0.559543	1.14957	1.20959	uV				43.2	4.31862			43.2	36.9913			43.2	25.6571			43.2	9.79752
5.41024	-0.105006	0.284585	0.240652	0.561049	1.15592	1.20857	uV				43.3	4.42315			43.3	37.3849			43.3	25.8327			43.3	10.0889
5.42048	-0.099584	0.293606	0.250523	0.562384	1.15959	1.20545	uV				43.4	4.52893			43.4	37.7759			43.4	26.0079			43.4	10.383
5.43072	-0.0943465	0.302504	0.259555	0.56368	1.16108	1.20043	uV				43.5	4.63597			43.5	38.164			43.5	26.1828			43.5	10.6798
5.44096	-0.0886834	0.311063	0.268262	0.565078	1.16094	1.19402	uV				43.6	4.74427			43.6	38.5492			43.6	26.3574			43.6	10.9792
5.4512	-0.0822291	0.31887	0.277152	0.566697	1.15968	1.18694	uV				43.7	4.85383			43.7	38.9314			43.7	26.5317			43.7	11.2811
5.46144	-0.0748989	0.325708	0.28667	0.56862	1.1578	1.17987	uV				43.8	4.96466			43.8	39.3104			43.8	26.7057			43.8	11.5854
5.47168	-0.0668888	0.331559	0.297145	0.570899	1.15577	1.17341	uV				43.9	5.07676			43.9	39.6862			43.9	26.8792			43.9	11.892
5.48192	-0.058623	0.336415	0.308766	0.573583	1.154	1.16788	uV				44	5.19012			44	40.0587			44	27.0525			44	12.201
5.49216	-0.0506063	0.340291	0.321576	0.576782	1.15286	1.16338	uV				44.1	5.30477			44.1	40.4277			44.1	27.2254			44.1	12.5121
5.5024	-0.0432491	0.343306	0.335484	0.580718	1.15253	1.15977	uV				44.2	5.42069			44.2	40.7931			44.2	27.3979			44.2	12.8254
5.51264	-0.0367607	0.345584	0.350288	0.585739	1.15297	1.15679	uV				44.3	5.53789			44.3	41.1549			44.3	27.5701			44.3	13.1407
5.52288	-0.0311344	0.347148	0.365706	0.592282	1.15389	1.15413	uV				44.4	5.65637			44.4	41.5129			44.4	27.7419			44.4	13.458
5.53312	-0.0262043	0.348	0.381419	0.600781	1.15481	1.15155	uV				44.5	5.77614			44.5	41.8669			44.5	27.9134			44.5	13.7772
5.54336	-0.0217425	0.348253	0.39711	0.611572	1.15517	1.14892	uV				44.6	5.89719			44.6	42.217			44.6	28.0845			44.6	14.0982
5.5536	-0.0175542	0.348082	0.412509	0.624805	1.15453	1.14624	uV				44.7	6.01954			44.7	42.563			44.7	28.2551			44.7	14.4209
5.56384	-0.0135231	0.34761	0.427431	0.640396	1.15269	1.1436	uV				44.8	6.14318			44.8	42.9048			44.8	28.4254			44.8	14.7453
5.57408	-0.00959536	0.346906	0.441809	0.658042	1.14978	1.14119	uV				44.9	6.26811			44.9	43.2422			44.9	28.5954			44.9	15.0713
5.58432	-0.00572703	0.345994	0.455694	0.677272	1.14628	1.13916	uV				45	6.39435			45	43.5752			45	28.7649			45	15.3989
5.59456	-0.00183467	0.344815	0.469231	0.697522	1.14286	1.13769	uV				45.1	6.52188			45.1	43.9037			45.1	28.934			45.1	15.7278
5.6048	0.0022135	0.343308	0.482606	0.718203	1.14031	1.13691	uV				45.2	6.65072			45.2	44.2276			45.2	29.1027			45.2	16.0581
5.61504	0.00655417	0.341635	0.495982	0.73875	1.13933	1.13691	uV				45.3	6.78085			45.3	44.547			45.3	29.2711			45.3	16.3896
5.62528	0.0112519	0.34015	0.50945	0.758648	1.1405	1.13772	uV				45.4	6.91228			45.4	44.862			45.4	29.439			45.4	16.7222
5.63552	0.0162304	0.339004	0.523002	0.777431	1.14416	1.13937	uV				45.5	7.04499			45.5	45.1724			45.5	29.6066			45.5	17.0559
5.64576	0.0212549	0.337969	0.536538	0.794696	1.1505	1.1419	uV				45.6	7.179			45.6	45.4783			45.6	29.7739			45.6	17.3904
5.656	0.0259881	0.336818	0.549911	0.810117	1.15955	1.14535	uV				45.7	7.3143			45.7	45.7798			45.7	29.9408			45.7	17.7258
5.66624	0.0301057	0.33571	0.562973	0.823486	1.17117	1.14982	uV				45.8	7.45089			45.8	46.0768			45.8	30.1074			45.8	18.0619
5.67648	0.0334264	0.335009	0.575614	0.83476	1.18512	1.15537	uV				45.9	7.58875			45.9	46.3693			45.9	30.2736			45.9	18.3986
5.68672	0.0359983	0.334916	0.587775	0.844088	1.20097	1.16202	uV				46	7.7279			46	46.6574			46	30.4395			46	18.7358
5.69696	0.0380995	0.335457	0.599435	0.851789	1.21819	1.16968	uV				46.1	7.86833			46.1	46.9411			46.1	30.6052			46.1	19.0734
5.7072	0.0401479	0.336659	0.610585	0.858275	1.2361	1.17809	uV				46.2	8.01003			46.2	47.2203			46.2	30.7705			46.2	19.4113
5.71744	0.042556	0.33852	0.621206	0.863918	1.25401	1.18688	uV				46.3	8.15301			46.3	47.4952			46.3	30.9355			46.3	19.7494
5.72768	0.0455903	0.340883	0.631262	0.86891	1.27127	1.1956	uV				46.4	8.29726			46.4	47.7656			46.4	31.1003			46.4	20.0875
5.73792	0.0492924	0.343496	0.640716	0.873174	1.28736	1.20382	uV				46.5	8.44278			46.5	48.0317			46.5	31.2648			46.5	20.4257
5.74816	0.0534877	0.346128	0.649547	0.876364	1.30196	1.21123	uV				46.6	8.58957			46.6	48.2934			46.6	31.429			46.6	20.7637
5.7584	0.0578676	0.34855	0.657765	0.877986	1.31489	1.2177	uV				46.7	8.73763			46.7	48.5507			46.7	31.5929			46.7	21.1015
5.76864	0.0621011	0.350516	0.665414	0.87759	1.32607	1.22327	uV				46.8	8.88695			46.8	48.8037			46.8	31.7567			46.8	21.439
5.77888	0.0659257	0.35185	0.672544	0.874968	1.33539	1.22808	uV				46.9	9.03752			46.9	49.0523			46.9	31.9201			46.9	21.776
5.78912	0.0691893	0.352584	0.679182	0.870285	1.34266	1.2323	uV				47	9.18936			47	49.2967			47	32.0834			47	22.1125
5.79936	0.0718396	0.352988	0.685319	0.864076	1.34759	1.23607	uV				47.1	9.34245			47.1	49.5366			47.1	32.2465			47.1	22.4484
5.8096	0.073887	0.353488	0.690906	0.857124	1.34986	1.23945	uV				47.2	9.4968			47.2	49.7723			47.2	32.4093			47.2	22.7835
5.81984	0.0753678	0.354539	0.695892	0.850248	1.34925	1.24246	uV				47.3	9.6524			47.3	50.0037			47.3	32.572			47.3	23.1178
5.83008	0.0763252	0.356486	0.70026	0.844098	1.34576	1.24506	uV				47.4	9.80925			47.4	50.2308			47.4	32.7344			47.4	23.4511
5.84032	0.0768099	0.359461	0.70408	0.839042	1.33962	1.24726	uV				47.5	9.96735			47.5	50.4537			47.5	32.8967			47.5	23.7833
5.85056	0.0768856	0.363362	0.70752	0.835141	1.33135	1.24908	uV				47.6	10.1267			47.6	50.6722			47.6	33.0588			47.6	24.1144
5.8608	0.0766322	0.367926	0.710827	0.83221	1.32157	1.25055	uV				47.7	10.2873			47.7	50.8866			47.7	33.2208			47.7	24.4443
5.87104	0.0761433	0.372847	0.714279	0.829921	1.31097	1.25168	uV				47.8	10.4491			47.8	51.0967			47.8	33.3826			47.8	24.7728
5.88128	0.0755245	0.377889	0.718152	0.827958	1.3001	1.25245	uV				47.9	10.6122			47.9	51.3025			47.9	33.5442			47.9	25.0998
5.89152	0.0749003	0.382945	0.722683	0.826066	1.28932	1.25274	uV				48	10.7765			48	51.5042			48	33.7057			48	25.4252
5.90176	0.074425	0.388025	0.728029	0.823985	1.27884	1.2524	uV				48.1	10.942			48.1	51.7016			48.1	33.8672			48.1	25.7489
5.912	0.0742865	0.393201	0.734298	0.821465	1.26871	1.2513	uV				48.2	11.1088			48.2	51.8948			48.2	34.0284			48.2	26.0709
5.92224	0.0746879	0.398541	0.741662	0.818427	1.25893	1.2494	uV				48.3	11.2767			48.3	52.0839			48.3	34.1896			48.3	26.391
5.93248	0.0758036	0.404077	0.750348	0.814924	1.24951	1.24681	uV				48.4	11.446			48.4	52.2688			48.4	34.3507			48.4	26.7091
5.94272	0.0777228	0.409825	0.760478	0.810853	1.24047	1.24378	uV				48.5	11.6164			48.5	52.4495			48.5	34.5117			48.5	27.0251
5.95296	0.0804071	0.415837	0.771975	0.805924	1.23188	1.24068	uV				48.6	11.7881			48.6	52.6261			48.6	34.6727			48.6	27.3388
5.9632	0.0836858	0.422252	0.784678	0.800157	1.22379	1.23786	uV				48.7	11.961			48.7	52.7985			48.7	34.8335			48.7	27.6503
5.97344	0.087302	0.429299	0.798453	0.794302	1.21621	1.2356	uV				48.8	12.1351			48.8	52.9669			48.8	34.9943			48.8	27.9594
5.98368	0.0909921	0.437241	0.813094	0.789566	1.20913	1.23403	uV				48.9	12.3104			48.9	53.1311			48.9	35.1551			48.9	28.266
5.99392	0.0945716	0.446269	0.828182	0.787034	1.20247	1.2331	uV				49	12.4869			49	53.2912			49	35.3158			49	28.57
6.00416	0.0979882	0.456385	0.843141	0.787392	1.19605	1.23265	uV				49.1	12.6647			49.1	53.4472			49.1	35.4765			49.1	28.8712
6.0144	0.101325	0.46734	0.857448	0.790954	1.18973	1.23248	uV				49.2	12.8436			49.2	53.5991			49.2	35.6372			49.2	29.1697
6.02464	0.104754	0.47868	0.870787	0.797689	1.18379	1.2324	uV				49.3	13.0238			49.3	53.7469			49.3	35.7978			49.3	29.4652
6.03488	0.108463	0.489859	0.88309	0.807233	1.1789	1.23231	uV				49.4	13.2051			49.4	53.8907			49.4	35.9585			49.4	29.7576
6.04512	0.112589	0.500372	0.894522	0.819042	1.17557	1.23216	uV				49.5	13.3877			49.5	54.0305			49.5	36.1192			49.5	30.047
6.05536	0.117184	0.50988	0.90539	0.83257	1.17359	1.23198	uV				49.6	13.5715			49.6	54.1662			49.6	36.2799			49.6	30.3331
6.0656	0.122219	0.518316	0.915983	0.84732	1.17221	1.23177	uV				49.7	13.7564			49.7	54.2979			49.7	36.4406			49.7	30.6158
6.07584	0.127618	0.525813	0.926417	0.862815	1.1706	1.23156	uV				49.8	13.9426			49.8	54.4255			49.8	36.6013			49.8	30.8952
6.08608	0.133293	0.532507	0.936581	0.878575	1.16801	1.23132	uV				49.9	14.13			49.9	54.5492			49.9	36.7621			49.9	31.1709
6.09632	0.139163	0.538448	0.946163	0.894078	1.16383	1.23101	uV				50	14.3185			50	54.6689			50	36.9229			50	31.4431
6.10656	0.14515	0.543732	0.954722	0.90871	1.15755	1.23057	uV				50.1	14.5082			50.1	54.7846			50.1	37.0838			50.1	31.7115
6.1168	0.151149	0.548559	0.961798	0.921815	1.149	1.22998	uV				50.2	14.6992			50.2	54.8964			50.2	37.2448			50.2	31.9762
6.12704	0.157003	0.553006	0.96703	0.932858	1.1383	1.22924	uV				50.3	14.8913			50.3	55.0044			50.3	37.4058			50.3	32.2374
6.13728	0.162498	0.556856	0.970172	0.941469	1.12583	1.22841	uV				50.4	15.0846			50.4	55.1087			50.4	37.567			50.4	32.495
6.14752	0.167391	0.559752	0.971015	0.947335	1.1122	1.22756	uV				50.5	15.2791			50.5	55.2093			50.5	37.7281			50.5	32.7493
6.15776	0.171477	0.56148	0.969384	0.950273	1.09815	1.22681	uV				50.6	15.4749			50.6	55.3063			50.6	37.8894			50.6	33.0003
6.168	0.174653	0.562038	0.965295	0.950562	1.08451	1.22625	uV				50.7	15.6718			50.7	55.3999			50.7	38.0507			50.7	33.248
6.17824	0.176965	0.561543	0.959034	0.949014	1.07204	1.226	uV				50.8	15.87			50.8	55.49			50.8	38.2122			50.8	33.4926
6.18848	0.178606	0.560202	0.951039	0.946481	1.06132	1.22614	uV				50.9	16.0694			50.9	55.5768			50.9	38.3737			50.9	33.7342
6.19872	0.179858	0.558358	0.941778	0.943392	1.05277	1.22673	uV				51	16.27			51	55.6604			51	38.5353			51	33.9729
6.20896	0.181004	0.556472	0.931845	0.939883	1.04652	1.22778	uV				51.1	16.4718			51.1	55.7408			51.1	38.697			51.1	34.2086
6.2192	0.182224	0.555085	0.922076	0.936189	1.04253	1.22923	uV				51.2	16.6749			51.2	55.8181			51.2	38.8588			51.2	34.4417
6.22944	0.183547	0.554785	0.91346	0.932697	1.0407	1.23097	uV				51.3	16.8792			51.3	55.8925			51.3	39.0207			51.3	34.672
6.23968	0.184846	0.556156	0.906892	0.92976	1.04084	1.23277	uV				51.4	17.0847			51.4	55.9639			51.4	39.1827			51.4	34.8997
6.24992	0.185899	0.559699	0.902973	0.927603	1.04234	1.2344	uV				51.5	17.2915			51.5	56.0325			51.5	39.3448			51.5	35.125
6.26016	0.186477	0.565759	0.901922	0.926364	1.04413	1.23563	uV				51.6	17.4996			51.6	56.0983			51.6	39.507			51.6	35.3478
6.2704	0.186433	0.574511	0.903564	0.926096	1.04522	1.2363	uV				51.7	17.7089			51.7	56.1615			51.7	39.6693			51.7	35.5683
6.28064	0.185746	0.585948	0.907398	0.926744	1.0452	1.23641	uV				51.8	17.9195			51.8	56.2221			51.8	39.8318			51.8	35.7866
6.29088	0.184522	0.59984	0.912765	0.928213	1.04406	1.23607	uV				51.9	18.1313			51.9	56.2802			51.9	39.9943			51.9	36.0027
6.30112	0.182945	0.615761	0.919021	0.930431	1.04183	1.23547	uV				52	18.3444			52	56.3358			52	40.157			52	36.2168
6.31136	0.181222	0.633206	0.925647	0.933381	1.0385	1.23485	uV				52.1	18.5587			52.1	56.3892			52.1	40.3198			52.1	36.4289
6.3216	0.17952	0.651571	0.932275	0.93709	1.03418	1.2344	uV				52.2	18.7744			52.2	56.4402			52.2	40.4828			52.2	36.6392
6.33184	0.177945	0.669981	0.938664	0.94161	1.02916	1.23421	uV				52.3	18.9913			52.3	56.4891			52.3	40.6458			52.3	36.8476
6.34208	0.176546	0.687281	0.944642	0.946994	1.02374	1.23422	uV				52.4	19.2095			52.4	56.5359			52.4	40.809			52.4	37.0544
6.35232	0.175333	0.702395	0.95004	0.953244	1.01827	1.23434	uV				52.5	19.429			52.5	56.5807			52.5	40.9723			52.5	37.2596
6.36256	0.174305	0.714677	0.954683	0.960284	1.01305	1.23441	uV				52.6	19.6497			52.6	56.6235			52.6	41.1358			52.6	37.4632
6.3728	0.173474	0.723906	0.958447	0.967976	1.00826	1.2342	uV				52.7	19.8718			52.7	56.6645			52.7	41.2994			52.7	37.6654
6.38304	0.172863	0.7301	0.961325	0.976129	1.00393	1.23345	uV				52.8	20.0952			52.8	56.7037			52.8	41.4632			52.8	37.8663
6.39328	0.172504	0.733473	0.963434	0.98451	0.99987	1.2321	uV				52.9	20.3199			52.9	56.7413			52.9	41.6271			52.9	38.066
6.40352	0.172422	0.734488	0.964985	0.992907	0.995794	1.2304	uV				53	20.5458			53	56.7772			53	41.7911			53	38.2645
6.41376	0.17263	0.733812	0.966238	1.00122	0.991337	1.22856	uV				53.1	20.7731			53.1	56.8116			53.1	41.9553			53.1	38.4619
6.424	0.173125	0.732202	0.967461	1.00943	0.986139	1.22653	uV				53.2	21.0017			53.2	56.8446			53.2	42.1197			53.2	38.6583
6.43424	0.173901	0.730427	0.968885	1.01746	0.979917	1.22411	uV				53.3	21.2317			53.3	56.8762			53.3	42.2842			53.3	38.8539
6.44448	0.174971	0.72922	0.970662	1.02508	0.972521	1.22122	uV				53.4	21.4629			53.4	56.9066			53.4	42.4489			53.4	39.0487
6.45472	0.176371	0.729201	0.972826	1.03202	0.963965	1.21795	uV				53.5	21.6955			53.5	56.9357			53.5	42.6138			53.5	39.2427
6.46496	0.178172	0.73081	0.975268	1.03823	0.95443	1.21447	uV				53.6	21.9294			53.6	56.9638			53.6	42.7788			53.6	39.4362
6.4752	0.180461	0.734298	0.977716	1.04389	0.944255	1.21096	uV				53.7	22.1646			53.7	56.9908			53.7	42.944			53.7	39.6291
6.48544	0.183313	0.739716	0.97976	1.04932	0.933894	1.20757	uV				53.8	22.4012			53.8	57.0169			53.8	43.1093			53.8	39.8216
6.49568	0.18676	0.746891	0.980948	1.05477	0.923864	1.20434	uV				53.9	22.6392			53.9	57.0421			53.9	43.2749			53.9	40.0137
6.50592	0.190774	0.755417	0.98092	1.06037	0.914687	1.2012	uV				54	22.8784			54	57.0665			54	43.4406			54	40.2056
6.51616	0.195255	0.764722	0.979515	1.0662	0.906818	1.19794	uV				54.1	23.1191			54.1	57.0902			54.1	43.6065			54.1	40.3973
6.5264	0.200049	0.774186	0.976854	1.07224	0.900591	1.19434	uV				54.2	23.3611			54.2	57.1133			54.2	43.7726			54.2	40.5889
6.53664	0.204994	0.783264	0.973399	1.07837	0.896173	1.1902	uV				54.3	23.6044			54.3	57.1359			54.3	43.9389			54.3	40.7805
6.54688	0.209954	0.791578	0.969895	1.08435	0.893539	1.18542	uV				54.4	23.8491			54.4	57.158			54.4	44.1054			54.4	40.9722
6.55712	0.214838	0.798953	0.967088	1.08995	0.892484	1.18005	uV				54.5	24.0952			54.5	57.1797			54.5	44.2721			54.5	41.1642
6.56736	0.21961	0.805405	0.965634	1.0951	0.892642	1.17424	uV				54.6	24.3426			54.6	57.2011			54.6	44.439			54.6	41.3563
6.5776	0.224308	0.811102	0.96614	1.09973	0.893525	1.16818	uV				54.7	24.5915			54.7	57.2224			54.7	44.6061			54.7	41.5489
6.58784	0.229004	0.816299	0.968981	1.10367	0.894579	1.16205	uV				54.8	24.8417			54.8	57.2435			54.8	44.7734			54.8	41.7419
6.59808	0.233719	0.821277	0.974037	1.10666	0.895251	1.15607	uV				54.9	25.0933			54.9	57.2645			54.9	44.9409			54.9	41.9355
6.60832	0.238387	0.826286	0.980637	1.10849	0.895068	1.15044	uV				55	25.3463			55	57.2856			55	45.1086			55	42.1297
6.61856	0.242919	0.831512	0.987938	1.10915	0.893673	1.1451	uV				55.1	25.6007			55.1	57.3068			55.1	45.2765			55.1	42.3246
6.6288	0.247291	0.837057	0.995376	1.10881	0.890851	1.13965	uV				55.2	25.8564			55.2	57.3282			55.2	45.4446			55.2	42.5202
6.63904	0.25152	0.842944	1.00271	1.10787	0.886538	1.13369	uV				55.3	26.1134			55.3	57.3496			55.3	45.613			55.3	42.7165
6.64928	0.255606	0.849118	1.00976	1.10699	0.880824	1.12706	uV				55.4	26.3717			55.4	57.3713			55.4	45.7815			55.4	42.9134
6.65952	0.25952	0.855449	1.01615	1.10715	0.873925	1.1198	uV				55.5	26.6312			55.5	57.393			55.5	45.9502			55.5	43.111
6.66976	0.263232	0.861752	1.02138	1.10935	0.866155	1.11191	uV				55.6	26.8919			55.6	57.415			55.6	46.1191			55.6	43.3091
6.68	0.266718	0.867809	1.02488	1.1142	0.857877	1.10336	uV				55.7	27.1537			55.7	57.4371			55.7	46.2881			55.7	43.5078
6.69024	0.269954	0.873386	1.02621	1.12141	0.849461	1.09418	uV				55.8	27.4167			55.8	57.4595			55.8	46.4573			55.8	43.707
6.70048	0.272914	0.878241	1.02509	1.12975	0.841249	1.08453	uV				55.9	27.6806			55.9	57.482			55.9	46.6266			55.9	43.9067
6.71072	0.275584	0.882135	1.02141	1.13746	0.833518	1.07471	uV				56	27.9456			56	57.5047			56	46.7961			56	44.1068
6.72096	0.27796	0.884879	1.01535	1.14283	0.826464	1.06508	uV				56.1	28.2115			56.1	57.5277			56.1	46.9657			56.1	44.3074
6.7312	0.28004	0.886377	1.00735	1.14473	0.820191	1.05607	uV				56.2	28.4784			56.2	57.5509			56.2	47.1354			56.2	44.5085
6.74144	0.281838	0.886633	0.997903	1.14282	0.814717	1.04812	uV				56.3	28.7461			56.3	57.5744			56.3	47.3052			56.3	44.7098
6.75168	0.283385	0.885709	0.987446	1.13745	0.809984	1.04158	uV				56.4	29.0147			56.4	57.5981			56.4	47.4751			56.4	44.9116
6.76192	0.284725	0.883671	0.976295	1.12955	0.80588	1.03665	uV				56.5	29.284			56.5	57.6221			56.5	47.6451			56.5	45.1137
6.77216	0.285915	0.880571	0.964775	1.12021	0.802257	1.03336	uV				56.6	29.5541			56.6	57.6464			56.6	47.8152			56.6	45.3161
6.7824	0.28703	0.876432	0.953382	1.11031	0.798951	1.03153	uV				56.7	29.8249			56.7	57.6709			56.7	47.9853			56.7	45.5187
6.79264	0.288144	0.871281	0.942655	1.10033	0.795807	1.03083	uV				56.8	30.0963			56.8	57.6958			56.8	48.1556			56.8	45.7216
6.80288	0.289292	0.865211	0.932954	1.09058	0.79269	1.0308	uV				56.9	30.3684			56.9	57.721			56.9	48.3259			56.9	45.9247
6.81312	0.29047	0.858403	0.924533	1.08151	0.789495	1.0309	uV				57	30.6411			57	57.7464			57	48.4962			57	46.1279
6.82336	0.291691	0.851086	0.917692	1.07371	0.78616	1.03057	uV				57.1	30.9142			57.1	57.7723			57.1	48.6666			57.1	46.3314
6.8336	0.293008	0.843504	0.912797	1.06773	0.782667	1.02926	uV				57.2	31.1879			57.2	57.7984			57.2	48.837			57.2	46.5349
6.84384	0.294441	0.835957	0.909954	1.06383	0.779041	1.02646	uV				57.3	31.462			57.3	57.825			57.3	49.0074			57.3	46.7386
6.85408	0.295905	0.828685	0.908703	1.0617	0.775343	1.02179	uV				57.4	31.7365			57.4	57.8519			57.4	49.1778			57.4	46.9423
6.86432	0.297248	0.821621	0.908108	1.06039	0.771669	1.01503	uV				57.5	32.0114			57.5	57.8791			57.5	49.3482			57.5	47.146
6.87456	0.298321	0.814485	0.907164	1.05834	0.768128	1.00624	uV				57.6	32.2865			57.6	57.9068			57.6	49.5187			57.6	47.3498
6.8848	0.299002	0.807312	0.90513	1.05383	0.764838	0.995734	uV				57.7	32.562			57.7	57.9348			57.7	49.6891			57.7	47.5535
6.89504	0.299179	0.800681	0.901627	1.04545	0.76191	0.984148	uV				57.8	32.8376			57.8	57.9633			57.8	49.8595			57.8	47.7572
6.90528	0.298746	0.795207	0.896586	1.0327	0.75943	0.972281	uV				57.9	33.1135			57.9	57.9921			57.9	50.0298			57.9	47.9608
6.91552	0.297633	0.791034	0.89021	1.01614	0.757444	0.960941	uV				58	33.3895			58	58.0214			58	50.2001			58	48.1643
6.92576	0.295814	0.788025	0.882963	0.997309	0.755943	0.950743	uV				58.1	33.6656			58.1	58.0512			58.1	50.3704			58.1	48.3677
6.936	0.293308	0.786189	0.875502	0.978272	0.754846	0.941961	uV				58.2	33.9417			58.2	58.0814			58.2	50.5406			58.2	48.5709
6.94624	0.290194	0.785644	0.868488	0.960995	0.753999	0.934491	uV				58.3	34.2179			58.3	58.112			58.3	50.7107			58.3	48.7739
6.95648	0.286602	0.786363	0.862435	0.946828	0.753192	0.92793	uV				58.4	34.494			58.4	58.1432			58.4	50.8808			58.4	48.9767
6.96672	0.28271	0.78823	0.857728	0.936253	0.752182	0.92173	uV				58.5	34.7701			58.5	58.1748			58.5	51.0508			58.5	49.1793
6.97696	0.278717	0.791175	0.854667	0.928947	0.750732	0.915393	uV				58.6	35.046			58.6	58.2069			58.6	51.2206			58.6	49.3816
6.9872	0.274825	0.795054	0.853371	0.924089	0.74864	0.908615	uV				58.7	35.3218			58.7	58.2395			58.7	51.3904			58.7	49.5835
6.99744	0.271221	0.799518	0.853661	0.92072	0.745767	0.901338	uV				58.8	35.5973			58.8	58.2726			58.8	51.5601			58.8	49.7852
7.00768	0.268069	0.804167	0.855088	0.917996	0.742057	0.893682	uV				58.9	35.8727			58.9	58.3063			58.9	51.7296			58.9	49.9864
7.01792	0.265494	0.808786	0.857069	0.915261	0.73756	0.885818	uV				59	36.1477			59	58.3405			59	51.899			59	50.1873
7.02816	0.26358	0.813319	0.859017	0.911956	0.732432	0.877856	uV				59.1	36.4224			59.1	58.3752			59.1	52.0683			59.1	50.3877
7.0384	0.262351	0.817716	0.860406	0.907511	0.726954	0.869812	uV				59.2	36.6967			59.2	58.4105			59.2	52.2375			59.2	50.5878
7.04864	0.261761	0.821889	0.860837	0.901308	0.72154	0.861631	uV				59.3	36.9706			59.3	58.4464			59.3	52.4064			59.3	50.7873
7.05888	0.261697	0.825694	0.860078	0.89279	0.716695	0.85326	uV				59.4	37.244			59.4	58.4828			59.4	52.5752			59.4	50.9863
7.06912	0.261991	0.828851	0.858058	0.881654	0.712888	0.844712	uV				59.5	37.517			59.5	58.5199			59.5	52.7439			59.5	51.1848
7.07936	0.262454	0.831045	0.854822	0.868032	0.710418	0.836077	uV				59.6	37.7893			59.6	58.5575			59.6	52.9123			59.6	51.3827
7.0896	0.262915	0.832214	0.850468	0.852533	0.709337	0.827469	uV				59.7	38.0611			59.7	58.5957			59.7	53.0806			59.7	51.58
7.09984	0.263235	0.832526	0.845088	0.836127	0.709336	0.818928	uV				59.8	38.3323			59.8	58.6346			59.8	53.2486			59.8	51.7767
7.11008	0.263308	0.831892	0.838747	0.81989	0.709608	0.810336	uV				59.9	38.6027			59.9	58.6741			59.9	53.4165			59.9	51.9728
7.12032	0.263022	0.829754	0.831494	0.804741	0.709018	0.801393	uV				60	38.8725			60	58.7143			60	53.5841			60	52.1681
7.13056	0.262232	0.82559	0.823363	0.79126	0.70662	0.791686	uV				60.1	39.1415			60.1	58.7551			60.1	53.7515			60.1	52.3628
7.1408	0.260743	0.819401	0.81439	0.77966	0.701981	0.780833	uV				60.2	39.4097			60.2	58.7965			60.2	53.9187			60.2	52.5567
7.15104	0.25835	0.8115	0.804631	0.769894	0.69499	0.768637	uV				60.3	39.6771			60.3	58.8385			60.3	54.0856			60.3	52.7499
7.16128	0.254914	0.802063	0.794167	0.761816	0.685591	0.755199	uV				60.4	39.9437			60.4	58.881			60.4	54.2522			60.4	52.9422
7.17152	0.250448	0.791173	0.783084	0.755314	0.673909	0.740904	uV				60.5	40.2095			60.5	58.924			60.5	54.4185			60.5	53.1338
7.18176	0.245178	0.77907	0.771473	0.750364	0.660505	0.726314	uV				60.6	40.4745			60.6	58.9675			60.6	54.5846			60.6	53.3244
7.192	0.239528	0.766094	0.759474	0.746997	0.646325	0.712	uV				60.7	40.7386			60.7	59.0113			60.7	54.7503			60.7	53.5143
7.20224	0.234034	0.752554	0.747258	0.745215	0.632427	0.69837	uV				60.8	41.0019			60.8	59.0556			60.8	54.9157			60.8	53.7032
7.21248	0.229196	0.738837	0.734958	0.744913	0.61983	0.685558	uV				60.9	41.2644			60.9	59.1002			60.9	55.0807			60.9	53.8911
7.22272	0.225341	0.725533	0.72264	0.745843	0.609489	0.67342	uV				61	41.5259			61	59.1451			61	55.2454			61	54.0781
7.23296	0.222526	0.713259	0.710408	0.74761	0.602219	0.661639	uV				61.1	41.7866			61.1	59.1902			61.1	55.4097			61.1	54.2641
7.2432	0.220536	0.702386	0.698487	0.749716	0.598594	0.649881	uV				61.2	42.0464			61.2	59.2356			61.2	55.5735			61.2	54.4491
7.25344	0.218969	0.692983	0.687158	0.751623	0.598891	0.637908	uV				61.3	42.3053			61.3	59.2811			61.3	55.737			61.3	54.633
7.26368	0.217363	0.684933	0.676637	0.752818	0.603041	0.625636	uV				61.4	42.5633			61.4	59.3267			61.4	55.9001			61.4	54.8158
7.27392	0.215337	0.678017	0.667028	0.752901	0.610555	0.613109	uV				61.5	42.8203			61.5	59.3725			61.5	56.0627			61.5	54.9976
7.28416	0.212675	0.671968	0.658347	0.751662	0.620508	0.600453	uV				61.6	43.0765			61.6	59.4183			61.6	56.2248			61.6	55.1781
7.2944	0.209349	0.666526	0.65054	0.749134	0.631652	0.587816	uV				61.7	43.3316			61.7	59.4641			61.7	56.3865			61.7	55.3576
7.30464	0.205467	0.661482	0.643493	0.745586	0.642579	0.575338	uV				61.8	43.5858			61.8	59.5099			61.8	56.5477			61.8	55.5358
7.31488	0.201195	0.656663	0.637062	0.741444	0.651877	0.563142	uV				61.9	43.8391			61.9	59.5556			61.9	56.7083			61.9	55.7128
7.32512	0.196679	0.651905	0.631105	0.737139	0.658381	0.551355	uV				62	44.0913			62	59.6012			62	56.8685			62	55.8885
7.33536	0.19201	0.647046	0.625492	0.732951	0.661469	0.540107	uV				62.1	44.3426			62.1	59.6467			62.1	57.0281			62.1	56.063
7.3456	0.187233	0.641944	0.620105	0.728889	0.661072	0.529534	uV				62.2	44.5928			62.2	59.692			62.2	57.1872			62.2	56.2361
7.35584	0.182392	0.636506	0.61484	0.724678	0.657306	0.519756	uV				62.3	44.8421			62.3	59.737			62.3	57.3457			62.3	56.4079
7.36608	0.177578	0.630719	0.609626	0.719849	0.65026	0.510864	uV				62.4	45.0903			62.4	59.7818			62.4	57.5036			62.4	56.5784
7.37632	0.172931	0.624672	0.604422	0.713923	0.640241	0.502915	uV				62.5	45.3374			62.5	59.8263			62.5	57.6609			62.5	56.7474
7.38656	0.168609	0.618544	0.599242	0.706586	0.628034	0.495933	uV				62.6	45.5835			62.6	59.8704			62.6	57.8177			62.6	56.915
7.3968	0.164709	0.612578	0.594165	0.697772	0.614722	0.489923	uV				62.7	45.8286			62.7	59.9141			62.7	57.9737			62.7	57.0812
7.40704	0.161202	0.607036	0.58931	0.687624	0.601329	0.484868	uV				62.8	46.0726			62.8	59.9574			62.8	58.1292			62.8	57.2459
7.41728	0.157902	0.602159	0.58475	0.676453	0.588731	0.480728	uV				62.9	46.3154			62.9	60.0003			62.9	58.284			62.9	57.4091
7.42752	0.154509	0.59813	0.580478	0.66456	0.577751	0.477425	uV				63	46.5572			63	60.0426			63	58.4381			63	57.5707
7.43776	0.150705	0.595057	0.57645	0.652106	0.56913	0.474855	uV				63.1	46.7979			63.1	60.0844			63.1	58.5915			63.1	57.7307
7.448	0.146266	0.592968	0.572615	0.639157	0.563364	0.472891	uV				63.2	47.0375			63.2	60.1256			63.2	58.7442			63.2	57.8892
7.45824	0.141151	0.591811	0.568827	0.625721	0.560619	0.4714	uV				63.3	47.2759			63.3	60.1661			63.3	58.8962			63.3	58.046
7.46848	0.135519	0.591461	0.564796	0.611827	0.560718	0.47027	uV				63.4	47.5132			63.4	60.206			63.4	59.0474			63.4	58.2012
7.47872	0.129673	0.591738	0.560156	0.597589	0.563156	0.469445	uV				63.5	47.7493			63.5	60.2452			63.5	59.1979			63.5	58.3547
7.48896	0.123953	0.592426	0.554583	0.583191	0.567176	0.468914	uV				63.6	47.9842			63.6	60.2836			63.6	59.3477			63.6	58.5065
7.4992	0.118629	0.593295	0.54784	0.568801	0.571918	0.468643	uV				63.7	48.218			63.7	60.3213			63.7	59.4966			63.7	58.6565
7.50944	0.113815	0.594127	0.539768	0.554464	0.576585	0.468536	uV				63.8	48.4506			63.8	60.3581			63.8	59.6448			63.8	58.8048
7.51968	0.109455	0.594741	0.530339	0.540046	0.580568	0.468467	uV				63.9	48.682			63.9	60.394			63.9	59.7921			63.9	58.9512
7.52992	0.105355	0.595001	0.51975	0.525284	0.583503	0.468328	uV				64	48.9122			64	60.4291			64	59.9386			64	59.0959
7.54016	0.101259	0.594824	0.508483	0.509918	0.585264	0.468011	uV				64.1	49.1411			64.1	60.4632			64.1	60.0843			64.1	59.2386
7.5504	0.0969275	0.594174	0.497286	0.493867	0.585908	0.467374	uV				64.2	49.3688			64.2	60.4963			64.2	60.2291			64.2	59.3795
7.56064	0.0922138	0.593048	0.487048	0.477353	0.585595	0.466246	uV				64.3	49.5953			64.3	60.5283			64.3	60.3731			64.3	59.5185
7.57088	0.0870944	0.591455	0.47859	0.460911	0.584516	0.464478	uV				64.4	49.8205			64.4	60.5593			64.4	60.5161			64.4	59.6555
7.58112	0.0816614	0.589401	0.472439	0.445264	0.582853	0.461965	uV				64.5	50.0444			64.5	60.5892			64.5	60.6582			64.5	59.7906
7.59136	0.0760878	0.586873	0.468651	0.431113	0.580764	0.458643	uV				64.6	50.2671			64.6	60.6179			64.6	60.7995			64.6	59.9237
7.6016	0.0705833	0.583826	0.466766	0.418918	0.57838	0.454489	uV				64.7	50.4885			64.7	60.6455			64.7	60.9397			64.7	60.0547
7.61184	0.0653345	0.580192	0.465948	0.408773	0.575806	0.449507	uV				64.8	50.7085			64.8	60.6718			64.8	61.0791			64.8	60.1837
7.62208	0.0604438	0.575878	0.465279	0.400448	0.573098	0.443725	uV				64.9	50.9273			64.9	60.6968			64.9	61.2174			64.9	60.3106
7.63232	0.0559122	0.57079	0.464026	0.393561	0.570243	0.437186	uV				65	51.1447			65	60.7205			65	61.3548			65	60.4354
7.64256	0.0516862	0.564846	0.461735	0.387718	0.567143	0.429957	uV				65.1	51.3608			65.1	60.7429			65.1	61.4912			65.1	60.558
7.6528	0.0477179	0.558005	0.458312	0.382693	0.563625	0.422144	uV				65.2	51.5755			65.2	60.764			65.2	61.6265			65.2	60.6785
7.66304	0.0439846	0.550275	0.454099	0.378519	0.559474	0.413897	uV				65.3	51.789			65.3	60.7838			65.3	61.7609			65.3	60.7969
7.67328	0.0404777	0.541729	0.449734	0.375358	0.554492	0.405379	uV				65.4	52.001			65.4	60.8024			65.4	61.8942			65.4	60.9132
7.68352	0.037195	0.532506	0.445723	0.373393	0.548556	0.396711	uV				65.5	52.2118			65.5	60.8199			65.5	62.0265			65.5	61.0275
7.69376	0.0341396	0.522806	0.44209	0.372736	0.541649	0.38791	uV				65.6	52.4212			65.6	60.8362			65.6	62.1577			65.6	61.1396
7.704	0.0313132	0.512865	0.438473	0.373371	0.533846	0.378851	uV				65.7	52.6293			65.7	60.8514			65.7	62.2879			65.7	61.2498
7.71424	0.0287125	0.502934	0.434443	0.375178	0.52527	0.369291	uV				65.8	52.8361			65.8	60.8656			65.8	62.4169			65.8	61.3579
7.72448	0.026342	0.493256	0.429687	0.378011	0.516031	0.358947	uV				65.9	53.0416			65.9	60.8789			65.9	62.5449			65.9	61.464
7.73472	0.0242347	0.484032	0.424025	0.381749	0.506172	0.347583	uV				66	53.2457			66	60.8912			66	62.6719			66	61.5681
7.74496	0.0224658	0.475356	0.417386	0.386301	0.49566	0.3351	uV				66.1	53.4486			66.1	60.9025			66.1	62.7977			66.1	61.6703
7.7552	0.0211534	0.467186	0.409774	0.391547	0.484412	0.321593	uV				66.2	53.6501			66.2	60.9131			66.2	62.9223			66.2	61.7705
7.76544	0.0204506	0.459364	0.401155	0.397269	0.47235	0.307389	uV				66.3	53.8503			66.3	60.9228			66.3	63.0459			66.3	61.8687
7.77568	0.020526	0.451646	0.391367	0.403127	0.459465	0.292995	uV				66.4	54.0492			66.4	60.9318			66.4	63.1683			66.4	61.9651
7.78592	0.0215347	0.443718	0.380154	0.408697	0.445852	0.278963	uV				66.5	54.2468			66.5	60.9401			66.5	63.2896			66.5	62.0595
7.79616	0.0235919	0.435197	0.367305	0.413586	0.431716	0.265724	uV				66.6	54.4431			66.6	60.9477			66.6	63.4097			66.6	62.1521
7.8064	0.0267525	0.425678	0.352811	0.417554	0.417348	0.253479	uV				66.7	54.6381			66.7	60.9547			66.7	63.5286			66.7	62.2428
7.81664	0.0309887	0.414788	0.336991	0.420602	0.403081	0.242191	uV				66.8	54.8318			66.8	60.9612			66.8	63.6464			66.8	62.3316
7.82688	0.0361646	0.40224	0.32053	0.422946	0.389255	0.231642	uV				66.9	55.0242			66.9	60.9671			66.9	63.7629			66.9	62.4186
7.83712	0.042036	0.38786	0.304363	0.424916	0.376191	0.221536	uV				67	55.2154			67	60.9725			67	63.8783			67	62.5038
7.84736	0.0482825	0.371619	0.289398	0.4268	0.364188	0.211591	uV				67.1	55.4052			67.1	60.9775			67.1	63.9924			67.1	62.5872
7.8576	0.054536	0.353639	0.276297	0.428703	0.353515	0.201589	uV				67.2	55.5937			67.2	60.9821			67.2	64.1053			67.2	62.6688
7.86784	0.0603875	0.334193	0.265397	0.430466	0.344406	0.191384	uV				67.3	55.781			67.3	60.9863			67.3	64.217			67.3	62.7487
7.87808	0.0654049	0.313676	0.256663	0.431701	0.337037	0.180858	uV				67.4	55.967			67.4	60.9903			67.4	64.3274			67.4	62.8268
7.88832	0.0691898	0.292573	0.24962	0.431931	0.331491	0.169875	uV				67.5	56.1517			67.5	60.994			67.5	64.4366			67.5	62.9031
7.89856	0.0714527	0.271414	0.243519	0.430708	0.327728	0.158282	uV				67.6	56.3351			67.6	60.9975			67.6	64.5445			67.6	62.9778
7.9088	0.0720708	0.250722	0.237784	0.427644	0.325559	0.145959	uV				67.7	56.5172			67.7	61.0008			67.7	64.6512			67.7	63.0508
7.91904	0.0711091	0.230961	0.232381	0.422427	0.32464	0.132876	uV				67.8	56.6981			67.8	61.0041			67.8	64.7565			67.8	63.1221
7.92928	0.0688093	0.212487	0.227736	0.41491	0.32449	0.119113	uV				67.9	56.8777			67.9	61.0072			67.9	64.8605			67.9	63.1917
7.93952	0.0655797	0.195524	0.224415	0.405159	0.324521	0.104864	uV				68	57.0561			68	61.0104			68	64.9633			68	63.2597
7.94976	0.0619834	0.180156	0.222903	0.393399	0.324082	0.0904237	uV				68.1	57.2331			68.1	61.0135			68.1	65.0647			68.1	63.326
7.96	0.058658	0.166361	0.223526	0.379913	0.322513	0.0761266	uV				68.2	57.4089			68.2	61.0168			68.2	65.1647			68.2	63.3908
7.97024	0.0561763	0.154027	0.226364	0.365014	0.319191	0.0622229	uV				68.3	57.5835			68.3	61.0201			68.3	65.2635			68.3	63.454
7.98048	0.0549977	0.142963	0.231184	0.34907	0.313587	0.0487654	uV				68.4	57.7568			68.4	61.0236			68.4	65.3608			68.4	63.5156
7.99072	0.0555542	0.132887	0.237479	0.332516	0.305313	0.0355872	uV				68.5	57.9288			68.5	61.0274			68.5	65.4569			68.5	63.5756
8.00096	0.0582595	0.123465	0.244576	0.315769	0.294157	0.0223875	uV				68.6	58.0996			68.6	61.0313			68.6	65.5515			68.6	63.6341
8.0112	0.0633249	0.114391	0.251728	0.299145	0.280116	0.00887391	uV				68.7	58.2692			68.7	61.0356			68.7	65.6447			68.7	63.6911
8.02144	0.0706068	0.105452	0.258191	0.282853	0.263388	-0.0051217	uV				68.8	58.4374			68.8	61.0402			68.8	65.7366			68.8	63.7465
8.03168	0.0796991	0.0965239	0.26329	0.267104	0.244356	-0.0195952	uV				68.9	58.6045			68.9	61.0452			68.9	65.827			68.9	63.8005
8.04192	0.0901286	0.0875292	0.266455	0.2522	0.223552	-0.034349	uV				69	58.7703			69	61.0507			69	65.916			69	63.8531
8.05216	0.101413	0.0784327	0.267229	0.238478	0.201606	-0.0489938	uV				69.1	58.9349			69.1	61.0566			69.1	66.0036			69.1	63.9041
8.0624	0.113013	0.069266	0.265275	0.226146	0.179207	-0.0630701	uV				69.2	59.0982			69.2	61.0631			69.2	66.0898			69.2	63.9538
8.07264	0.124323	0.0601377	0.260382	0.215171	0.157052	-0.0762752	uV				69.3	59.2603			69.3	61.0701			69.3	66.1745			69.3	64.002
8.08288	0.134732	0.0512166	0.252499	0.205369	0.135808	-0.0885616	uV				69.4	59.4211			69.4	61.0777			69.4	66.2577			69.4	64.0488
8.09312	0.143667	0.0426945	0.241762	0.196626	0.116068	-0.0999878	uV				69.5	59.5807			69.5	61.0861			69.5	66.3395			69.5	64.0942
8.10336	0.150658	0.0347367	0.22852	0.188993	0.0982995	-0.110544	uV				69.6	59.7391			69.6	61.0951			69.6	66.4198			69.6	64.1383
8.1136	0.155426	0.0274341	0.213321	0.182548	0.0828146	-0.120182	uV				69.7	59.8963			69.7	61.1049			69.7	66.4986			69.7	64.181
8.12384	0.157949	0.0207807	0.196865	0.177247	0.0697476	-0.128942	uV				69.8	60.0523			69.8	61.1155			69.8	66.5758			69.8	64.2224
8.13408	0.158459	0.0146996	0.179922	0.172977	0.0590734	-0.136958	uV				69.9	60.207			69.9	61.1269			69.9	66.6516			69.9	64.2625
8.14432	0.157388	0.00912043	0.163245	0.169678	0.0506498	-0.144371	uV				70	60.3605			70	61.1393			70	66.7258			70	64.3012
8.15456	0.155291	0.0040768	0.147499	0.1673	0.04427	-0.151283	uV				70.1	60.5128			70.1	61.1525			70.1	66.7985			70.1	64.3387
8.1648	0.152747	-0.000240652	0.133225	0.165717	0.0396973	-0.157758	uV				70.2	60.6639			70.2	61.1668			70.2	66.8697			70.2	64.375
8.17504	0.150237	-0.00351424	0.120827	0.164737	0.0366658	-0.163805	uV				70.3	60.8137			70.3	61.182			70.3	66.9394			70.3	64.41
8.18528	0.148121	-0.00539123	0.110595	0.164188	0.0348497	-0.169376	uV				70.4	60.9622			70.4	61.1982			70.4	67.0076			70.4	64.4437
8.19552	0.146687	-0.00558915	0.102706	0.163928	0.0338309	-0.174404	uV				70.5	61.1095			70.5	61.2154			70.5	67.0743			70.5	64.4763
8.20576	0.146151	-0.00398439	0.0972313	0.16379	0.0331035	-0.178856	uV				70.6	61.2554			70.6	61.2337			70.6	67.1396			70.6	64.5076
8.216	0.146532	-0.000674133	0.0941101	0.163574	0.0321443	-0.182753	uV				70.7	61.4			70.7	61.2531			70.7	67.2034			70.7	64.5378
8.22624	0.147616	0.00400163	0.093135	0.16311	0.0305417	-0.186179	uV				70.8	61.5433			70.8	61.2735			70.8	67.2658			70.8	64.5669
8.23648	0.149136	0.00949861	0.0939457	0.162333	0.0281435	-0.189276	uV				70.9	61.6852			70.9	61.295			70.9	67.3267			70.9	64.5948
8.24672	0.15093	0.015178	0.0960548	0.161259	0.0251564	-0.192207	uV				71	61.8257			71	61.3177			71	67.3863			71	64.6215
8.25696	0.152887	0.0204568	0.0989021	0.159867	0.0221449	-0.195073	uV				71.1	61.9649			71.1	61.3415			71.1	67.4445			71.1	64.6472
8.2672	0.154803	0.0249257	0.10193	0.15801	0.0199077	-0.19789	uV				71.2	62.1026			71.2	61.3664			71.2	67.5013			71.2	64.6717
8.27744	0.156405	0.0283811	0.104656	0.155491	0.0192651	-0.200624	uV				71.3	62.2389			71.3	61.3926			71.3	67.5568			71.3	64.6952
8.28768	0.157471	0.030783	0.106726	0.152236	0.020825	-0.203186	uV				71.4	62.3738			71.4	61.4199			71.4	67.611			71.4	64.7177
8.29792	0.157912	0.0321937	0.107915	0.14841	0.0248078	-0.205348	uV				71.5	62.5071			71.5	61.4485			71.5	67.6638			71.5	64.7391
8.30816	0.157779	0.0327345	0.108105	0.144327	0.0309852	-0.206765	uV				71.6	62.639			71.6	61.4783			71.6	67.7154			71.6	64.7595
8.3184	0.157246	0.032566	0.107251	0.140231	0.038745	-0.207208	uV				71.7	62.7694			71.7	61.5093			71.7	67.7656			71.7	64.7789
8.32864	0.156575	0.0318878	0.105338	0.136184	0.0472474	-0.206757	uV				71.8	62.8983			71.8	61.5417			71.8	67.8146			71.8	64.7973
8.33888	0.156023	0.030942	0.102359	0.132162	0.0556095	-0.205723	uV				71.9	63.0256			71.9	61.5753			71.9	67.8624			71.9	64.8147
8.34912	0.155759	0.0299938	0.0983402	0.12822	0.063058	-0.20444	uV				72	63.1513			72	61.6103			72	67.9089			72	64.8312
8.35936	0.15582	0.0292846	0.0934229	0.124517	0.0690117	-0.203142	uV				72.1	63.2755			72.1	61.6466			72.1	67.9542			72.1	64.8468
8.3696	0.156119	0.0289751	0.0879053	0.121233	0.0730947	-0.201956	uV				72.2	63.3981			72.2	61.6843			72.2	67.9982			72.2	64.8614
8.37984	0.156487	0.0291157	0.0821897	0.118521	0.0751068	-0.200901	uV				72.3	63.5191			72.3	61.7233			72.3	68.0411			72.3	64.8751
8.39008	0.15673	0.0296657	0.0766893	0.116501	0.0749929	-0.199887	uV				72.4	63.6384			72.4	61.7638			72.4	68.0828			72.4	64.888
8.40032	0.15669	0.0305609	0.0717645	0.115255	0.0728354	-0.198782	uV				72.5	63.7561			72.5	61.8057			72.5	68.1234			72.5	64.9
8.41056	0.156271	0.0317967	0.0676726	0.114811	0.0688711	-0.197487	uV				72.6	63.8722			72.6	61.849			72.6	68.1628			72.6	64.9111
8.4208	0.155449	0.0334779	0.0645048	0.115156	0.063505	-0.195972	uV				72.7	63.9865			72.7	61.8938			72.7	68.2011			72.7	64.9214
8.43104	0.15425	0.0357974	0.0621704	0.116264	0.057284	-0.194257	uV				72.8	64.0991			72.8	61.9401			72.8	68.2383			72.8	64.9309
8.44128	0.152727	0.0389405	0.0604745	0.118096	0.050806	-0.192377	uV				72.9	64.2101			72.9	61.9878			72.9	68.2744			72.9	64.9397
8.45152	0.150945	0.0429505	0.0592212	0.120599	0.0445743	-0.190348	uV				73	64.3192			73	62.0371			73	68.3094			73	64.9476
8.46176	0.148977	0.0476176	0.0582482	0.123702	0.03884	-0.188165	uV				73.1	64.4266			73.1	62.088			73.1	68.3434			73.1	64.9548
8.472	0.146905	0.0524449	0.0574032	0.127308	0.0334949	-0.185815	uV				73.2	64.5323			73.2	62.1404			73.2	68.3763			73.2	64.9612
8.48224	0.144819	0.0567119	0.0565182	0.131297	0.0280685	-0.183307	uV				73.3	64.6361			73.3	62.1944			73.3	68.4082			73.3	64.9669
8.49248	0.142804	0.059614	0.0553855	0.135527	0.0218427	-0.18072	uV				73.4	64.7382			73.4	62.25			73.4	68.439			73.4	64.9719
8.50272	0.140947	0.0604231	0.0537434	0.139843	0.0140534	-0.178265	uV				73.5	64.8384			73.5	62.3072			73.5	68.4689			73.5	64.9762
8.51296	0.139309	0.0586151	0.0513375	0.144085	0.00411012	-0.176294	uV				73.6	64.9367			73.6	62.366			73.6	68.4978			73.6	64.9798
8.5232	0.137883	0.0539306	0.0480428	0.148098	-0.00823924	-0.175226	uV				73.7	65.0332			73.7	62.4266			73.7	68.5257			73.7	64.9828
8.53344	0.13659	0.0463756	0.0439032	0.151736	-0.0228486	-0.175418	uV				73.8	65.1278			73.8	62.4888			73.8	68.5527			73.8	64.9851
8.54368	0.13533	0.0361892	0.0390311	0.154868	-0.0392252	-0.177059	uV				73.9	65.2205			73.9	62.5527			73.9	68.5787			73.9	64.9869
8.55392	0.134044	0.023813	0.0335288	0.157378	-0.056659	-0.180124	uV				74	65.3113			74	62.6183			74	68.6038			74	64.988
8.56416	0.132711	0.00987265	0.0275482	0.159169	-0.0743783	-0.184386	uV				74.1	65.4001			74.1	62.6857			74.1	68.628			74.1	64.9885
8.5744	0.131336	-0.00484121	0.0213594	0.160163	-0.0916825	-0.189489	uV				74.2	65.487			74.2	62.7548			74.2	68.6514			74.2	64.9885
8.58464	0.129961	-0.019427	0.0152768	0.160309	-0.108025	-0.195059	uV				74.3	65.5719			74.3	62.8257			74.3	68.6738			74.3	64.9879
8.59488	0.128667	-0.032982	0.00950974	0.159578	-0.123047	-0.200817	uV				74.4	65.6549			74.4	62.8985			74.4	68.6954			74.4	64.9867
8.60512	0.127515	-0.0447609	0.00409403	0.157969	-0.136571	-0.206644	uV				74.5	65.7358			74.5	62.973			74.5	68.7162			74.5	64.9851
8.61536	0.126549	-0.0543408	-0.00106055	0.155507	-0.148575	-0.212573	uV				74.6	65.8146			74.6	63.0494			74.6	68.7361			74.6	64.9829
8.6256	0.12588	-0.061729	-0.00607438	0.152238	-0.159166	-0.218738	uV				74.7	65.8915			74.7	63.1277			74.7	68.7553			74.7	64.9803
8.63584	0.125649	-0.0673633	-0.011026	0.148232	-0.16854	-0.22529	uV				74.8	65.9662			74.8	63.2078			74.8	68.7736			74.8	64.9772
8.64608	0.125826	-0.0719967	-0.0159248	0.143572	-0.17695	-0.232329	uV				74.9	66.0389			74.9	63.2898			74.9	68.7912			74.9	64.9736
8.65632	0.126135	-0.0765018	-0.0207015	0.138359	-0.184678	-0.239869	uV				75	66.1095			75	63.3738			75	68.808			75	64.9697
8.66656	0.126325	-0.0816575	-0.0252177	0.1327	-0.192009	-0.24785	uV				75.1	66.178			75.1	63.4597			75.1	68.824			75.1	64.9653
8.6768	0.126408	-0.0880013	-0.0293494	0.126708	-0.199215	-0.256168	uV				75.2	66.2443			75.2	63.5475			75.2	68.8394			75.2	64.9605
8.68704	0.126569	-0.0957987	-0.0331187	0.120497	-0.206544	-0.2647	uV				75.3	66.3087			75.3	63.6371			75.3	68.854			75.3	64.9553
8.69728	0.126914	-0.105088	-0.0367162	0.114177	-0.214211	-0.273325	uV				75.4	66.3709			75.4	63.7284			75.4	68.8679			75.4	64.9498
8.70752	0.12743	-0.11573	-0.04034	0.107853	-0.222379	-0.281958	uV				75.5	66.4312			75.5	63.8215			75.5	68.8811			75.5	64.9439
8.71776	0.128079	-0.127477	-0.0440084	0.101616	-0.231145	-0.290545	uV				75.6	66.4896			75.6	63.9162			75.6	68.8936			75.6	64.9377
8.728	0.128827	-0.140026	-0.0475518	0.0955445	-0.240513	-0.299035	uV				75.7	66.5459			75.7	64.0124			75.7	68.9055			75.7	64.9312
8.73824	0.129635	-0.152984	-0.0507924	0.0897017	-0.250389	-0.307357	uV				75.8	66.6004			75.8	64.1101			75.8	68.9167			75.8	64.9244
8.74848	0.1305	-0.16576	-0.0537255	0.084133	-0.260578	-0.315445	uV				75.9	66.653			75.9	64.2093			75.9	68.9273			75.9	64.9173
8.75872	0.131487	-0.177658	-0.0565128	0.0788654	-0.270805	-0.323274	uV				76	66.7037			76	64.3099			76	68.9372			76	64.9099
8.76896	0.132665	-0.188219	-0.0593005	0.0739078	-0.280748	-0.330878	uV				76.1	66.7526			76.1	64.4118			76.1	68.9465			76.1	64.9024
8.7792	0.134039	-0.197429	-0.0620744	0.0692518	-0.290069	-0.338336	uV				76.2	66.7997			76.2	64.5149			76.2	68.9552			76.2	64.8945
8.78944	0.135556	-0.205558	-0.0647064	0.0648726	-0.298446	-0.34576	uV				76.3	66.8451			76.3	64.6192			76.3	68.9634			76.3	64.8865
8.79968	0.137147	-0.21291	-0.0671031	0.0607309	-0.305598	-0.353292	uV				76.4	66.8887			76.4	64.7247			76.4	68.9709			76.4	64.8783
8.80992	0.138725	-0.219836	-0.0692713	0.056776	-0.31131	-0.361092	uV				76.5	66.9306			76.5	64.8312			76.5	68.9779			76.5	64.87
8.82016	0.140198	-0.226828	-0.071261	0.0529478	-0.315459	-0.369334	uV				76.6	66.9709			76.6	64.9387			76.6	68.9843			76.6	64.8614
8.8304	0.141532	-0.23441	-0.0730835	0.0491805	-0.318046	-0.378196	uV				76.7	67.0095			76.7	65.0472			76.7	68.9902			76.7	64.8528
8.84064	0.142752	-0.242928	-0.0746982	0.0454057	-0.31922	-0.387854	uV				76.8	67.0465			76.8	65.1565			76.8	68.9956			76.8	64.844
8.85088	0.143849	-0.25249	-0.0760643	0.0415556	-0.319287	-0.398465	uV				76.9	67.0819			76.9	65.2666			76.9	69.0004			76.9	64.8351
8.86112	0.144794	-0.263061	-0.0771736	0.0375662	-0.31869	-0.410153	uV				77	67.1157			77	65.3775			77	69.0048			77	64.8261
8.87136	0.145735	-0.274533	-0.0780241	0.0333802	-0.31796	-0.422991	uV				77.1	67.1481			77.1	65.4891			77.1	69.0086			77.1	64.8171
8.8816	0.147027	-0.286767	-0.0786176	0.0289493	-0.317626	-0.436989	uV				77.2	67.1789			77.2	65.6013			77.2	69.012			77.2	64.808
8.89184	0.14895	-0.299614	-0.0790183	0.0242364	-0.318126	-0.452108	uV				77.3	67.2083			77.3	65.714			77.3	69.0149			77.3	64.7989
8.90208	0.151435	-0.312896	-0.0793495	0.0192168	-0.31973	-0.46826	uV				77.4	67.2362			77.4	65.8273			77.4	69.0174			77.4	64.7897
8.91232	0.154166	-0.326338	-0.0796684	0.0138794	-0.32252	-0.485304	uV				77.5	67.2628			77.5	65.941			77.5	69.0194			77.5	64.7806
8.92256	0.156836	-0.339536	-0.0798904	0.0082266	-0.3264	-0.503044	uV				77.6	67.2879			77.6	66.0551			77.6	69.0211			77.6	64.7715
8.9328	0.159239	-0.352029	-0.0799034	0.00227432	-0.331118	-0.521248	uV				77.7	67.3117			77.7	66.1694			77.7	69.0222			77.7	64.7624
8.94304	0.161206	-0.363402	-0.079722	-0.00394886	-0.33634	-0.539633	uV				77.8	67.3342			77.8	66.284			77.8	69.023			77.8	64.7533
8.95328	0.162585	-0.373366	-0.0794808	-0.0104029	-0.341765	-0.557838	uV				77.9	67.3554			77.9	66.3988			77.9	69.0234			77.9	64.7444
8.96352	0.163252	-0.381865	-0.0793068	-0.0170379	-0.347225	-0.575456	uV				78	67.3754			78	66.5138			78	69.0235			78	64.7355
8.97376	0.163102	-0.389173	-0.0792359	-0.0237958	-0.352693	-0.59216	uV				78.1	67.3941			78.1	66.6287			78.1	69.0231			78.1	64.7267
8.984	0.162032	-0.395761	-0.0792296	-0.0306127	-0.358229	-0.607758	uV				78.2	67.4117			78.2	66.7437			78.2	69.0225			78.2	64.7181
8.99424	0.160015	-0.4019	-0.0792431	-0.0374212	-0.363919	-0.622098	uV				78.3	67.428			78.3	66.8586			78.3	69.0215			78.3	64.7096
9.00448	0.157211	-0.407438	-0.0792906	-0.0441523	-0.369852	-0.634956	uV				78.4	67.4433			78.4	66.9734			78.4	69.0201			78.4	64.7012
9.01472	0.154036	-0.411984	-0.079473	-0.0507383	-0.376114	-0.646072	uV				78.5	67.4574			78.5	67.088			78.5	69.0185			78.5	64.693
9.02496	0.151153	-0.415186	-0.0799603	-0.0571146	-0.38278	-0.655245	uV				78.6	67.4705			78.6	67.2023			78.6	69.0165			78.6	64.6851
9.0352	0.149348	-0.416745	-0.0809438	-0.0632223	-0.389883	-0.662363	uV				78.7	67.4825			78.7	67.3163			78.7	69.0143			78.7	64.6773
9.04544	0.149306	-0.416312	-0.0825797	-0.0690096	-0.397398	-0.667381	uV				78.8	67.4934			78.8	67.4299			78.8	69.0118			78.8	64.6697
9.05568	0.151356	-0.413545	-0.084935	-0.0744334	-0.405257	-0.670329	uV				78.9	67.5034			78.9	67.5431			78.9	69.009			78.9	64.6624
9.06592	0.155298	-0.408284	-0.0879529	-0.0794604	-0.41338	-0.671348	uV				79	67.5125			79	67.6557			79	69.006			79	64.6554
9.07616	0.160387	-0.400615	-0.0914605	-0.0840677	-0.42168	-0.670685	uV				79.1	67.5206			79.1	67.7678			79.1	69.0028			79.1	64.6486
9.0864	0.165509	-0.390801	-0.0952156	-0.0882427	-0.430047	-0.668653	uV				79.2	67.5278			79.2	67.8793			79.2	68.9993			79.2	64.6421
9.09664	0.16949	-0.379203	-0.0989737	-0.0919829	-0.438356	-0.665581	uV				79.3	67.5342			79.3	67.99			79.3	68.9957			79.3	64.636
9.10688	0.171409	-0.366295	-0.102548	-0.0952951	-0.446489	-0.661767	uV				79.4	67.5397			79.4	68.1			79.4	68.9918			79.4	64.6301
9.11712	0.170824	-0.352697	-0.105844	-0.0981946	-0.454376	-0.657417	uV				79.5	67.5444			79.5	68.2092			79.5	68.9877			79.5	64.6246
9.12736	0.167813	-0.339106	-0.108855	-0.100704	-0.462004	-0.652619	uV				79.6	67.5483			79.6	68.3175			79.6	68.9835			79.6	64.6195
9.1376	0.162845	-0.326071	-0.111631	-0.102851	-0.469414	-0.647361	uV				79.7	67.5515			79.7	68.4249			79.7	68.9791			79.7	64.6148
9.14784	0.156563	-0.313893	-0.114224	-0.104671	-0.476677	-0.641572	uV				79.8	67.5539			79.8	68.5312			79.8	68.9746			79.8	64.6105
9.15808	0.14957	-0.302789	-0.116653	-0.1062	-0.483876	-0.635157	uV				79.9	67.5557			79.9	68.6364			79.9	68.97			79.9	64.6065
9.16832	0.142317	-0.293059	-0.118891	-0.107478	-0.491059	-0.628066	uV				80	67.5568			80	68.7406			80	68.9652			80	64.603
9.17856	0.135107	-0.284995	-0.120878	-0.108547	-0.498154	-0.620363	uV				80.1	67.5573			80.1	68.8435			80.1	68.9603			80.1	64.6
9.1888	0.128183	-0.278692	-0.122549	-0.109451	-0.504922	-0.612229	uV				80.2	67.5571			80.2	68.9452			80.2	68.9553			80.2	64.5974
9.19904	0.121816	-0.274049	-0.123859	-0.110231	-0.511	-0.603845	uV				80.3	67.5564			80.3	69.0457			80.3	68.9503			80.3	64.5953
9.20928	0.116319	-0.270904	-0.124788	-0.110927	-0.516008	-0.595342	uV				80.4	67.5551			80.4	69.145			80.4	68.9451			80.4	64.5936
9.21952	0.111962	-0.269111	-0.125329	-0.111575	-0.519663	-0.586885	uV				80.5	67.5532			80.5	69.243			80.5	68.9398			80.5	64.5924
9.22976	0.108834	-0.26854	-0.125457	-0.112208	-0.521835	-0.578763	uV				80.6	67.5508			80.6	69.3398			80.6	68.9345			80.6	64.5916
9.24	0.10671	-0.26909	-0.125106	-0.11285	-0.522566	-0.57134	uV				80.7	67.5479			80.7	69.4353			80.7	68.9291			80.7	64.5913
9.25024	0.105027	-0.270684	-0.124169	-0.113521	-0.522078	-0.564934	uV				80.8	67.5444			80.8	69.5296			80.8	68.9236			80.8	64.5914
9.26048	0.103007	-0.273235	-0.122531	-0.114233	-0.520769	-0.559768	uV				80.9	67.5405			80.9	69.6226			80.9	68.918			80.9	64.592
9.27072	0.0998927	-0.276614	-0.120122	-0.114994	-0.519177	-0.555985	uV				81	67.5361			81	69.7143			81	68.9124			81	64.593
9.28096	0.0952143	-0.280673	-0.116959	-0.115807	-0.517906	-0.553627	uV				81.1	67.5312			81.1	69.8047			81.1	68.9068			81.1	64.5945
9.2912	0.0889708	-0.285292	-0.113179	-0.116674	-0.517532	-0.552599	uV				81.2	67.5259			81.2	69.8938			81.2	68.9011			81.2	64.5965
9.30144	0.0816434	-0.2904	-0.109035	-0.1176	-0.518549	-0.552684	uV				81.3	67.5202			81.3	69.9816			81.3	68.8953			81.3	64.5989
9.31168	0.0740275	-0.295992	-0.104835	-0.118593	-0.521348	-0.553581	uV				81.4	67.5141			81.4	70.0681			81.4	68.8895			81.4	64.6018
9.32192	0.0669505	-0.302146	-0.100848	-0.119668	-0.526184	-0.554958	uV				81.5	67.5076			81.5	70.1532			81.5	68.8837			81.5	64.6051
9.33216	0.0609898	-0.308941	-0.0972493	-0.120849	-0.533154	-0.5565	uV				81.6	67.5007			81.6	70.237			81.6	68.8778			81.6	64.6089
9.3424	0.0563037	-0.31629	-0.0941404	-0.122163	-0.542165	-0.557952	uV				81.7	67.4935			81.7	70.3195			81.7	68.8719			81.7	64.6132
9.35264	0.0526276	-0.323919	-0.0915799	-0.123643	-0.552939	-0.559144	uV				81.8	67.4859			81.8	70.4006			81.8	68.866			81.8	64.6179
9.36288	0.0494151	-0.331527	-0.0895628	-0.125322	-0.565033	-0.55999	uV				81.9	67.4781			81.9	70.4803			81.9	68.86			81.9	64.6231
9.37312	0.0460434	-0.338899	-0.0880147	-0.12723	-0.577892	-0.560472	uV				82	67.4699			82	70.5587			82	68.8541			82	64.6287
9.38336	0.0419879	-0.345771	-0.0868603	-0.129385	-0.590924	-0.560614	uV				82.1	67.4614			82.1	70.6356			82.1	68.8482			82.1	64.6348
9.3936	0.0369052	-0.351724	-0.0861017	-0.131799	-0.603581	-0.560444	uV				82.2	67.4527			82.2	70.7112			82.2	68.8422			82.2	64.6414
9.40384	0.0306183	-0.356339	-0.0858204	-0.134465	-0.615413	-0.559963	uV				82.3	67.4438			82.3	70.7854			82.3	68.8363			82.3	64.6484
9.41408	0.0230473	-0.359431	-0.086124	-0.137362	-0.626078	-0.559116	uV				82.4	67.4346			82.4	70.8581			82.4	68.8303			82.4	64.6559
9.42432	0.0141462	-0.361076	-0.0871073	-0.140457	-0.635338	-0.55778	uV				82.5	67.4252			82.5	70.9295			82.5	68.8244			82.5	64.6639
9.43456	0.00388539	-0.361479	-0.088838	-0.143703	-0.64303	-0.555776	uV				82.6	67.4156			82.6	70.9994			82.6	68.8185			82.6	64.6723
9.4448	-0.00771307	-0.36088	-0.0913456	-0.147049	-0.649069	-0.552911	uV				82.7	67.4059			82.7	71.0678			82.7	68.8127			82.7	64.6812
9.45504	-0.0205168	-0.359534	-0.0946131	-0.15045	-0.653464	-0.54904	uV				82.8	67.396			82.8	71.1348			82.8	68.8068			82.8	64.6905
9.46528	-0.0342372	-0.357677	-0.0985811	-0.153868	-0.656367	-0.544134	uV				82.9	67.3859			82.9	71.2004			82.9	68.801			82.9	64.7004
9.47552	-0.0484225	-0.35551	-0.10315	-0.157282	-0.658094	-0.538322	uV				83	67.3757			83	71.2645			83	68.7953			83	64.7107
9.48576	-0.0624933	-0.35321	-0.108175	-0.160687	-0.6591	-0.531885	uV				83.1	67.3654			83.1	71.3271			83.1	68.7896			83.1	64.7214
9.496	-0.0758055	-0.350964	-0.113458	-0.164087	-0.659902	-0.525209	uV				83.2	67.3551			83.2	71.3882			83.2	68.7839			83.2	64.7327
9.50624	-0.0877193	-0.348941	-0.118771	-0.167481	-0.66098	-0.5187	uV				83.3	67.3446			83.3	71.4478			83.3	68.7783			83.3	64.7444
9.51648	-0.0976606	-0.347258	-0.123869	-0.170844	-0.662652	-0.512693	uV				83.4	67.3341			83.4	71.5059			83.4	68.7727			83.4	64.7565
9.52672	-0.105171	-0.34592	-0.128516	-0.174124	-0.664977	-0.507391	uV				83.5	67.3236			83.5	71.5625			83.5	68.7673			83.5	64.7692
9.53696	-0.109952	-0.34479	-0.132518	-0.177234	-0.66773	-0.502847	uV				83.6	67.3131			83.6	71.6176			83.6	68.7618			83.6	64.7823
9.5472	-0.111898	-0.343597	-0.135781	-0.18004	-0.670487	-0.498984	uV				83.7	67.3025			83.7	71.6711			83.7	68.7565			83.7	64.7959
9.55744	-0.11113	-0.342005	-0.138311	-0.182383	-0.672767	-0.495646	uV				83.8	67.292			83.8	71.7231			83.8	68.7513			83.8	64.81
9.56768	-0.108002	-0.339731	-0.140166	-0.184122	-0.674162	-0.492649	uV				83.9	67.2815			83.9	71.7736			83.9	68.7461			83.9	64.8245
9.57792	-0.103097	-0.336667	-0.141425	-0.18515	-0.674413	-0.489817	uV				84	67.2711			84	71.8225			84	68.741			84	64.8395
9.58816	-0.097183	-0.332967	-0.142235	-0.185342	-0.673433	-0.486994	uV				84.1	67.2607			84.1	71.8698			84.1	68.736			84.1	64.855
9.5984	-0.0911428	-0.329038	-0.142847	-0.184552	-0.671269	-0.484047	uV				84.2	67.2504			84.2	71.9155			84.2	68.7311			84.2	64.871
9.60864	-0.0858891	-0.325441	-0.143568	-0.182727	-0.668044	-0.480862	uV				84.3	67.2402			84.3	71.9596			84.3	68.7264			84.3	64.8874
9.61888	-0.0822637	-0.322726	-0.144673	-0.180007	-0.663902	-0.477362	uV				84.4	67.2302			84.4	72.0022			84.4	68.7217			84.4	64.9043
9.62912	-0.0809361	-0.321259	-0.14637	-0.176708	-0.658996	-0.473537	uV				84.5	67.2203			84.5	72.0431			84.5	68.7172			84.5	64.9217
9.63936	-0.0823223	-0.321097	-0.1488	-0.173242	-0.6535	-0.469481	uV				84.6	67.2105			84.6	72.0824			84.6	68.7127			84.6	64.9396
9.6496	-0.08654	-0.321972	-0.152035	-0.170089	-0.647636	-0.465412	uV				84.7	67.2009			84.7	72.1201			84.7	68.7085			84.7	64.9579
9.65984	-0.0933997	-0.323372	-0.156064	-0.167797	-0.641674	-0.461664	uV				84.8	67.1915			84.8	72.1562			84.8	68.7043			84.8	64.9768
9.67008	-0.102429	-0.32469	-0.160797	-0.166941	-0.635901	-0.458637	uV				84.9	67.1824			84.9	72.1906			84.9	68.7003			84.9	64.9961
9.68032	-0.112956	-0.325396	-0.16608	-0.168051	-0.630547	-0.456711	uV				85	67.1734			85	72.2233			85	68.6964			85	65.0159
9.69056	-0.124217	-0.325159	-0.171716	-0.171545	-0.625708	-0.456161	uV				85.1	67.1647			85.1	72.2544			85.1	68.6926			85.1	65.0361
9.7008	-0.135425	-0.3239	-0.177479	-0.177671	-0.621298	-0.457081	uV				85.2	67.1562			85.2	72.2839			85.2	68.689			85.2	65.0569
9.71104	-0.145757	-0.321761	-0.183142	-0.186454	-0.617077	-0.45936	uV				85.3	67.148			85.3	72.3117			85.3	68.6856			85.3	65.0781
9.72128	-0.154392	-0.319031	-0.188505	-0.197654	-0.612718	-0.462705	uV				85.4	67.14			85.4	72.3379			85.4	68.6823			85.4	65.0997
9.73152	-0.160651	-0.316037	-0.193416	-0.210781	-0.607907	-0.4667	uV				85.5	67.1323			85.5	72.3624			85.5	68.6791			85.5	65.1219
9.74176	-0.164171	-0.313071	-0.197782	-0.225126	-0.602446	-0.470887	uV				85.6	67.1247			85.6	72.3854			85.6	68.6761			85.6	65.1444
9.752	-0.164962	-0.310343	-0.20158	-0.239812	-0.596336	-0.474819	uV				85.7	67.1174			85.7	72.4067			85.7	68.6733			85.7	65.1675
9.76224	-0.163323	-0.30797	-0.204851	-0.25387	-0.589796	-0.478111	uV				85.8	67.1103			85.8	72.4265			85.8	68.6705			85.8	65.1909
9.77248	-0.15969	-0.305996	-0.207691	-0.266347	-0.583199	-0.480442	uV				85.9	67.1034			85.9	72.4447			85.9	68.668			85.9	65.2148
9.78272	-0.154539	-0.304407	-0.210232	-0.276379	-0.576979	-0.481563	uV				86	67.0968			86	72.4614			86	68.6655			86	65.2391
9.79296	-0.148379	-0.303128	-0.212619	-0.283248	-0.571549	-0.481296	uV				86.1	67.0903			86.1	72.4765			86.1	68.6632			86.1	65.2638
9.8032	-0.141766	-0.30201	-0.215	-0.286463	-0.567267	-0.479553	uV				86.2	67.0841			86.2	72.49			86.2	68.6611			86.2	65.2889
9.81344	-0.135245	-0.300823	-0.2175	-0.285885	-0.564429	-0.476358	uV				86.3	67.078			86.3	72.5021			86.3	68.659			86.3	65.3145
9.82368	-0.129264	-0.299267	-0.220211	-0.281784	-0.56327	-0.471871	uV				86.4	67.0722			86.4	72.5126			86.4	68.6572			86.4	65.3404
9.83392	-0.124118	-0.297032	-0.223188	-0.274741	-0.563968	-0.466397	uV				86.5	67.0665			86.5	72.5217			86.5	68.6554			86.5	65.3667
9.84416	-0.119941	-0.293885	-0.226444	-0.265534	-0.566639	-0.460364	uV				86.6	67.0611			86.6	72.5292			86.6	68.6538			86.6	65.3934
9.8544	-0.116704	-0.289772	-0.229954	-0.255094	-0.571314	-0.454286	uV				86.7	67.0558			86.7	72.5353			86.7	68.6524			86.7	65.4205
9.86464	-0.114259	-0.284872	-0.233664	-0.244495	-0.577912	-0.448706	uV				86.8	67.0507			86.8	72.5399			86.8	68.6511			86.8	65.4479
9.87488	-0.112427	-0.279592	-0.237501	-0.234859	-0.586227	-0.444128	uV				86.9	67.0458			86.9	72.5431			86.9	68.6499			86.9	65.4758
9.88512	-0.111063	-0.274482	-0.241386	-0.227226	-0.595936	-0.440965	uV				87	67.0411			87	72.5448			87	68.6488			87	65.5039
9.89536	-0.110048	-0.270104	-0.245241	-0.222451	-0.606618	-0.439506	uV				87.1	67.0366			87.1	72.5451			87.1	68.6479			87.1	65.5324
9.9056	-0.10924	-0.266895	-0.249001	-0.221149	-0.617776	-0.439897	uV				87.2	67.0322			87.2	72.544			87.2	68.6471			87.2	65.5613
9.91584	-0.108468	-0.265076	-0.252622	-0.22365	-0.628876	-0.442123	uV				87.3	67.028			87.3	72.5414			87.3	68.6465			87.3	65.5905
9.92608	-0.107603	-0.264615	-0.256077	-0.229982	-0.63937	-0.446042	uV				87.4	67.0239			87.4	72.5375			87.4	68.646			87.4	65.62
9.93632	-0.106653	-0.265268	-0.25936	-0.239867	-0.648732	-0.45144	uV				87.5	67.02			87.5	72.5322			87.5	68.6456			87.5	65.6499
9.94656	-0.105783	-0.266657	-0.262482	-0.252758	-0.656497	-0.458042	uV				87.6	67.0163			87.6	72.5255			87.6	68.6454			87.6	65.6801
9.9568	-0.10521	-0.268356	-0.265462	-0.267876	-0.662326	-0.465455	uV				87.7	67.0127			87.7	72.5175			87.7	68.6453			87.7	65.7106
9.96704	-0.105064	-0.269995	-0.268329	-0.284267	-0.666052	-0.473151	uV				87.8	67.0093			87.8	72.5081			87.8	68.6453			87.8	65.7414
9.97728	-0.105329	-0.271336	-0.271108	-0.300884	-0.66768	-0.480566	uV				87.9	67.006			87.9	72.4974			87.9	68.6455			87.9	65.7725
9.98752	-0.105909	-0.272332	-0.273822	-0.316685	-0.667383	-0.487279	uV				88	67.0029			88	72.4854			88	68.6458			88	65.8038
9.99776	-0.106748	-0.273156	-0.27649	-0.330732	-0.665497	-0.493119	uV				88.1	66.9999			88.1	72.472			88.1	68.6462			88.1	65.8355
10.008	-0.10788	-0.274171	-0.279122	-0.342286	-0.662451	-0.498111	uV				88.2	66.997			88.2	72.4574			88.2	68.6467			88.2	65.8675
10.0182	-0.109383	-0.275856	-0.281724	-0.350883	-0.658631	-0.502309	uV				88.3	66.9943			88.3	72.4415			88.3	68.6474			88.3	65.8997
10.0285	-0.111302	-0.278676	-0.284298	-0.35637	-0.65438	-0.505709	uV				88.4	66.9917			88.4	72.4243			88.4	68.6482			88.4	65.9322
10.0387	-0.11364	-0.282946	-0.286847	-0.358909	-0.650163	-0.508304	uV				88.5	66.9892			88.5	72.4058			88.5	68.6492			88.5	65.9649
10.049	-0.1164	-0.288723	-0.289377	-0.35895	-0.646615	-0.510196	uV				88.6	66.9869			88.6	72.3861			88.6	68.6502			88.6	65.9979
10.0592	-0.119608	-0.295791	-0.291899	-0.357171	-0.644279	-0.511593	uV				88.7	66.9846			88.7	72.3651			88.7	68.6514			88.7	66.0312
10.0694	-0.12332	-0.303736	-0.294431	-0.35441	-0.643353	-0.51273	uV				88.8	66.9825			88.8	72.343			88.8	68.6528			88.8	66.0647
10.0797	-0.127642	-0.312089	-0.297	-0.351579	-0.643724	-0.513814	uV				88.9	66.9805			88.9	72.3196			88.9	68.6542			88.9	66.0984
10.0899	-0.132715	-0.320482	-0.299638	-0.349584	-0.645162	-0.51501	uV				89	66.9786			89	72.2949			89	68.6558			89	66.1323
10.1002	-0.138628	-0.32874	-0.302383	-0.349238	-0.647404	-0.516433	uV				89.1	66.9768			89.1	72.2691			89.1	68.6575			89.1	66.1665
10.1104	-0.145358	-0.336908	-0.305276	-0.351189	-0.650153	-0.518154	uV				89.2	66.9751			89.2	72.2422			89.2	68.6593			89.2	66.2009
10.1206	-0.152766	-0.345184	-0.308358	-0.355849	-0.653158	-0.52022	uV				89.3	66.9735			89.3	72.214			89.3	68.6613			89.3	66.2355
10.1309	-0.160637	-0.353816	-0.311666	-0.363345	-0.656327	-0.522689	uV				89.4	66.9719			89.4	72.1847			89.4	68.6633			89.4	66.2703
10.1411	-0.168686	-0.363006	-0.315235	-0.373507	-0.659758	-0.525644	uV				89.5	66.9705			89.5	72.1543			89.5	68.6655			89.5	66.3053
10.1514	-0.176577	-0.372871	-0.31909	-0.385872	-0.663676	-0.52917	uV				89.6	66.9692			89.6	72.1227			89.6	68.6679			89.6	66.3404
10.1616	-0.183987	-0.383446	-0.32325	-0.399722	-0.668351	-0.533327	uV				89.7	66.9679			89.7	72.09			89.7	68.6703			89.7	66.3758
10.1718	-0.190679	-0.394737	-0.327725	-0.41416	-0.674006	-0.538138	uV				89.8	66.9667			89.8	72.0561			89.8	68.6729			89.8	66.4113
10.1821	-0.196526	-0.406764	-0.332518	-0.428238	-0.680705	-0.54363	uV				89.9	66.9656			89.9	72.0212			89.9	68.6756			89.9	66.447
10.1923	-0.201473	-0.419571	-0.337623	-0.441077	-0.688297	-0.549902	uV				90	66.9646			90	71.9852			90	68.6784			90	66.4829
10.2026	-0.20549	-0.433189	-0.343029	-0.45194	-0.696461	-0.557166	uV
10.2128	-0.208535	-0.447567	-0.348719	-0.460339	-0.704772	-0.565642	uV
10.223	-0.210564	-0.462526	-0.354672	-0.466176	-0.712774	-0.575356	uV
10.2333	-0.21158	-0.47774	-0.360862	-0.469709	-0.720095	-0.5861	uV
10.2435	-0.211719	-0.492797	-0.367256	-0.471301	-0.726584	-0.597627	uV
10.2538	-0.21132	-0.507299	-0.373819	-0.471275	-0.732273	-0.60985	uV
10.264	-0.210943	-0.520996	-0.380507	-0.470091	-0.737117	-0.622773	uV
10.2742	-0.211299	-0.533873	-0.387269	-0.46849	-0.740848	-0.636321	uV
10.2845	-0.213121	-0.546168	-0.394045	-0.467328	-0.743134	-0.650296	uV
10.2947	-0.217006	-0.558281	-0.400766	-0.467259	-0.743809	-0.664455	uV
10.305	-0.223285	-0.57064	-0.407357	-0.468636	-0.742897	-0.678548	uV
10.3152	-0.231959	-0.58355	-0.413736	-0.471576	-0.740543	-0.692325	uV
10.3254	-0.242723	-0.597096	-0.419821	-0.475991	-0.73708	-0.705562	uV
10.3357	-0.255042	-0.611133	-0.425532	-0.481573	-0.733095	-0.718085	uV
10.3459	-0.268257	-0.62535	-0.430795	-0.48784	-0.729307	-0.729757	uV
10.3562	-0.281676	-0.639373	-0.435553	-0.494214	-0.726274	-0.740442	uV
10.3664	-0.294624	-0.652873	-0.439765	-0.50007	-0.724137	-0.750008	uV
10.3766	-0.306463	-0.665625	-0.443409	-0.504795	-0.722506	-0.758335	uV
10.3869	-0.316601	-0.677513	-0.446489	-0.507894	-0.720516	-0.765307	uV
10.3971	-0.324525	-0.688503	-0.449029	-0.509092	-0.717083	-0.770863	uV
10.4074	-0.329858	-0.698607	-0.451075	-0.508361	-0.711273	-0.775061	uV
10.4176	-0.332448	-0.707857	-0.452684	-0.505929	-0.702632	-0.77807	uV
10.4278	-0.332441	-0.716296	-0.453925	-0.502258	-0.691346	-0.780044	uV
10.4381	-0.330297	-0.723985	-0.454866	-0.497892	-0.678171	-0.78104	uV
10.4483	-0.326739	-0.73101	-0.455569	-0.493234	-0.664182	-0.781084	uV
10.4586	-0.322615	-0.737476	-0.456085	-0.488469	-0.650449	-0.780243	uV
10.4688	-0.318728	-0.743469	-0.456454	-0.483743	-0.637786	-0.778582	uV
10.479	-0.315681	-0.749028	-0.456705	-0.479266	-0.626642	-0.776086	uV
10.4893	-0.313783	-0.754161	-0.456869	-0.475156	-0.617168	-0.77269	uV
10.4995	-0.313048	-0.758837	-0.456982	-0.471287	-0.609382	-0.768384	uV
10.5098	-0.313263	-0.762944	-0.457097	-0.46745	-0.603336	-0.763265	uV
10.52	-0.314106	-0.766264	-0.45728	-0.463604	-0.599185	-0.757522	uV
10.5302	-0.31525	-0.768513	-0.457619	-0.459888	-0.59713	-0.751406	uV
10.5405	-0.316431	-0.769408	-0.458215	-0.456464	-0.597263	-0.745199	uV
10.5507	-0.31747	-0.76871	-0.459171	-0.453428	-0.599405	-0.739158	uV
10.561	-0.318261	-0.766246	-0.460587	-0.45082	-0.603046	-0.73348	uV
10.5712	-0.318752	-0.761923	-0.462553	-0.448631	-0.607423	-0.72831	uV
10.5814	-0.31893	-0.755751	-0.465144	-0.446823	-0.611759	-0.723751	uV
10.5917	-0.318822	-0.747834	-0.468388	-0.445361	-0.615538	-0.719894	uV
10.6019	-0.318491	-0.738362	-0.472245	-0.44425	-0.618721	-0.716823	uV
10.6122	-0.318036	-0.727593	-0.476621	-0.443527	-0.62179	-0.714608	uV
10.6224	-0.317575	-0.715842	-0.481337	-0.443219	-0.625578	-0.713289	uV
10.6326	-0.317218	-0.703457	-0.486066	-0.443273	-0.630963	-0.712849	uV
10.6429	-0.317045	-0.690804	-0.490371	-0.443539	-0.638529	-0.713212	uV
10.6531	-0.317093	-0.678242	-0.493886	-0.443829	-0.648338	-0.714264	uV
10.6634	-0.317357	-0.666105	-0.496415	-0.443945	-0.659898	-0.715891	uV
10.6736	-0.317799	-0.654659	-0.497813	-0.443669	-0.672333	-0.718023	uV
10.6838	-0.318361	-0.644083	-0.497874	-0.442855	-0.684657	-0.720665	uV
10.6941	-0.318976	-0.634462	-0.496434	-0.441654	-0.696043	-0.723892	uV
10.7043	-0.31957	-0.62577	-0.49354	-0.440551	-0.705984	-0.727819	uV
10.7146	-0.320072	-0.61784	-0.489464	-0.44005	-0.714287	-0.732542	uV
10.7248	-0.320424	-0.610367	-0.484598	-0.440365	-0.720953	-0.738095	uV
10.735	-0.320588	-0.602974	-0.479392	-0.441454	-0.726017	-0.744416	uV
10.7453	-0.320555	-0.59528	-0.47433	-0.443231	-0.729449	-0.751352	uV
10.7555	-0.320346	-0.586926	-0.469898	-0.445645	-0.731162	-0.758691	uV
10.7658	-0.319995	-0.577565	-0.466548	-0.448644	-0.731111	-0.766203	uV
10.776	-0.319542	-0.566892	-0.464732	-0.452184	-0.72941	-0.773679	uV
10.7862	-0.319021	-0.554681	-0.464877	-0.456283	-0.726384	-0.780951	uV
10.7965	-0.31847	-0.540819	-0.467287	-0.46101	-0.722494	-0.787892	uV
10.8067	-0.317953	-0.525319	-0.472085	-0.46644	-0.718152	-0.794404	uV
10.817	-0.317575	-0.508324	-0.47927	-0.472638	-0.713498	-0.800407	uV
10.8272	-0.317493	-0.49011	-0.488714	-0.479662	-0.708271	-0.805829	uV
10.8374	-0.317882	-0.471062	-0.500031	-0.487541	-0.701866	-0.810612	uV
10.8477	-0.318893	-0.451633	-0.512538	-0.496257	-0.693571	-0.814717	uV
10.8579	-0.320585	-0.432304	-0.525484	-0.505765	-0.682895	-0.818127	uV
10.8682	-0.322888	-0.413536	-0.538235	-0.515995	-0.669838	-0.82085	uV
10.8784	-0.3256	-0.395738	-0.55024	-0.526809	-0.65501	-0.822913	uV
10.8886	-0.328435	-0.379238	-0.560953	-0.538042	-0.639503	-0.824356	uV
10.8989	-0.331083	-0.364281	-0.569976	-0.549591	-0.624623	-0.825228	uV
10.9091	-0.333249	-0.351022	-0.577204	-0.561395	-0.611664	-0.82559	uV
10.9194	-0.334687	-0.339528	-0.582749	-0.573233	-0.601766	-0.825512	uV
10.9296	-0.335217	-0.329786	-0.586768	-0.584664	-0.595785	-0.825072	uV
10.9398	-0.334742	-0.321715	-0.589426	-0.595261	-0.594218	-0.824356	uV
10.9501	-0.333252	-0.31518	-0.59096	-0.604857	-0.597204	-0.823451	uV
10.9603	-0.330817	-0.310001	-0.591681	-0.613461	-0.604569	-0.822441	uV
10.9706	-0.327574	-0.305977	-0.591933	-0.621048	-0.615885	-0.821403	uV
10.9808	-0.323722	-0.302898	-0.592056	-0.62753	-0.630496	-0.8204	uV
10.991	-0.319504	-0.300563	-0.592353	-0.63286	-0.647509	-0.819481	uV
