# Supplementary material for: High-resolution frequency tuning but not temporal coding in the human cochlea
Source: PLoS Biol. 2018 Oct 15;16(10):e2005164. doi: 10.1371/journal.pbio.2005164 (PMC6201958; doi:10.1371/journal.pbio.2005164)
Supplement: S4 Data — (XLSX) [file pbio.2005164.s013.xlsx]

## Sheet: S4 Fig
S4 Fig
U11032				U11068
notch-width (norm.)	Trend	notch-width (norm.)	Data	notch-width (norm.)	Trend	notch-width (norm.)	Data
	masking %	[dB SPL]	masking %		masking %		masking %
0.1	51.0413	0.111	49.2593	0.175	41.1562	0.182	37.5
0.101	50.7722	0.143	37.7778	0.176	40.9793	0.2	42.2619
0.102	50.5016	0.2	31.1111	0.177	40.8022	0.222	29.7619
0.103	50.2296	0.2	35.9259	0.178	40.625	0.25	29.7619
0.104	49.9564	0.333	6.2963	0.179	40.4477	0.286	27.381
0.105	49.6821			0.18	40.2703	0.333	4.16667
0.106	49.4068			0.181	40.0928	0.4	-8.92857
0.107	49.1308			0.182	39.9153
0.108	48.8542			0.183	39.7378
0.109	48.5771			0.184	39.5604
0.11	48.2997			0.185	39.3829
0.111	48.0221			0.186	39.2056
0.112	47.7445			0.187	39.0284
0.113	47.4671			0.188	38.8514
0.114	47.19			0.189	38.6745
0.115	46.9134			0.19	38.4978
0.116	46.6374			0.191	38.3213
0.117	46.3621			0.192	38.1451
0.118	46.0878			0.193	37.9692
0.119	45.8146			0.194	37.7936
0.12	45.5426			0.195	37.6184
0.121	45.272			0.196	37.4435
0.122	45.0029			0.197	37.269
0.123	44.7356			0.198	37.095
0.124	44.47			0.199	36.9214
0.125	44.2066			0.2	36.7483
0.126	43.9452			0.201	36.5757
0.127	43.6862			0.202	36.4036
0.128	43.4297			0.203	36.232
0.129	43.1758			0.204	36.0609
0.13	42.9247			0.205	35.8902
0.131	42.6765			0.206	35.72
0.132	42.4314			0.207	35.5502
0.133	42.1895			0.208	35.3808
0.134	41.9511			0.209	35.2118
0.135	41.7162			0.21	35.0432
0.136	41.4851			0.211	34.8749
0.137	41.2577			0.212	34.707
0.138	41.0345			0.213	34.5394
0.139	40.8154			0.214	34.3721
0.14	40.6006			0.215	34.2051
0.141	40.3903			0.216	34.0384
0.142	40.1846			0.217	33.872
0.143	39.9838			0.218	33.7058
0.144	39.7878			0.219	33.5398
0.145	39.5967			0.22	33.3741
0.146	39.4102			0.221	33.2086
0.147	39.2284			0.222	33.0432
0.148	39.051			0.223	32.8781
0.149	38.878			0.224	32.7132
0.15	38.7092			0.225	32.5488
0.151	38.5445			0.226	32.3849
0.152	38.3837			0.227	32.2216
0.153	38.2269			0.228	32.0591
0.154	38.0737			0.229	31.8976
0.155	37.9242			0.23	31.737
0.156	37.7782			0.231	31.5776
0.157	37.6356			0.232	31.4195
0.158	37.4962			0.233	31.2628
0.159	37.3599			0.234	31.1075
0.16	37.2266			0.235	30.9539
0.161	37.0963			0.236	30.8021
0.162	36.9687			0.237	30.6521
0.163	36.8437			0.238	30.5041
0.164	36.7213			0.239	30.3582
0.165	36.6013			0.24	30.2146
0.166	36.4836			0.241	30.0734
0.167	36.368			0.242	29.9346
0.168	36.2545			0.243	29.7984
0.169	36.1429			0.244	29.665
0.17	36.0331			0.245	29.5344
0.171	35.925			0.246	29.4067
0.172	35.8184			0.247	29.2822
0.173	35.7133			0.248	29.1609
0.174	35.6095			0.249	29.0429
0.175	35.5068			0.25	28.9284
0.176	35.4053			0.251	28.8173
0.177	35.3047			0.252	28.7095
0.178	35.2049			0.253	28.6046
0.179	35.1059			0.254	28.5022
0.18	35.0074			0.255	28.4021
0.181	34.9094			0.256	28.3037
0.182	34.8118			0.257	28.2068
0.183	34.7144			0.258	28.1111
0.184	34.617			0.259	28.0162
0.185	34.5197			0.26	27.9217
0.186	34.4222			0.261	27.8273
0.187	34.3245			0.262	27.7327
0.188	34.2264			0.263	27.6375
0.189	34.1278			0.264	27.5414
0.19	34.0285			0.265	27.4439
0.191	33.9286			0.266	27.3448
0.192	33.8277			0.267	27.2438
0.193	33.7259			0.268	27.1404
0.194	33.623			0.269	27.0343
0.195	33.5188			0.27	26.9252
0.196	33.4133			0.271	26.8127
0.197	33.3063			0.272	26.6965
0.198	33.1977			0.273	26.5762
0.199	33.0874			0.274	26.4515
0.2	32.9753			0.275	26.322
0.201	32.8613			0.276	26.1875
0.202	32.7453			0.277	26.0474
0.203	32.6274			0.278	25.9016
0.204	32.5076			0.279	25.7496
0.205	32.3858			0.28	25.591
0.206	32.2622			0.281	25.4257
0.207	32.1368			0.282	25.2531
0.208	32.0095			0.283	25.073
0.209	31.8803			0.284	24.885
0.21	31.7493			0.285	24.6887
0.211	31.6166			0.286	24.4839
0.212	31.482			0.287	24.2702
0.213	31.3456			0.288	24.0478
0.214	31.2075			0.289	23.817
0.215	31.0676			0.29	23.5779
0.216	30.926			0.291	23.3309
0.217	30.7827			0.292	23.0762
0.218	30.6377			0.293	22.814
0.219	30.491			0.294	22.5445
0.22	30.3426			0.295	22.2681
0.221	30.1926			0.296	21.9849
0.222	30.0409			0.297	21.6952
0.223	29.8875			0.298	21.3993
0.224	29.7326			0.299	21.0974
0.225	29.5761			0.3	20.7896
0.226	29.4179			0.301	20.4764
0.227	29.2582			0.302	20.1579
0.228	29.097			0.303	19.8343
0.229	28.9342			0.304	19.5059
0.23	28.7699			0.305	19.173
0.231	28.604			0.306	18.8358
0.232	28.4367			0.307	18.4945
0.233	28.2678			0.308	18.1494
0.234	28.0976			0.309	17.8007
0.235	27.9258			0.31	17.4487
0.236	27.7526			0.311	17.0936
0.237	27.578			0.312	16.7356
0.238	27.402			0.313	16.3751
0.239	27.2246			0.314	16.0121
0.24	27.0458			0.315	15.6471
0.241	26.8656			0.316	15.2802
0.242	26.6841			0.317	14.9117
0.243	26.5012			0.318	14.5418
0.244	26.317			0.319	14.1707
0.245	26.1315			0.32	13.7988
0.246	25.9448			0.321	13.4262
0.247	25.7567			0.322	13.0532
0.248	25.5674			0.323	12.68
0.249	25.3768			0.324	12.3069
0.25	25.185			0.325	11.9342
0.251	24.992			0.326	11.562
0.252	24.7977			0.327	11.1906
0.253	24.6023			0.328	10.8202
0.254	24.4057			0.329	10.4512
0.255	24.208			0.33	10.0837
0.256	24.0091			0.331	9.71801
0.257	23.809			0.332	9.35433
0.258	23.6079			0.333	8.99293
0.259	23.4056			0.334	8.634
0.26	23.2023			0.335	8.27761
0.261	22.9979			0.336	7.92377
0.262	22.7924			0.337	7.57249
0.263	22.5859			0.338	7.2238
0.264	22.3784			0.339	6.87771
0.265	22.1698			0.34	6.53424
0.266	21.9602			0.341	6.19339
0.267	21.7497			0.342	5.8552
0.268	21.5382			0.343	5.51967
0.269	21.3257			0.344	5.18683
0.27	21.1123			0.345	4.85669
0.271	20.898			0.346	4.52926
0.272	20.6828			0.347	4.20456
0.273	20.4666			0.348	3.88261
0.274	20.2496			0.349	3.56343
0.275	20.0317			0.35	3.24702
0.276	19.813			0.351	2.93342
0.277	19.5934			0.352	2.62263
0.278	19.373			0.353	2.31468
0.279	19.1518			0.354	2.00957
0.28	18.9298			0.355	1.70733
0.281	18.707			0.356	1.40796
0.282	18.4835			0.357	1.1115
0.283	18.2592			0.358	0.817947
0.284	18.0342			0.359	0.527327
0.285	17.8084			0.36	0.239654
0.286	17.582			0.361	-0.0450542
0.287	17.3548			0.362	-0.326782
0.288	17.127			0.363	-0.605513
0.289	16.8985			0.364	-0.881231
0.29	16.6694			0.365	-1.15392
0.291	16.4396			0.366	-1.42356
0.292	16.2093			0.367	-1.69014
0.293	15.9783			0.368	-1.95363
0.294	15.7467			0.369	-2.21403
0.295	15.5146			0.37	-2.47132
0.296	15.2819			0.371	-2.72548
0.297	15.0486			0.372	-2.97649
0.298	14.8149			0.373	-3.22434
0.299	14.5806			0.374	-3.46902
0.3	14.3458			0.375	-3.71049
0.301	14.1105			0.376	-3.94875
0.302	13.8748			0.377	-4.18379
0.303	13.6386			0.378	-4.41558
0.304	13.402			0.379	-4.64411
0.305	13.1649			0.38	-4.86935
0.306	12.9274			0.381	-5.09131
0.307	12.6896			0.382	-5.30995
0.308	12.4513			0.383	-5.52527
0.309	12.2127			0.384	-5.73723
0.31	11.9737			0.385	-5.94584
0.311	11.7344			0.386	-6.15107
0.312	11.4948			0.387	-6.35291
0.313	11.2548			0.388	-6.55134
0.314	11.0146			0.389	-6.74633
0.315	10.7741			0.39	-6.93789
0.316	10.5333			0.391	-7.12598
0.317	10.2923			0.392	-7.3106
0.318	10.051			0.393	-7.49172
0.319	9.80953			0.394	-7.66933
0.32	9.56784			0.395	-7.84342
0.321	9.32596			0.396	-8.01396
0.322	9.0839			0.397	-8.18095
0.323	8.84169			0.398	-8.34435
0.324	8.59932			0.399	-8.50417
0.325	8.35682			0.4	-8.66037
0.326	8.11421			0.401	-8.81296
0.327	7.87149			0.402	-8.96196
0.328	7.62868			0.403	-9.1074
0.329	7.3858			0.404	-9.24932
0.33	7.14287			0.405	-9.38775
0.331	6.89988			0.406	-9.52274
0.332	6.65687			0.407	-9.65431
0.333	6.41384			0.408	-9.7825
0.334	6.17082			0.409	-9.90735
0.335	5.92781			0.41	-10.0289
0.336	5.68482
0.337	5.44189
0.338	5.19901
0.339	4.9562
0.34	4.71348
0.341	4.47087
0.342	4.22837
0.343	3.986
0.344	3.74379
0.345	3.50173
0.346	3.25985
0.347	3.01816
0.348	2.77667
0.349	2.53541
0.35	2.29438
0.351	2.0536
0.352	1.81309
0.353	1.57286
0.354	1.33292
0.355	1.09328
0.356	0.853974
0.357	0.615003
0.358	0.376384
0.359	0.138133
0.36	-0.0997362
0.361	-0.337209
0.362	-0.57427
0.363	-0.810905
0.364	-1.0471
0.365	-1.28284
0.366	-1.51811
0.367	-1.75289
0.368	-1.98717
0.369	-2.22094
0.37	-2.45418
0.371	-2.68688
0.372	-2.91902
0.373	-3.15059
0.374	-3.38156
0.375	-3.61194
0.376	-3.8417
0.377	-4.07082
0.378	-4.2993
0.379	-4.52712
0.38	-4.75427
0.381	-4.98072
0.382	-5.20646
0.383	-5.43149
0.384	-5.65578
0.385	-5.87933
0.386	-6.10211
0.387	-6.32411
0.388	-6.54531
0.389	-6.76571
0.39	-6.98529
0.391	-7.20403
0.392	-7.42191
0.393	-7.63893
0.394	-7.85507
0.395	-8.07031
0.396	-8.28464
0.397	-8.49805
0.398	-8.71051
0.399	-8.92202
0.4	-9.13256
