# Supplementary material for: High-resolution frequency tuning but not temporal coding in the human cochlea
Source: PLoS Biol. 2018 Oct 15;16(10):e2005164. doi: 10.1371/journal.pbio.2005164 (PMC6201958; doi:10.1371/journal.pbio.2005164)
Supplement: S5 Data — (XLSX) [file pbio.2005164.s014.xlsx]

## Sheet: S5 Fig
	S5 Fig
	Cat		Chinchilla		Monkey
	Frequency	Conversion	Frequency	Conversion	Frequency	Conversion
	Hz	Q10 ratio	Hz	Q10 ratio	Hz	Q10 ratio
	2000	1.56669	2000	1.2523	2000	2.61172
	2100	1.57409	2100	1.24571	2100	2.54639
	2200	1.58078	2200	1.24174	2200	2.48595
	2300	1.58957	2300	1.238	2300	2.42924
	2400	1.59887	2400	1.23313	2400	2.3753
	2500	1.60895	2500	1.22822	2500	2.32339
	2600	1.61694	2600	1.22643	2600	2.27229
	2700	1.62198	2700	1.22337	2700	2.22058
	2800	1.62474	2800	1.21803	2800	2.16962
	2900	1.62529	2900	1.21515	2900	2.1191
	3000	1.62394	3000	1.21203	3000	2.06882
	3100	1.62122	3100	1.20532	3100	2.01883
	3200	1.61752	3200	1.1966	3200	1.97395
	3300	1.61352	3300	1.18871	3300	1.93341
	3400	1.60974	3400	1.18343	3400	1.89499
	3500	1.60599	3500	1.17933	3500	1.85919
	3600	1.60214	3600	1.17501	3600	1.82639
	3700	1.59879	3700	1.16985	3700	1.79691
	3800	1.59612	3800	1.16463	3800	1.77095
	3900	1.59372	3900	1.16021	3900	1.74446
	4000	1.59144	4000	1.15647	4000	1.71621
	4100	1.58939	4100	1.15513	4100	1.69232
	4200	1.5878	4200	1.15583	4200	1.67234
	4300	1.5863	4300	1.15824	4300	1.65576
	4400	1.58445	4400	1.16124	4400	1.64217
	4500	1.58236	4500	1.16414	4500	1.63122
	4600	1.5803	4600	1.16633	4600	1.6226
	4700	1.57802	4700	1.16778	4700	1.61605
	4800	1.57549	4800	1.16937	4800	1.61133
	4900	1.57252	4900	1.17103	4900	1.60823
	5000	1.56913	5000	1.17232	5000	1.60656
	5100	1.56539	5100	1.17314	5100	1.60616
	5200	1.56122	5200	1.1733	5200	1.60686
	5300	1.55661	5300	1.17238	5300	1.60851
	5400	1.55149	5400	1.16985	5400	1.608
	5500	1.54576	5500	1.16571	5500	1.60813
	5600	1.53939	5600	1.16038	5600	1.60885
	5700	1.53249	5700	1.15381	5700	1.61003
	5800	1.52515	5800	1.14606	5800	1.61154
	5900	1.5173	5900	1.13765	5900	1.61327
	6000	1.50881	6000	1.12883	6000	1.61509
