# Supplementary material for: High-resolution frequency tuning but not temporal coding in the human cochlea
Source: PLoS Biol. 2018 Oct 15;16(10):e2005164. doi: 10.1371/journal.pbio.2005164 (PMC6201958; doi:10.1371/journal.pbio.2005164)
Supplement: S6 Data — (XLSX) [file pbio.2005164.s015.xlsx]

## Sheet: S7 Fig
S7 Fig Upper panel									S7 Fig Lower panel
time	trace a		trace b		trace c				time	trace a	trace b	trace c
[ms]	bleu	red	bleu	red	bleu	red			[ms]
0	0.0345844	0.0288704	-0.0276226	-0.0274852	0.0520326	0.0282337	uV		0	-0.002857	6.86944e-05	0.0126566	uV
0.01024	0.0273335	0.0323424	0.132059	-0.00772864	-0.206022	-0.118867	uV		0.01024	0.00250444	-0.0698936	0.0697622	uV
0.02048	-0.141421	-0.12876	0.192696	-0.120681	-0.298015	-0.0961272	uV		0.02048	0.00633061	-0.156688	0.0737848	uV
0.03072	-0.0418273	-0.219299	-0.0028646	-0.225003	-0.0382668	0.0822718	uV		0.03072	-0.0887357	-0.111069	0.0789521	uV
0.04096	-0.0849631	-0.137466	-0.189284	-0.181969	0.0793943	0.0864968	uV		0.04096	-0.0262512	0.00365749	0.00689286	uV
0.0512	-0.112099	-0.102739	-0.204876	-0.133353	0.0794582	0.0315725	uV		0.0512	0.00468001	0.0357613	-0.0195121	uV
0.06144	-0.137396	-0.0931749	0.0537509	-0.0347289	-0.180872	-0.210302	uV		0.06144	0.0221108	-0.0442399	-0.0212286	uV
0.07168	-0.111856	-0.254542	-0.0080651	-0.190783	-0.101419	-0.0436976	uV		0.07168	-0.0713429	-0.0913588	0.025476	uV
0.08192	-0.104396	-0.225033	0.0572544	-0.25175	-0.135248	0.00214999	uV		0.08192	-0.0603186	-0.154502	0.0567111	uV
0.09216	-0.0527397	-0.258743	0.120982	-0.343104	-0.172536	0.00668389	uV		0.09216	-0.103002	-0.232043	0.0999785	uV
0.1024	-0.0729358	-0.328249	0.0235789	-0.203298	-0.131734	-0.0558164	uV		0.1024	-0.127657	-0.113439	0.0581942	uV
0.11264	-0.148152	-0.266086	-0.0970109	-0.326685	-0.093563	0.114835	uV		0.11264	-0.0589669	-0.114837	0.113835	uV
0.12288	-0.209832	-0.206734	-0.0632186	-0.375406	-0.137972	0.173264	uV		0.12288	0.00154883	-0.156094	0.145186	uV
0.13312	-0.181198	-0.205272	0.0118864	-0.241589	-0.176166	-0.0401585	uV		0.13312	-0.0120375	-0.126738	0.0657715	uV
0.14336	-0.159	-0.280786	-0.148322	-0.275188	-0.0134525	-0.0585125	uV		0.14336	-0.0608934	-0.0634332	-0.0193196	uV
0.1536	-0.169611	-0.332982	-0.179513	-0.328579	0.00258029	0.0140497	uV		0.1536	-0.0816858	-0.074533	0.0063582	uV
0.16384	-0.176175	-0.317523	-0.238838	-0.201124	0.064446	-0.120585	uV		0.16384	-0.0706743	0.018857	-0.0855486	uV
0.17408	-0.19096	-0.317551	-0.234801	-0.145592	-0.00304429	-0.206317	uV		0.17408	-0.0632957	0.0446044	-0.0761463	uV
0.18432	-0.286666	-0.357664	-0.22203	-0.185609	-0.0664939	-0.0149833	uV		0.18432	-0.035499	0.0182104	-0.0140421	uV
0.19456	-0.211787	-0.194314	-0.26122	-0.0994682	0.185207	-0.0765891	uV		0.19456	0.00873625	0.0808756	-0.179697	uV
0.2048	0.0234768	-0.183146	0.033723	-0.089882	0.0308189	-0.12762	uV		0.2048	-0.103312	-0.0618025	-0.0841366	uV
0.21504	0.0723985	-0.210605	-0.0514989	-0.179451	0.139253	-0.0919211	uV		0.21504	-0.141502	-0.0639759	-0.109784	uV
0.22528	0.0761163	-0.278344	-0.0644898	-0.291193	0.048367	0.137741	uV		0.22528	-0.17723	-0.113352	0.111601	uV
0.23552	-0.148972	-0.14689	0.00495052	-0.144214	-0.241229	-0.0301257	uV		0.23552	0.00104129	-0.074582	0.0871566	uV
0.24576	-0.203127	-0.180216	-0.0272584	0.100535	-0.0557505	-0.401985	uV		0.24576	0.0114556	0.0638969	-0.218571	uV
0.256	0.0128588	-0.296603	0.0827101	0.169673	-0.040529	-0.409592	uV		0.256	-0.154731	0.0434813	-0.173934	uV
0.26624	0.0131071	-0.244211	0.0721145	0.111013	-0.115679	-0.229086	uV		0.26624	-0.128659	0.0194491	-0.0174916	uV
0.27648	-0.112325	-0.115221	0.222223	-0.0791204	-0.412447	-0.105679	uV		0.27648	-0.00144795	-0.150672	0.164627	uV
0.28672	-0.224802	-0.187403	0.204929	-0.0597849	-0.407438	-0.180248	uV		0.28672	0.0186999	-0.132357	0.107115	uV
0.29696	-0.176078	-0.238919	0.170667	0.0737484	-0.357211	-0.301919	uV		0.29696	-0.0314203	-0.0484592	0.0255202	uV
0.3072	-0.197113	-0.229168	0.270062	0.0404798	-0.434995	-0.207549	uV		0.3072	-0.0160277	-0.114791	0.106709	uV
0.31744	-0.135498	-0.16675	0.324052	-0.0175724	-0.476216	-0.143646	uV		0.31744	-0.0156258	-0.170812	0.163901	uV
0.32768	-0.163293	-0.161077	0.278005	0.0815958	-0.382294	-0.111296	uV		0.32768	0.00110805	-0.0982044	0.110201	uV
0.33792	-0.0384668	-0.0303978	0.351079	-0.000432014	-0.403558	-0.0905666	uV		0.33792	0.00403449	-0.175756	0.1827	uV
0.34816	-0.119439	-0.0900167	0.302465	0.0840378	-0.454353	-0.168268	uV		0.34816	0.014711	-0.109214	0.144429	uV
0.3584	-0.141724	-0.0859195	0.3014	0.0492901	-0.45577	-0.191367	uV		0.3584	0.0279021	-0.126055	0.142655	uV
0.36864	-0.186517	-0.141198	0.157032	0.135264	-0.340424	-0.392156	uV		0.36864	0.0226593	-0.0108841	-0.0392987	uV
0.37888	-0.147058	-0.259152	0.183202	-0.000249743	-0.3117	-0.376412	uV		0.37888	-0.056047	-0.0917257	-0.0355907	uV
0.38912	-0.129655	-0.374414	0.183508	0.00435412	-0.271633	-0.279861	uV		0.38912	-0.122379	-0.0895771	-0.0433053	uV
0.39936	-0.00498503	-0.278543	0.160054	0.18883	-0.103392	-0.389333	uV		0.39936	-0.136779	0.0143878	-0.129543	uV
0.4096	0.0264329	-0.197199	0.203548	-0.111446	-0.276042	0.0207143	uV		0.4096	-0.111816	-0.157497	0.187164	uV
0.41984	-0.149443	-0.0951454	0.239433	-0.223847	-0.396981	0.190563	uV		0.41984	0.0271489	-0.23164	0.269159	uV
0.43008	-0.107901	-0.0288895	0.198712	0.0497535	-0.242242	-0.160399	uV		0.43008	0.0395058	-0.0744791	0.0217159	uV
0.44032	-0.00792384	-0.116074	0.080533	-0.0256863	-0.0718864	-0.141286	uV		0.44032	-0.0540753	-0.0531097	-0.0333483	uV
0.45056	0.00928998	-0.161717	-0.0107944	0.0360847	0.000992072	-0.237172	uV		0.45056	-0.0855033	0.0234395	-0.106983	uV
0.4608	-0.0391525	-0.207304	-0.0731334	0.100699	0.0279093	-0.435208	uV		0.4608	-0.0840759	0.0869161	-0.246174	uV
0.47104	-0.0110874	-0.328354	-0.051443	0.0530466	0.0944873	-0.345902	uV		0.47104	-0.158633	0.0522448	-0.23984	uV
0.48128	0.0763112	-0.299931	-0.0193825	-0.013884	0.113918	-0.0893411	uV		0.48128	-0.188121	0.00274926	-0.100682	uV
0.49152	0.0977868	-0.0969058	0.192415	0.0455803	-0.121988	-0.0832476	uV		0.49152	-0.0973463	-0.0734173	0.0445908	uV
0.50176	0.014706	-0.0448585	0.145171	0.0981578	-0.174833	-0.0267338	uV		0.50176	-0.0297822	-0.0235068	0.0696677	uV
0.512	-0.0163016	0.0773057	0.217842	0.123638	-0.184478	-0.104065	uV		0.512	0.0468037	-0.0471024	0.0259811	uV
0.52224	0.0577369	0.013597	0.211205	0.191836	-0.167231	-0.26947	uV		0.52224	-0.02207	-0.00968447	-0.0389231	uV
0.53248	0.0231424	-0.0728878	0.137825	0.146589	-0.123368	-0.26264	uV		0.53248	-0.0480151	0.00438207	-0.070952	uV
0.54272	0.013656	-0.119256	0.233259	0.220021	-0.212903	-0.353266	uV		0.54272	-0.066456	-0.00661907	-0.0777399	uV
0.55296	0.0384298	-0.13183	0.278666	0.188143	-0.219711	-0.321992	uV		0.55296	-0.08513	-0.0452617	-0.0562915	uV
0.5632	0.0662142	-0.133337	0.244234	0.0567201	-0.163701	-0.0792635	uV		0.5632	-0.0997758	-0.093757	0.0244928	uV
0.57344	0.119198	-0.0250679	0.334706	0.18386	-0.183993	-0.294039	uV		0.57344	-0.0721331	-0.0754228	-0.0354409	uV
0.58368	0.107967	-0.106078	0.165379	0.0895677	-0.179501	-0.280595	uV		0.58368	-0.107023	-0.0379058	0.000424479	uV
0.59392	-0.11183	-0.197266	-0.006163	0.120973	-0.109953	-0.31984	uV		0.59392	-0.0427182	0.0635681	-0.147722	uV
0.60416	-0.0355873	-0.190808	0.0297718	0.305951	0.0354314	-0.453668	uV		0.60416	-0.0776103	0.13809	-0.264484	uV
0.6144	0.110725	-0.157435	-0.0705482	0.122417	0.173404	-0.197648	uV		0.6144	-0.13408	0.0964828	-0.179504	uV
0.62464	0.0837991	-0.0642633	-0.228621	0.18556	0.325923	-0.201121	uV		0.62464	-0.0740312	0.20709	-0.276893	uV
0.63488	0.131582	-0.0274578	0.0161886	0.0714374	0.127625	0.041824	uV		0.63488	-0.0795199	0.0276244	-0.0350329	uV
0.64512	0.118828	0.125171	0.135089	-0.02126	-0.0381966	0.0486503	uV		0.64512	0.00317141	-0.0781746	0.0463583	uV
0.65536	0.100516	0.0146812	0.0852838	-0.205128	0.0070073	0.26636	uV		0.65536	-0.0429173	-0.145206	0.147508	uV
0.6656	0.0460792	0.0732937	-0.0455174	-0.106433	0.0367632	0.244305	uV		0.6656	0.0136073	-0.0304579	0.117652	uV
0.67584	-0.0263447	0.126406	0.0637589	-0.0362051	-0.0837916	0.0564356	uV		0.67584	0.0763752	-0.049982	0.0639051	uV
0.68608	-0.0183371	0.0309303	0.0799533	-0.0911462	-0.0951621	0.198836	uV		0.68608	0.0246337	-0.0855498	0.141541	uV
0.69632	0.00515342	0.0977325	0.207969	-0.0644866	-0.155025	0.075251	uV		0.69632	0.0462896	-0.136228	0.0790138	uV
0.70656	0.115674	0.0189781	0.214755	0.0360763	-0.0294816	-0.042009	uV		0.70656	-0.0483477	-0.0893391	-0.0100958	uV
0.7168	0.200516	-0.0132209	0.147958	-0.0184461	-0.0230343	0.0982812	uV		0.7168	-0.106868	-0.0832023	0.111856	uV
0.72704	0.0164992	0.0849095	0.207714	0.0655493	-0.244942	0.0445878	uV		0.72704	0.0342052	-0.0710822	0.12993	uV
0.73728	-0.00356525	0.106537	0.434742	0.187756	-0.396491	-0.0827017	uV		0.73728	0.0550511	-0.123493	0.16712	uV
0.74752	0.0160429	0.106889	0.21189	0.271688	-0.247488	-0.234371	uV		0.74752	0.0454232	0.0298986	0.00698286	uV
0.75776	-0.0368232	0.037429	0.178901	-0.0743118	-0.169457	0.0943466	uV		0.75776	0.0371261	-0.126606	0.123057	uV
0.768	0.029355	0.018723	0.261796	-0.126504	-0.266579	0.337633	uV		0.768	-0.00531599	-0.19415	0.324929	uV
0.77824	-0.054507	0.215452	0.11757	-0.0419471	-0.228493	0.152779	uV		0.77824	0.134979	-0.0797588	0.232225	uV
0.78848	-0.188139	0.105206	0.125315	0.0580415	-0.404514	-0.0170836	uV		0.78848	0.146673	-0.0336365	0.197866	uV
0.79872	-0.295165	0.0483158	0.285743	0.0869396	-0.502342	-0.0473824	uV		0.79872	0.171741	-0.0994016	0.197628	uV
0.80896	-0.148015	0.0312024	0.266227	0.145743	-0.43203	-0.0151718	uV		0.80896	0.0896089	-0.060242	0.22935	uV
0.8192	-0.217604	0.140629	-0.0044319	0.0878358	-0.205419	-0.114422	uV		0.8192	0.179116	0.0461338	0.0243545	uV
0.82944	-0.157149	-0.0375402	0.0888032	-0.141306	-0.225846	0.139819	uV		0.82944	0.0598046	-0.115054	0.185531	uV
0.83968	-0.153849	0.0101048	0.20021	0.0494736	-0.324353	0.0850428	uV		0.83968	0.0819767	-0.0753681	0.166232	uV
0.84992	-0.0356486	0.123203	0.0563788	-0.0038451	-0.0211425	0.12271	uV		0.84992	0.0794259	-0.030112	0.0791651	uV
0.86016	0.00866592	0.129339	-0.0582111	-0.328933	-0.0280661	0.413831	uV		0.86016	0.0603364	-0.135361	0.26043	uV
0.8704	-0.153057	0.0751454	-0.140478	-0.425175	-0.00439677	0.582195	uV		0.8704	0.114101	-0.142349	0.248423	uV
0.88064	-0.0672734	0.165448	-0.0828126	-0.0336042	0.115358	0.127292	uV		0.88064	0.116361	0.0246042	-0.00560941	uV
0.89088	0.0680667	0.087572	0.0964877	0.102324	-0.0744194	-0.118141	uV		0.89088	0.00975266	0.00291839	0.000729271	uV
0.90112	-0.0358731	-0.0111601	-0.0997955	-0.0346574	0.0629545	0.279401	uV		0.90112	0.0123565	0.032569	0.0946609	uV
0.91136	0.00239491	0.242164	0.0369448	-0.0857736	-0.0176455	0.28604	uV		0.91136	0.119884	-0.0613592	0.152187	uV
0.9216	0.0062117	0.201367	0.271532	-0.0111618	-0.24972	-0.0528859	uV		0.9216	0.0975777	-0.141347	0.0744912	uV
0.93184	0.0810221	-0.0629333	0.415451	-0.110144	-0.257413	0.0948876	uV		0.93184	-0.0719777	-0.262797	0.136462	uV
0.94208	0.22669	-0.017606	0.210654	-0.202517	0.0962293	0.119386	uV		0.94208	-0.122148	-0.206586	-0.00677046	uV
0.95232	0.352204	-0.0792655	0.0231102	0.0922407	0.295507	-0.116788	uV		0.95232	-0.215735	0.0345653	-0.16442	uV
0.96256	0.227926	-0.0287807	-0.0566908	0.120387	0.201766	-0.0429885	uV		0.96256	-0.128353	0.0885391	-0.109622	uV
0.9728	0.124183	0.0820559	-0.0875461	-0.0304726	0.244438	-0.0482331	uV		0.9728	-0.0210637	0.0285367	-0.180461	uV
0.98304	0.22314	-0.0822499	-0.0891968	-0.311806	0.386027	0.153624	uV		0.98304	-0.152695	-0.111304	-0.122158	uV
0.99328	0.307601	-0.154518	0.0755993	-0.31487	0.155014	0.184535	uV		0.99328	-0.231059	-0.195235	0.0709171	uV
1.00352	0.122245	-0.132599	0.0601707	-0.326565	-0.0261779	0.174633	uV		1.00352	-0.127422	-0.193368	0.110884	uV
1.01376	0.00554293	-0.150897	-0.0142452	-0.414154	0.0443405	0.338794	uV		1.01376	-0.0782201	-0.199954	0.1333	uV
1.024	0.0681236	-0.0744852	-0.075893	-0.379677	0.124849	0.417594	uV		1.024	-0.0713044	-0.151892	0.190177	uV
1.03424	-0.0512505	0.036515	-0.150933	-0.254375	-0.0153298	0.205162	uV		1.03424	0.0438827	-0.0517211	0.1345	uV
1.04448	-0.200613	-0.0466651	0.175587	-0.23373	-0.364994	0.139778	uV		1.04448	0.0769737	-0.204659	0.24596	uV
1.05472	-0.192435	-0.0967336	0.00833035	-0.253221	-0.181894	0.14925	uV		1.05472	0.0478509	-0.130775	0.131049	uV
1.06496	-0.0878361	-0.101084	0.151776	-0.0887196	-0.145397	-0.051476	uV		1.06496	-0.00662386	-0.120248	0.041905	uV
1.0752	-0.00025183	-0.142509	-0.0876721	-0.393667	0.00930979	0.218381	uV		1.0752	-0.0711286	-0.152997	0.136903	uV
1.08544	-0.126421	-0.174072	0.00162959	-0.37407	-0.157815	0.105396	uV		1.08544	-0.0238259	-0.18785	0.150966	uV
1.09568	-0.210498	-0.268306	0.120905	-0.321306	-0.376785	0.130459	uV		1.09568	-0.0289042	-0.221105	0.241931	uV
1.10592	-0.21751	-0.192299	0.185478	-0.331323	-0.323348	0.163009	uV		1.10592	0.0126056	-0.2584	0.229205	uV
1.11616	-0.123613	-0.164539	-0.08802	-0.287722	-0.0705213	0.105358	uV		1.11616	-0.020463	-0.0998512	0.0883067	uV
1.1264	-0.147215	-0.187329	-0.0205407	-0.267604	-0.0507247	0.311781	uV		1.1264	-0.020057	-0.123532	0.14859	uV
1.13664	-0.0160477	0.0510347	-0.00961387	-0.167902	-0.0152707	0.143773	uV		1.13664	0.0335412	-0.0791442	0.105696	uV
1.14688	-0.0687912	-0.030978	0.0272967	-0.178012	-0.134567	0.137795	uV		1.14688	0.0189066	-0.102654	0.139395	uV
1.15712	-0.120318	-0.032351	0.0606432	-0.0463541	-0.174414	-0.040857	uV		1.15712	0.0439833	-0.0534986	0.0545855	uV
1.16736	-0.084703	-0.0946531	0.163044	-0.179243	-0.17644	0.116717	uV		1.16736	-0.00497505	-0.171143	0.101412	uV
1.1776	0.0741735	-0.0557894	0.0470915	-0.223923	0.0651277	0.0787644	uV		1.1776	-0.0649814	-0.135507	0.0475835	uV
1.18784	0.0312921	-0.151344	-0.11188	-0.147557	-0.00747733	0.0464389	uV		1.18784	-0.0913179	-0.0178382	0.0576946	uV
1.19808	-0.180163	-0.0962684	-0.0388081	-0.319599	-0.0711492	0.365824	uV		1.19808	0.0419474	-0.140395	0.17196	uV
1.20832	-0.0198334	0.0423902	0.0479865	-0.195776	-0.043279	0.209904	uV		1.20832	0.0311118	-0.121881	0.138156	uV
1.21856	-0.0145939	0.0166377	0.0355718	-0.0383481	-0.0441885	0.0668636	uV		1.21856	0.0156158	-0.0369599	0.0391918	uV
1.2288	0.0183252	0.0267279	-0.167704	-0.0649525	0.19501	0.129468	uV		1.2288	0.00420138	0.0513758	-0.0182244	uV
1.23904	0.00437528	0.0654083	-0.0583273	-0.185408	0.0273773	0.26279	uV		1.23904	0.0305165	-0.0635403	0.120816	uV
1.24928	-0.0446388	0.0764921	-0.133846	-0.159448	0.123243	0.282986	uV		1.24928	0.0605655	-0.0128009	0.0535706	uV
1.25952	0.0493309	0.12463	-0.165602	0.0130455	0.244745	0.0396554	uV		1.25952	0.0376497	0.0893236	-0.0884366	uV
1.26976	0.0431052	0.0509489	-0.223649	0.157604	0.209201	-0.250717	uV		1.26976	0.00392184	0.190626	-0.213839	uV
1.28	-0.0396749	-0.0915489	0.115389	0.141653	-0.173723	-0.316941	uV		1.28	-0.025937	0.0131322	-0.0551956	uV
1.29024	-0.0981805	-0.177922	0.210556	0.155094	-0.338475	-0.282328	uV		1.29024	-0.0398709	-0.0277312	0.018152	uV
1.30048	-0.102169	-0.125261	0.105462	0.167271	-0.158433	-0.311882	uV		1.30048	-0.011546	0.0309043	-0.0794348	uV
1.31072	-0.0533113	-0.147878	0.0274578	0.14741	-0.124707	-0.248512	uV		1.31072	-0.0472833	0.0599761	-0.0493671	uV
1.32096	-0.117848	-0.0981084	0.109375	0.115685	-0.201477	-0.303603	uV		1.32096	0.00986978	0.00315472	-0.0662065	uV
1.3312	-0.0657728	-0.191003	0.338721	0.230574	-0.41334	-0.405522	uV		1.3312	-0.062615	-0.0540733	0.0163092	uV
1.34144	-0.0966039	-0.172968	0.433052	0.224237	-0.513902	-0.388557	uV		1.34144	-0.0381818	-0.104407	0.0339837	uV
1.35168	-0.0256506	-0.16606	0.212124	0.0338045	-0.199794	-0.11499	uV		1.35168	-0.0702046	-0.0891598	0.0621328	uV
1.36192	-0.0257841	-0.08048	0.0468919	0.214832	-0.160517	-0.28417	uV		1.36192	-0.027348	0.08397	-0.0380499	uV
1.37216	-0.161905	-0.0692341	0.0934881	0.462275	-0.252803	-0.586587	uV		1.37216	0.0463356	0.184393	-0.16914	uV
1.3824	-0.154546	-0.126094	0.190831	0.280533	-0.356878	-0.538124	uV		1.3824	0.0142258	0.044851	-0.0974973	uV
1.39264	-0.152157	-0.255458	0.208898	0.377524	-0.312779	-0.886557	uV		1.39264	-0.0516506	0.0843127	-0.295698	uV
1.40288	-0.0871634	-0.51292	0.265884	0.429226	-0.388869	-0.920532	uV		1.40288	-0.212878	0.0816706	-0.250491	uV
1.41312	-0.152903	-0.486961	0.224557	0.189821	-0.366489	-0.441788	uV		1.41312	-0.167029	-0.017368	-0.0464009	uV
1.42336	-0.125523	-0.25795	0.0194926	0.194343	-0.146921	-0.452134	uV		1.42336	-0.0662135	0.0874252	-0.156193	uV
1.4336	-0.119163	-0.251453	0.24082	0.237131	-0.325479	-0.552657	uV		1.4336	-0.0661448	-0.00184447	-0.127735	uV
1.44384	-0.0571939	-0.323407	0.187737	0.118831	-0.227216	-0.435815	uV		1.44384	-0.133107	-0.0344527	-0.117892	uV
1.45408	-0.0119296	-0.309166	0.162602	0.151039	-0.15003	-0.432612	uV		1.45408	-0.148618	-0.00578129	-0.128389	uV
1.46432	-0.0127828	-0.290498	0.0494144	0.067538	-0.125038	-0.340547	uV		1.46432	-0.138858	0.00906181	-0.0943503	uV
1.47456	-0.103633	-0.26387	0.0220695	0.17891	-0.122552	-0.439904	uV		1.47456	-0.0801183	0.0784202	-0.14416	uV
1.4848	-0.126732	-0.270781	-0.0529509	-0.00369465	-0.139261	-0.273119	uV		1.4848	-0.0720248	0.0246281	-0.0608307	uV
1.49504	-0.208289	-0.267612	-0.0676343	-0.112648	-0.0714219	-0.114607	uV		1.49504	-0.0296618	-0.0225068	-0.0540708	uV
1.50528	-0.0686738	-0.237628	-0.0567384	-0.217663	-0.00751076	-0.186132	uV		1.50528	-0.0844771	-0.0804622	-0.0816435	uV
1.51552	-0.0860417	-0.394689	-0.0197383	-0.098367	-0.0275279	-0.173646	uV		1.51552	-0.154324	-0.0393143	-0.114416	uV
1.52576	0.0427499	-0.282439	-0.0216706	-0.122693	0.138358	-0.141703	uV		1.52576	-0.162594	-0.0505114	-0.147388	uV
1.536	0.123066	-0.254689	-0.254137	0.0393834	0.347247	-0.240674	uV		1.536	-0.188877	0.14676	-0.279655	uV
1.54624	0.0727201	-0.211954	-0.287785	-0.0526491	0.378205	-0.130586	uV		1.54624	-0.142337	0.117568	-0.286633	uV
1.55648	0.146609	-0.173511	-0.348086	-0.0336903	0.548019	-0.0469336	uV		1.55648	-0.16006	0.157198	-0.280312	uV
1.56672	0.173129	-0.0909173	-0.376592	-0.0777802	0.447212	0.00505413	uV		1.56672	-0.132023	0.149406	-0.192451	uV
1.57696	0.00608414	-0.0624096	-0.392442	-0.0216533	0.429177	0.0609273	uV		1.57696	-0.0342469	0.185394	-0.210906	uV
1.5872	0.0960541	0.0281119	-0.373768	-0.0826254	0.479215	-0.00154907	uV		1.5872	-0.0339711	0.145571	-0.230634	uV
1.59744	0.0811923	-0.0729203	-0.342885	-0.0590237	0.433069	-0.172874	uV		1.59744	-0.0770563	0.141931	-0.320542	uV
1.60768	0.12894	-0.243543	-0.348347	-0.0322286	0.492652	-0.129263	uV		1.60768	-0.186242	0.158059	-0.298966	uV
1.61792	0.117481	-0.14942	-0.178367	-0.0501707	0.259161	-0.0745952	uV		1.61792	-0.133451	0.064098	-0.151427	uV
1.62816	0.051327	-0.136794	-0.109656	-0.0269117	0.10256	-0.120475	uV		1.62816	-0.0940606	0.0413721	-0.06518	uV
1.6384	-0.101004	-0.135699	-0.0809522	0.120026	-0.113111	-0.280653	uV		1.6384	-0.0173476	0.100489	-0.0802271	uV
1.64864	-0.200219	-0.171901	-0.0974734	0.0504286	-0.00757625	-0.136899	uV		1.64864	0.0141591	0.073951	-0.122194	uV
1.65888	0.00951439	-0.0757292	0.00130284	-0.0413356	0.0672456	0.142873	uV		1.65888	-0.0426218	-0.0213192	0.0521635	uV
1.66912	0.0412491	0.0922385	0.229382	-0.218925	-0.264055	0.261448	uV		1.66912	0.0254947	-0.224153	0.292652	uV
1.67936	-0.0959793	0.0508621	0.0860307	-0.142254	-0.207725	-0.0273842	uV		1.67936	0.0734207	-0.114143	0.0834412	uV
1.6896	-0.105542	-0.176162	-0.156584	-0.234624	0.0863473	0.173825	uV		1.6896	-0.0353101	-0.0390198	0.0290686	uV
1.69984	-0.0442794	-0.055615	-0.0790119	-0.291086	0.0559116	0.297635	uV		1.69984	-0.00566781	-0.106037	0.111813	uV
1.71008	-0.000493526	0.00328928	0.218499	-0.198851	-0.205968	0.199412	uV		1.71008	0.0018914	-0.208675	0.209384	uV
1.72032	-0.00542909	0.00213474	0.343106	-0.260228	-0.397221	0.263559	uV		1.72032	0.00378191	-0.301667	0.354998	uV
1.73056	-0.0979656	0.00376403	0.26329	-0.1171	-0.379727	0.0482508	uV		1.73056	0.0508648	-0.190195	0.202235	uV
1.7408	-0.0977588	-0.0703427	0.0691283	-0.203132	-0.127839	0.13107	uV		1.7408	0.013708	-0.13613	0.118632	uV
1.75104	-0.0325936	-0.0690591	0.0864235	-0.386154	-0.0988482	0.425511	uV		1.75104	-0.0182328	-0.236289	0.238596	uV
1.76128	0.0309956	0.035404	0.124659	-0.473987	-0.0201043	0.430006	uV		1.76128	0.00220418	-0.299323	0.208062	uV
1.77152	0.140977	-0.0392085	0.239143	-0.346	-0.128812	0.236985	uV		1.77152	-0.0900927	-0.292572	0.209762	uV
1.78176	0.0553352	-0.113623	0.121453	-0.227753	-0.10533	0.201444	uV		1.78176	-0.0844793	-0.174603	0.165836	uV
1.792	-0.00975013	-0.0213546	0.270817	-0.163854	-0.305581	0.190065	uV		1.792	-0.00580221	-0.217336	0.246247	uV
1.80224	-0.0298879	0.0215742	0.355438	-0.196856	-0.339744	0.167217	uV		1.80224	0.025731	-0.276147	0.232817	uV
1.81248	0.0538716	-0.0248581	-0.0313624	-0.316896	0.0854865	0.222475	uV		1.81248	-0.0393648	-0.142767	0.0830318	uV
1.82272	0.0288022	-0.0980508	0.109801	-0.491069	-0.103303	0.420013	uV		1.82272	-0.0634265	-0.300435	0.256787	uV
1.83296	0.0111377	-0.0676039	-0.0336283	-0.494112	0.100249	0.390718	uV		1.83296	-0.0393708	-0.230242	0.106764	uV
1.8432	0.148024	-0.105992	0.0189903	-0.310389	0.175976	0.316344	uV		1.8432	-0.127008	-0.16469	0.0887035	uV
1.85344	0.152892	0.00805557	0.139113	-0.286967	-0.0678308	0.268897	uV		1.85344	-0.072418	-0.21304	0.185091	uV
1.86368	0.0423011	-0.0195983	0.219382	-0.238751	-0.161343	0.195833	uV		1.86368	-0.0309497	-0.229067	0.178079	uV
1.87392	0.0551724	-0.0409126	0.21228	-0.185322	-0.189662	0.179454	uV		1.87392	-0.0480425	-0.198801	0.191448	uV
1.88416	0.0119725	-0.00685513	0.294913	-0.0154838	-0.259092	0.00452727	uV		1.88416	-0.00941381	-0.155199	0.124468	uV
1.8944	0.0478795	-0.0100344	0.363465	-0.0217664	-0.338466	0.0611671	uV		1.8944	-0.028957	-0.192616	0.212096	uV
1.90464	0.00194967	0.0392598	0.278342	-0.195465	-0.269349	0.267755	uV		1.90464	0.0186551	-0.236904	0.263359	uV
1.91488	0.0179213	0.0724784	0.175095	-0.18302	-0.198058	0.147209	uV		1.91488	0.0272785	-0.179057	0.214439	uV
1.92512	-0.105499	-0.035727	0.0934884	-0.0685191	-0.271714	0.0450665	uV		1.92512	0.0348859	-0.0810038	0.162923	uV
1.93536	-0.188081	-0.0234711	0.0233153	0.00891328	-0.192122	0.0111909	uV		1.93536	0.0823051	-0.00720099	0.102931	uV
1.9456	-0.170486	0.0209743	0.0376281	0.0433114	-0.214738	-0.0923572	uV		1.9456	0.09573	0.00284165	0.0397675	uV
1.95584	-0.135243	-0.0495416	0.0124785	0.0798163	-0.0594888	-0.0359307	uV		1.95584	0.0428505	0.0336689	-0.0105819	uV
1.96608	-0.00063926	0.0447637	-0.0933376	-0.117813	0.063415	0.203772	uV		1.96608	0.0227015	-0.0122376	0.0908303	uV
1.97632	-0.0731507	0.0858229	-0.0426903	-0.0774342	-0.0227702	0.106752	uV		1.97632	0.0794868	-0.0173719	0.0476167	uV
1.98656	-0.0294656	0.0296095	-0.0494042	0.173006	0.0175425	-0.0721348	uV		1.98656	0.0295375	0.111205	-0.0170851	uV
1.9968	-0.0892207	0.101988	-0.0676036	0.123724	-0.0954937	0.191349	uV		1.9968	0.0956044	0.0956637	0.16547	uV
2.00704	-0.205854	0.312887	-0.179308	0.280899	-0.0434641	0.0385618	uV		2.00704	0.259371	0.230104	0.0380944	uV
2.01728	-0.218522	0.323005	-0.346563	0.390626	0.16187	-0.201277	uV		2.01728	0.270764	0.368595	-0.207595	uV
2.02752	-0.131568	0.184214	-0.23912	0.22221	0.146671	-0.0159804	uV		2.02752	0.157891	0.230665	-0.0721305	uV
2.03776	-0.111946	0.213589	-0.160137	0.10815	-0.0169578	0.0966073	uV		2.03776	0.162767	0.134143	0.0818207	uV
2.048	-0.226647	0.195702	-0.252009	0.257608	0.00897056	-0.0425962	uV		2.048	0.211174	0.254808	-0.0253705	uV
2.05824	-0.244557	0.225691	-0.406201	0.194006	0.160185	-0.00646102	uV		2.05824	0.235124	0.300103	-0.0802175	uV
2.06848	-0.252174	0.175363	-0.499814	0.129449	0.1995	0.207169	uV		2.06848	0.213768	0.314631	0.0569809	uV
2.07872	-0.406538	0.349809	-0.403483	0.250904	-0.106599	0.241311	uV		2.07872	0.378173	0.327193	0.159323	uV
2.08896	-0.481205	0.478842	-0.24289	0.0772285	-0.0758142	0.354104	uV		2.08896	0.480023	0.160059	0.147403	uV
2.0992	-0.182692	0.44448	-0.251037	0.385753	0.0944282	-0.0755862	uV		2.0992	0.313586	0.318395	-0.0610633	uV
2.10944	-0.205889	0.297396	-0.250036	0.35964	-0.0116403	-0.154635	uV		2.10944	0.251642	0.304838	-0.0465845	uV
2.11968	-0.309393	0.21657	-0.536075	0.399551	0.169323	-0.136827	uV		2.11968	0.262982	0.467813	-0.139893	uV
2.12992	-0.39593	0.252755	-0.421073	0.247883	0.0352973	0.128378	uV		2.12992	0.324342	0.334478	0.0437419	uV
2.14016	-0.376631	0.383668	-0.410893	0.269322	0.00945887	0.146421	uV		2.14016	0.38015	0.340107	0.0811403	uV
2.1504	-0.43089	0.410237	-0.35046	0.445661	-0.0846696	-0.126028	uV		2.1504	0.420563	0.39806	-0.0216372	uV
2.16064	-0.428699	0.323016	-0.230629	0.371932	-0.209917	0.0372958	uV		2.16064	0.375857	0.301281	0.130702	uV
2.17088	-0.459458	0.407818	-0.439852	0.395965	-0.0239858	0.0362612	uV		2.17088	0.433638	0.417909	0.0318085	uV
2.18112	-0.462612	0.431683	-0.451094	0.450773	-0.0279354	-0.0359604	uV		2.18112	0.447147	0.450934	0.00097074	uV
2.19136	-0.493199	0.417236	-0.503012	0.545461	0.0391515	-0.158847	uV		2.19136	0.455218	0.524237	-0.126101	uV
2.2016	-0.406707	0.383333	-0.496385	0.59422	0.121257	-0.23293	uV		2.2016	0.39502	0.545303	-0.171137	uV
2.21184	-0.388767	0.365844	-0.469135	0.474607	0.0870053	-0.0970493	uV		2.21184	0.377305	0.471871	-0.122214	uV
2.22208	-0.322018	0.371959	-0.322921	0.473776	0.0481	-0.0959561	uV		2.22208	0.346989	0.398348	-0.0439141	uV
2.23232	-0.329104	0.38361	-0.261756	0.654555	-0.183896	-0.248546	uV		2.23232	0.356357	0.458156	-0.0142353	uV
2.24256	-0.486417	0.399508	-0.334119	0.516376	-0.0943794	-0.164519	uV		2.24256	0.442963	0.425248	-0.0542215	uV
2.2528	-0.383185	0.358618	-0.473534	0.305348	0.0539713	-0.0401074	uV		2.2528	0.370902	0.389441	-0.0314795	uV
2.26304	-0.460095	0.258161	-0.278307	0.384432	-0.129024	-0.0257282	uV		2.26304	0.359128	0.331369	0.00997359	uV
2.27328	-0.312247	0.365601	-0.165699	0.503022	-0.126347	-0.0891736	uV		2.27328	0.338924	0.33436	0.0417587	uV
2.28352	-0.352344	0.406365	-0.0986734	0.247408	-0.256586	-0.00126842	uV		2.28352	0.379355	0.173041	0.0750745	uV
2.29376	-0.234608	0.253636	0.163131	0.325943	-0.247869	0.0491962	uV		2.29376	0.244122	0.0814056	0.118871	uV
2.304	-0.0419885	0.36684	0.0735712	0.379816	-0.135214	-0.0691043	uV		2.304	0.204414	0.153122	0.0321363	uV
2.31424	-0.0427237	0.318714	0.34384	0.53289	-0.315455	-0.177473	uV		2.31424	0.180719	0.0945251	0.0359805	uV
2.32448	0.0773513	0.347208	0.311929	0.35286	-0.231772	-0.0592017	uV		2.32448	0.134929	0.0204656	0.104034	uV
2.33472	0.061577	0.301568	0.446057	0.303212	-0.390317	-0.159075	uV		2.33472	0.119995	-0.0714225	0.0890538	uV
2.34496	0.0932825	0.136074	0.289271	0.235465	-0.103557	-0.188317	uV		2.34496	0.021396	-0.0269035	-0.0773774	uV
2.3552	0.269646	0.0547156	0.161301	0.0862294	0.132163	-0.133182	uV		2.3552	-0.107465	-0.0375356	-0.121813	uV
2.36544	0.25915	-0.0544125	0.0684181	0.050185	0.15377	-0.243488	uV		2.36544	-0.156781	-0.00911653	-0.186497	uV
2.37568	0.208449	-0.186242	0.2262	0.0627768	-0.0235489	-0.27116	uV		2.37568	-0.197346	-0.0817116	-0.13474	uV
2.38592	0.215468	-0.215285	0.319942	-0.0701684	-0.0517698	-0.219692	uV		2.38592	-0.215377	-0.195055	-0.108206	uV
2.39616	0.323284	-0.283735	0.379715	0.101175	-0.0283848	-0.362086	uV		2.39616	-0.30351	-0.13927	-0.176453	uV
2.4064	0.365441	-0.266935	0.594069	-0.264646	-0.187123	-0.1221	uV		2.4064	-0.316188	-0.429358	0.0110281	uV
2.41664	0.453492	-0.381005	0.507975	-0.473505	-0.0400641	0.122092	uV		2.41664	-0.417249	-0.49074	0.087408	uV
2.42688	0.45245	-0.35705	0.328962	-0.473524	0.129755	-0.0909647	uV		2.42688	-0.40475	-0.401243	-0.13494	uV
2.43712	0.509952	-0.559069	0.288586	-0.409685	0.290687	-0.130637	uV		2.43712	-0.53451	-0.349136	-0.222469	uV
2.44736	0.600403	-0.546053	0.554188	-0.564514	0.00227867	0.0695277	uV		2.44736	-0.573228	-0.559351	0.06708	uV
2.4576	0.492423	-0.489292	0.756734	-0.610162	-0.290313	0.0242601	uV		2.4576	-0.490858	-0.683448	0.130912	uV
2.46784	0.515194	-0.59241	0.877316	-0.427694	-0.253429	-0.0604476	uV		2.46784	-0.553802	-0.652505	0.0536108	uV
2.47808	0.715151	-0.481178	0.970971	-0.46003	-0.232393	-0.11613	uV		2.47808	-0.598164	-0.7155	0.079834	uV
2.48832	0.688372	-0.584064	0.824907	-0.566755	-0.198892	-0.24515	uV		2.48832	-0.636218	-0.695831	-0.0187227	uV
2.49856	0.625501	-0.803878	0.681412	-0.590062	0.00378625	-0.172676	uV		2.49856	-0.71469	-0.635737	-0.118795	uV
2.5088	0.736565	-0.771767	0.542253	-0.709681	0.18682	0.00761374	uV		2.5088	-0.754166	-0.625967	-0.0511611	uV
2.51904	0.662889	-0.692824	0.636548	-0.78994	-0.0443228	0.0194002	uV		2.51904	-0.677857	-0.713244	0.0213424	uV
2.52928	0.602121	-0.780572	0.661193	-0.738803	0.0343259	0.0498982	uV		2.52928	-0.691347	-0.699998	-0.0210379	uV
2.53952	0.76432	-0.678787	0.65904	-0.512443	0.0766964	-0.097173	uV		2.53952	-0.721553	-0.585741	-0.0556094	uV
2.54976	0.663535	-0.62027	0.499451	-0.629657	0.135038	-0.0779067	uV		2.54976	-0.641903	-0.564554	-0.108426	uV
2.56	0.646973	-0.697502	0.623921	-0.604448	-0.0022587	-0.0740933	uV		2.56	-0.672238	-0.614185	-0.00813801	uV
2.57024	0.559344	-0.688902	0.578864	-0.796832	-0.0471888	0.0788691	uV		2.57024	-0.624123	-0.687848	0.0453493	uV
2.58048	0.571083	-0.708155	0.56725	-0.647715	0.060648	0.0152989	uV		2.58048	-0.639619	-0.607483	-0.0333329	uV
2.59072	0.647778	-0.642393	0.684508	-0.391085	-0.0373689	-0.147777	uV		2.59072	-0.645086	-0.537797	-0.0578637	uV
2.60096	0.650795	-0.529695	0.719841	-0.515683	-0.0648777	-0.00701928	uV		2.60096	-0.590245	-0.617762	0.0377221	uV
2.6112	0.641401	-0.531916	0.583569	-0.570236	0.028976	0.0421477	uV		2.6112	-0.586658	-0.576902	0.014132	uV
2.62144	0.591009	-0.519493	0.317487	-0.360394	0.247787	-0.184281	uV		2.62144	-0.555251	-0.33894	-0.184044	uV
2.63168	0.510314	-0.553392	0.254055	-0.189779	0.169182	-0.279738	uV		2.63168	-0.531853	-0.221917	-0.211394	uV
2.64192	0.386668	-0.461164	0.122005	-0.288043	0.319131	-0.22389	uV		2.64192	-0.423916	-0.205024	-0.297358	uV
2.65216	0.50415	-0.520692	0.280964	-0.241219	0.186243	-0.29316	uV		2.65216	-0.512421	-0.261092	-0.187954	uV
2.6624	0.352138	-0.526171	0.386055	-0.0865763	-0.111852	-0.430907	uV		2.6624	-0.439155	-0.236315	-0.167387	uV
2.67264	0.301095	-0.526447	0.311902	-0.175972	0.0505332	-0.229055	uV		2.67264	-0.413771	-0.243937	-0.152985	uV
2.68288	0.378495	-0.39652	0.215863	-0.298851	0.149545	-0.238882	uV		2.68288	-0.387508	-0.257357	-0.185713	uV
2.69312	0.35726	-0.546729	0.326485	-0.261569	0.0137674	-0.221848	uV		2.69312	-0.451994	-0.294027	-0.100578	uV
2.70336	0.2984	-0.474559	0.28408	-0.245485	-0.0382788	-0.0174089	uV		2.70336	-0.38648	-0.264782	0.0296053	uV
2.7136	0.212722	-0.272122	0.16641	-0.180424	0.0155784	-0.110304	uV		2.7136	-0.242422	-0.173417	-0.0429496	uV
2.72384	0.138199	-0.281798	-0.232328	-0.082086	0.316363	-0.295134	uV		2.72384	-0.209999	0.0751208	-0.286337	uV
2.73408	0.0477687	-0.386602	-0.154682	-0.0577784	0.166985	-0.220906	uV		2.73408	-0.217185	0.048452	-0.171179	uV
2.74432	-0.0346938	-0.270283	0.107972	0.112397	-0.186745	-0.331569	uV		2.74432	-0.117795	0.00221282	-0.0722655	uV
2.75456	-0.078091	-0.228307	-0.0609353	0.0852421	0.00631691	-0.38798	uV		2.75456	-0.075108	0.0730887	-0.191524	uV
2.7648	-0.0660959	-0.294616	0.00305593	0.192106	-0.113211	-0.382427	uV		2.7648	-0.11426	0.0945249	-0.135062	uV
2.77504	-0.108625	-0.199492	0.0624418	0.19468	-0.0990777	-0.391583	uV		2.77504	-0.0454336	0.0661191	-0.176913	uV
2.78528	0.0234184	-0.188785	0.0169483	0.184576	-0.0027117	-0.319454	uV		2.78528	-0.106101	0.0838138	-0.130837	uV
2.79552	-0.0388592	-0.143523	0.111196	0.0997961	-0.203155	-0.131038	uV		2.79552	-0.052332	-0.00570014	0.0534466	uV
2.80576	-0.129446	-0.023008	0.0702107	0.20805	-0.230312	-0.12015	uV		2.80576	0.0532191	0.0689198	0.0575164	uV
2.816	-0.161574	0.0789261	-0.0525716	0.366564	-0.0817032	-0.231743	uV		2.816	0.12025	0.209568	-0.0857647	uV
2.82624	-0.116618	0.14291	-0.30881	0.564156	0.170935	-0.422304	uV		2.82624	0.129764	0.436483	-0.265371	uV
2.83648	-0.196135	0.133151	-0.168052	0.571278	-0.122339	-0.452052	uV		2.83648	0.164643	0.369665	-0.125653	uV
2.84672	-0.372605	0.126749	-0.272659	0.437384	-0.120455	-0.34658	uV		2.84672	0.249677	0.355021	-0.143265	uV
2.85696	-0.328997	0.0832549	-0.380508	0.553653	0.132643	-0.426732	uV		2.85696	0.206126	0.46708	-0.277997	uV
2.8672	-0.254841	0.133195	-0.518728	0.69359	0.165099	-0.558064	uV		2.8672	0.194018	0.606159	-0.31009	uV
2.87744	-0.453494	0.129554	-0.49693	0.49667	-0.0172409	-0.27992	uV		2.87744	0.291524	0.4968	-0.124613	uV
2.88768	-0.530246	0.221128	-0.375397	0.39899	-0.13768	-0.139323	uV		2.88768	0.375687	0.387193	-0.0207809	uV
2.89792	-0.471279	0.256056	-0.399162	0.421735	-0.0426169	-0.111543	uV		2.89792	0.363668	0.410449	-0.0187571	uV
2.90816	-0.474802	0.31119	-0.599935	0.605717	0.0508556	-0.399919	uV		2.90816	0.392996	0.602826	-0.210146	uV
2.9184	-0.578885	0.205442	-0.714639	0.965486	0.168783	-0.60251	uV		2.9184	0.392164	0.840062	-0.396374	uV
2.92864	-0.525379	0.361403	-0.700335	0.937974	0.118354	-0.425581	uV		2.92864	0.443391	0.819155	-0.223179	uV
2.93888	-0.678878	0.514702	-0.837788	0.815635	0.0859038	-0.30117	uV		2.93888	0.59679	0.826712	-0.185975	uV
2.94912	-0.768013	0.509779	-0.850066	0.694275	0.0762581	-0.113481	uV		2.94912	0.638896	0.77217	-0.0785461	uV
2.95936	-0.806468	0.585825	-0.734292	0.622381	-0.113095	-0.0880849	uV		2.95936	0.696147	0.678337	0.0110472	uV
2.9696	-0.845064	0.527538	-0.885924	0.648825	0.0963293	-0.0361916	uV		2.9696	0.686301	0.767375	-0.0952154	uV
2.97984	-0.731981	0.619993	-0.644623	0.590953	-0.0528064	0.0361366	uV		2.97984	0.675987	0.617788	0.0381319	uV
2.99008	-0.684406	0.61802	-0.614417	0.733741	-0.0666144	-0.0960833	uV		2.99008	0.651213	0.674079	-0.00419936	uV
3.00032	-0.703745	0.647379	-0.737151	1.13203	-0.0162327	-0.594736	uV		3.00032	0.675562	0.93459	-0.268717	uV
3.01056	-0.793067	0.526985	-0.578611	1.03584	-0.232208	-0.55435	uV		3.01056	0.660026	0.807225	-0.15639	uV
3.0208	-0.82291	0.492193	-0.726891	0.731965	-0.113652	-0.0954455	uV		3.0208	0.657551	0.729428	0.0163381	uV
3.03104	-0.852221	0.624801	-0.752366	0.912848	-0.118415	-0.261701	uV		3.03104	0.738511	0.832607	-0.0499233	uV
3.04128	-0.917282	0.662594	-0.675408	1.07696	-0.310259	-0.378193	uV		3.04128	0.789938	0.876186	-0.0118114	uV
3.05152	-1.02772	0.687135	-0.454765	0.893275	-0.583979	-0.141411	uV		3.05152	0.857427	0.67402	0.220821	uV
3.06176	-1.03992	0.763331	-0.491273	0.850973	-0.545424	-0.0921672	uV		3.06176	0.901626	0.671123	0.214766	uV
3.072	-1.01231	0.747878	-0.376175	0.613796	-0.580893	0.159684	uV		3.072	0.880092	0.494985	0.342523	uV
3.08224	-0.900899	0.783799	-0.458359	0.834108	-0.403903	-0.0570369	uV		3.08224	0.842349	0.646234	0.170936	uV
3.09248	-0.859718	0.76816	-0.524153	0.688323	-0.368047	0.116065	uV		3.09248	0.813939	0.606238	0.271206	uV
3.10272	-0.946261	0.812075	-0.409842	0.511996	-0.600971	0.250938	uV		3.10272	0.879168	0.460919	0.441956	uV
3.11296	-1.0492	0.756896	-0.562551	0.650641	-0.48042	-0.0235976	uV		3.11296	0.903049	0.606596	0.213015	uV
3.1232	-1.0047	0.630677	-0.631028	0.627816	-0.332311	0.0289519	uV		3.1232	0.817688	0.629422	0.161795	uV
3.13344	-0.935037	0.654333	-0.579522	0.55451	-0.310312	0.217512	uV		3.13344	0.794685	0.567016	0.243156	uV
3.14368	-0.838749	0.77254	-0.332949	0.370179	-0.481507	0.32776	uV		3.14368	0.805644	0.351564	0.405887	uV
3.15392	-0.827449	0.69858	-0.37299	0.391383	-0.448588	0.24679	uV		3.15392	0.763014	0.382186	0.325556	uV
3.16416	-0.768262	0.635754	-0.393276	0.405766	-0.299029	0.153276	uV		3.16416	0.702008	0.399521	0.199794	uV
3.1744	-0.64882	0.562241	-0.597903	0.356223	-0.0343307	0.201006	uV		3.1744	0.605531	0.477063	0.124397	uV
3.18464	-0.638506	0.553668	-0.562324	0.294056	-0.103536	0.251254	uV		3.18464	0.596087	0.42819	0.18732	uV
3.19488	-0.692312	0.548918	-0.547443	0.475035	-0.133745	0.111692	uV		3.19488	0.620615	0.511239	0.10038	uV
3.20512	-0.632257	0.583298	-0.444129	0.355149	-0.133818	0.182435	uV		3.20512	0.607778	0.399639	0.145386	uV
3.21536	-0.555579	0.540322	-0.20417	0.340271	-0.344098	0.130333	uV		3.21536	0.547951	0.272221	0.229889	uV
3.2256	-0.532554	0.468524	-0.1697	0.323966	-0.325016	0.0115413	uV		3.2256	0.500539	0.246833	0.147136	uV
3.23584	-0.452473	0.336874	-0.156805	0.32506	-0.259979	-0.0194639	uV		3.23584	0.394674	0.240932	0.110217	uV
3.24608	-0.397798	0.304104	0.00546217	0.287722	-0.383457	-0.0463414	uV		3.24608	0.350951	0.14113	0.156014	uV
3.25632	-0.351558	0.24227	0.112692	0.323121	-0.434349	0.00161735	uV		3.25632	0.296914	0.105215	0.208309	uV
3.26656	-0.304505	0.323643	-0.148842	0.151901	-0.139798	0.0539746	uV		3.26656	0.314074	0.150372	0.0859266	uV
3.2768	-0.264916	0.207134	-0.125645	0.0506678	-0.106121	0.0913771	uV		3.2768	0.236025	0.0881565	0.0839125	uV
3.28704	-0.203521	0.139848	0.0419542	0.150444	-0.218179	-0.117721	uV		3.28704	0.171684	0.054245	0.0405743	uV
3.29728	-0.15598	0.0354373	-0.0739884	0.160279	-0.0787941	-0.135528	uV		3.29728	0.0957085	0.117134	-0.0230265	uV
3.30752	-0.163665	0.0211382	-0.218847	0.184437	0.0666012	-0.197367	uV		3.30752	0.0924014	0.201642	-0.15899	uV
3.31776	-0.0987861	-0.00840217	-0.248425	0.128936	0.215037	-0.22557	uV		3.31776	0.0451919	0.188681	-0.228756	uV
3.328	-0.0152263	-0.102293	-0.205112	-0.119028	0.184413	-0.089652	uV		3.328	-0.0435333	0.0430422	-0.157158	uV
3.33824	0.0170258	-0.202349	0.0450313	0.116511	0.0727769	-0.486374	uV		3.33824	-0.109687	0.0357397	-0.314523	uV
3.34848	0.190468	-0.377842	0.140982	0.0226644	0.0435079	-0.582878	uV		3.34848	-0.284155	-0.059159	-0.293624	uV
3.35872	0.142147	-0.551955	0.115928	-0.0211668	0.0228234	-0.390567	uV		3.35872	-0.347051	-0.0685474	-0.226154	uV
3.36896	0.180583	-0.421218	0.103528	-0.0828725	0.125131	-0.342419	uV		3.36896	-0.3009	-0.0932002	-0.251522	uV
3.3792	0.26115	-0.415101	0.132031	0.0224823	0.171468	-0.443761	uV		3.3792	-0.338125	-0.0547741	-0.329803	uV
3.38944	0.350793	-0.432469	0.287537	-0.0445011	0.101275	-0.377377	uV		3.38944	-0.391631	-0.166019	-0.248641	uV
3.39968	0.405133	-0.410338	0.3258	-0.252436	0.0882188	-0.189535	uV		3.39968	-0.407735	-0.289118	-0.14364	uV
3.40992	0.425418	-0.454721	0.333297	-0.40281	0.116249	-0.187542	uV		3.40992	-0.440069	-0.368053	-0.166597	uV
3.42016	0.477809	-0.577931	0.377502	-0.321428	0.103059	-0.266011	uV		3.42016	-0.52787	-0.349465	-0.161608	uV
3.4304	0.435578	-0.600877	0.485759	-0.18501	-0.109021	-0.380654	uV		3.4304	-0.518227	-0.335385	-0.139749	uV
3.44064	0.384862	-0.552706	0.492183	-0.23742	-0.0201467	-0.547491	uV		3.44064	-0.468784	-0.364802	-0.306849	uV
3.45088	0.558278	-0.798218	0.358092	-0.527172	0.233069	-0.365627	uV		3.45088	-0.678248	-0.442632	-0.29214	uV
3.46112	0.577628	-0.880854	0.539587	-0.487198	0.0274586	-0.249649	uV		3.46112	-0.729241	-0.513393	-0.150087	uV
3.47136	0.589008	-0.748845	0.490754	-0.653713	0.158838	-0.03492	uV		3.47136	-0.668926	-0.572233	-0.134115	uV
3.4816	0.725915	-0.678652	0.51031	-0.571019	0.282065	-0.286098	uV		3.4816	-0.702284	-0.540664	-0.293395	uV
3.49184	0.809585	-0.866373	0.60327	-0.562862	0.184587	-0.331372	uV		3.49184	-0.837979	-0.583066	-0.249124	uV
3.50208	0.772983	-0.887911	0.539234	-0.616533	0.245488	-0.322338	uV		3.50208	-0.830447	-0.577883	-0.294679	uV
3.51232	0.803736	-0.944169	0.618981	-0.561425	0.183967	-0.451962	uV		3.51232	-0.873953	-0.590203	-0.306661	uV
3.52256	0.783948	-1.01132	0.717538	-0.734985	0.0503076	-0.305684	uV		3.52256	-0.897635	-0.726262	-0.185316	uV
3.5328	0.778944	-1.04102	0.627405	-0.816002	0.18853	-0.208802	uV		3.5328	-0.909981	-0.721704	-0.212346	uV
3.54304	0.847754	-1.02742	0.556025	-0.827852	0.292156	-0.199905	uV		3.54304	-0.937588	-0.691939	-0.231299	uV
3.55328	0.8141	-1.02365	0.576592	-0.803734	0.181268	-0.165602	uV		3.55328	-0.918873	-0.690163	-0.144922	uV
3.56352	0.706224	-0.97635	0.604322	-0.911777	0.0669394	-0.0782209	uV		3.56352	-0.841287	-0.75805	-0.0827697	uV
3.57376	0.687153	-0.982262	0.521553	-0.807362	0.232516	-0.229565	uV		3.57376	-0.834708	-0.664458	-0.255357	uV
3.584	0.807494	-1.04631	0.307029	-0.680636	0.483526	-0.319468	uV		3.584	-0.9269	-0.493833	-0.368308	uV
3.59424	0.720506	-0.990402	0.0707885	-0.585344	0.592274	-0.34198	uV		3.59424	-0.855454	-0.328066	-0.467775	uV
3.60448	0.66813	-0.938385	0.30034	-0.578267	0.401285	-0.481158	uV		3.60448	-0.803257	-0.439303	-0.447824	uV
3.61472	0.712271	-1.04955	0.339305	-0.529172	0.351239	-0.529349	uV		3.61472	-0.880908	-0.434239	-0.42545	uV
3.62496	0.66371	-1.06887	0.343761	-0.654662	0.301999	-0.210834	uV		3.62496	-0.866292	-0.499211	-0.25617	uV
3.6352	0.643634	-0.856757	0.370597	-0.585446	0.275647	-0.184538	uV		3.6352	-0.750195	-0.478022	-0.224173	uV
3.64544	0.636043	-0.778469	0.267559	-0.606183	0.328205	-0.0819018	uV		3.64544	-0.707256	-0.436871	-0.181692	uV
3.65568	0.547888	-0.681588	0.28712	-0.443486	0.247388	-0.222944	uV		3.65568	-0.614738	-0.365303	-0.261449	uV
3.66592	0.588519	-0.672156	0.206207	-0.395797	0.474777	-0.299019	uV		3.66592	-0.630337	-0.301002	-0.405938	uV
3.67616	0.717705	-0.690771	0.28222	-0.566907	0.372203	-0.124008	uV		3.67616	-0.704238	-0.424563	-0.19628	uV
3.6864	0.55243	-0.694171	0.312574	-0.480133	0.194543	-0.275749	uV		3.6864	-0.6233	-0.396354	-0.261333	uV
3.69664	0.557867	-0.754473	0.315511	-0.349101	0.301337	-0.496911	uV		3.69664	-0.65617	-0.332306	-0.379531	uV
3.70688	0.580286	-0.847087	0.242211	-0.331589	0.226859	-0.482588	uV		3.70688	-0.713687	-0.2869	-0.331195	uV
3.71712	0.419872	-0.814749	-0.01046	-0.418762	0.484774	-0.275646	uV		3.71712	-0.61731	-0.204151	-0.408772	uV
3.72736	0.534409	-0.694231	0.109525	-0.359846	0.38967	-0.225492	uV		3.72736	-0.61432	-0.234686	-0.258384	uV
3.7376	0.398098	-0.586905	0.155039	-0.236059	0.164798	-0.268893	uV		3.7376	-0.492502	-0.195549	-0.210576	uV
3.74784	0.310013	-0.503868	0.282907	-0.174565	0.0308273	-0.375935	uV		3.74784	-0.406941	-0.228736	-0.197399	uV
3.75808	0.299586	-0.552397	0.426006	-0.326923	-0.128042	-0.217975	uV		3.75808	-0.425991	-0.376465	-0.0611946	uV
3.76832	0.332515	-0.544193	0.193762	-0.34604	0.164558	-0.0507266	uV		3.76832	-0.438354	-0.269901	-0.0845062	uV
3.77856	0.310806	-0.398576	0.236263	-0.0542828	-0.0400623	-0.309363	uV		3.77856	-0.354691	-0.145273	-0.0931504	uV
3.7888	0.114088	-0.362825	0.195993	-0.149317	-0.0895488	-0.263844	uV		3.7888	-0.238456	-0.172655	-0.105143	uV
3.79904	0.142325	-0.414326	0.0546843	-0.114676	0.105925	-0.131295	uV		3.79904	-0.278326	-0.0846803	-0.107481	uV
3.80928	0.13765	-0.24547	0.07633	0.0478578	0.0143117	-0.276928	uV		3.80928	-0.19156	-0.0142361	-0.126203	uV
3.81952	0.0529778	-0.230595	-0.0268865	0.0638509	0.0691168	-0.251533	uV		3.81952	-0.141786	0.0453687	-0.167636	uV
3.82976	0.0548774	-0.187053	0.043335	0.117515	-0.00674775	-0.258557	uV		3.82976	-0.120965	0.03709	-0.0777218	uV
3.84	-0.0571588	-0.142346	-0.0535759	0.0449172	-0.14582	-0.320825	uV		3.84	-0.0425935	0.0492465	-0.0562955	uV
3.85024	-0.265413	-0.27511	-0.0635594	0.145152	-0.152656	-0.471593	uV		3.85024	-0.00484869	0.104356	-0.20212	uV
3.86048	-0.127256	-0.327936	-0.0472903	0.426129	-0.0271453	-0.732838	uV		3.86048	-0.10034	0.23671	-0.353893	uV
3.87072	-0.0778943	-0.306161	-0.0216633	0.302147	-0.0820881	-0.664825	uV		3.87072	-0.114133	0.161905	-0.264698	uV
3.88096	-0.151535	-0.364282	-0.0395045	-0.00261515	-0.20278	-0.304064	uV		3.88096	-0.106374	0.0184447	-0.0107371	uV
3.8912	-0.329743	-0.305316	-0.131324	0.0408834	-0.23021	-0.123923	uV		3.8912	0.0122131	0.0861035	0.0435656	uV
3.90144	-0.334592	-0.0853568	0.00238597	0.0173983	-0.314823	-0.184268	uV		3.90144	0.124617	0.00750616	0.0718354	uV
3.91168	-0.335495	-0.164576	0.0628969	0.109878	-0.425848	-0.245383	uV		3.91168	0.0854592	0.0234905	0.0867907	uV
3.92192	-0.345931	-0.139333	0.120538	0.126138	-0.417297	-0.238522	uV		3.92192	0.103299	0.00280023	0.0744354	uV
3.93216	-0.27855	-0.108151	0.0206739	0.163974	-0.347859	-0.196405	uV		3.93216	0.0851995	0.07165	0.132613	uV
3.9424	-0.429672	-0.0388363	0.00718683	0.206879	-0.550674	-0.185379	uV		3.9424	0.195418	0.099846	0.200828	uV
3.95264	-0.591924	0.0288069	-0.0228444	0.248463	-0.566043	-0.208845	uV		3.95264	0.310366	0.135654	0.196723	uV
3.96288	-0.61491	0.0299028	0.00705808	0.417534	-0.714654	-0.43241	uV		3.96288	0.322406	0.205238	0.175142	uV
3.97312	-0.785792	-0.00450581	-0.0966302	0.493013	-0.701209	-0.500158	uV		3.97312	0.390643	0.294822	0.0987062	uV
3.98336	-0.786668	-0.0199535	-0.0341752	0.252358	-0.764346	-0.205743	uV		3.98336	0.383357	0.143267	0.274255	uV
3.9936	-0.79545	0.0595611	-0.0151747	0.364461	-0.72658	-0.135803	uV		3.9936	0.427506	0.189818	0.283113	uV
4.00384	-0.713385	0.214435	-0.170884	0.260225	-0.598986	-0.189235	uV		4.00384	0.46391	0.215555	0.245718	uV
4.01408	-0.854624	0.0855762	-0.230255	0.546278	-0.660278	-0.406949	uV		4.01408	0.4701	0.388266	0.12324	uV
4.02432	-0.884184	0.124711	-0.2957	0.52361	-0.598793	-0.245135	uV		4.02432	0.504448	0.409655	0.192582	uV
4.03456	-0.925384	0.292351	-0.316697	0.592838	-0.611812	-0.315588	uV		4.03456	0.608867	0.454767	0.131971	uV
4.0448	-0.900324	0.264321	-0.404824	0.576989	-0.487897	-0.229235	uV		4.0448	0.582323	0.490907	0.162494	uV
4.05504	-0.955628	0.359231	-0.297848	0.660481	-0.756586	-0.197834	uV		4.05504	0.657429	0.479165	0.292796	uV
4.06528	-1.08758	0.452839	-0.328002	0.559939	-0.699774	-0.160283	uV		4.06528	0.770208	0.44397	0.245287	uV
4.07552	-0.974685	0.407157	-0.237687	0.356315	-0.767096	-0.0241222	uV		4.07552	0.690921	0.297001	0.407355	uV
4.08576	-1.08292	0.32614	-0.304391	0.386382	-0.811503	-0.128383	uV		4.08576	0.704531	0.345387	0.325393	uV
4.096	-1.08067	0.261653	-0.383278	0.438591	-0.631762	-0.0965969	uV		4.096	0.671159	0.410934	0.246248	uV
4.10624	-0.976582	0.339983	-0.293241	0.247444	-0.694384	0.141514	uV		4.10624	0.658282	0.270343	0.456861	uV
4.11648	-1.06515	0.389717	-0.379789	0.286605	-0.787043	0.130297	uV		4.11648	0.727433	0.333197	0.476974	uV
4.12672	-1.20428	0.417157	-0.297498	0.366643	-0.883301	0.0915323	uV		4.12672	0.810718	0.33207	0.488425	uV
4.13696	-1.1857	0.457686	-0.285431	0.33027	-0.961163	0.21312	uV		4.13696	0.821691	0.30785	0.608988	uV
4.1472	-1.28815	0.543826	-0.273682	0.425405	-0.983525	0.145286	uV		4.1472	0.915989	0.349543	0.53885	uV
4.15744	-1.21206	0.571019	-0.291931	0.363332	-0.923808	0.128743	uV		4.15744	0.891539	0.327631	0.554219	uV
4.16768	-1.2666	0.490881	-0.135726	0.451206	-1.16763	-0.0306267	uV		4.16768	0.878741	0.293466	0.554466	uV
4.17792	-1.28342	0.423037	-0.0578251	0.270894	-1.15904	0.0265715	uV		4.17792	0.85323	0.16436	0.577012	uV
4.18816	-1.17879	0.293389	0.00973105	0.367844	-1.21638	0.144319	uV		4.18816	0.736087	0.179057	0.710348	uV
4.1984	-1.27602	0.518	-0.198408	0.272887	-1.12618	0.139789	uV		4.1984	0.89701	0.235648	0.641191	uV
4.20864	-1.33404	0.404873	-0.317818	0.0346121	-1.02238	0.236425	uV		4.20864	0.869454	0.176215	0.633636	uV
4.21888	-1.35752	0.280189	-0.365819	0.0502598	-0.983699	0.327568	uV		4.21888	0.818854	0.20804	0.63717	uV
4.22912	-1.30611	0.368108	-0.329684	-0.0102034	-0.916958	0.519046	uV		4.22912	0.837109	0.15974	0.699491	uV
4.23936	-1.21817	0.519653	-0.150725	0.178741	-1.07392	0.316012	uV		4.23936	0.86891	0.164733	0.719244	uV
4.2496	-1.26755	0.483467	-0.06906	-0.00892311	-1.24894	0.372291	uV		4.2496	0.875509	0.0300685	0.806856	uV
4.25984	-1.31788	0.374641	-0.231965	0.0977191	-1.00468	0.352455	uV		4.25984	0.846263	0.164842	0.635667	uV
4.27008	-1.14664	0.439067	-0.277079	0.146948	-0.836205	0.0939508	uV		4.27008	0.792854	0.212013	0.484144	uV
4.28032	-1.15719	0.251161	-0.243186	0.166504	-0.975876	0.0546328	uV		4.28032	0.704175	0.204845	0.526763	uV
4.29056	-1.23963	0.211165	-0.0335059	-0.0181818	-1.16584	0.140995	uV		4.29056	0.725395	0.00766203	0.615587	uV
4.3008	-1.12751	0.13149	0.0345397	0.278602	-1.08809	-0.170295	uV		4.3008	0.629498	0.122031	0.44827	uV
4.31104	-1.03186	0.100065	-0.21879	0.176935	-0.83023	-0.00120549	uV		4.31104	0.565965	0.197863	0.418009	uV
4.32128	-1.05742	0.1828	-0.172628	-0.17809	-0.844089	0.36248	uV		4.32128	0.620108	-0.00273094	0.575343	uV
4.33152	-0.962813	0.177549	0.0292313	-0.0792429	-0.964885	0.00557053	uV		4.33152	0.570181	-0.0542371	0.491101	uV
4.34176	-0.946395	-0.0674802	-0.0221333	0.00798047	-0.916443	-0.19654	uV		4.34176	0.439458	0.0150569	0.33361	uV
4.352	-0.890355	-0.194883	-0.0979647	0.0687104	-0.738186	-0.215768	uV		4.352	0.347736	0.0833376	0.267093	uV
4.36224	-0.844589	-0.141414	-0.00618219	0.11342	-0.882422	-0.303636	uV		4.36224	0.351587	0.0598013	0.286592	uV
4.37248	-0.889536	-0.195983	-0.00642598	0.0358427	-0.81904	-0.249382	uV		4.37248	0.346777	0.0211343	0.261836	uV
4.38272	-0.773809	-0.208696	-0.101298	0.104977	-0.653385	-0.373904	uV		4.38272	0.282556	0.103137	0.115963	uV
4.39296	-0.714965	-0.274275	0.0118804	0.0938648	-0.61922	-0.370473	uV		4.39296	0.220345	0.0409922	0.0878416	uV
4.4032	-0.528281	-0.273253	-0.106674	0.0804663	-0.439311	-0.449767	uV		4.4032	0.127514	0.0935701	0.0256147	uV
4.41344	-0.615668	-0.373591	-0.205718	0.241594	-0.427389	-0.509025	uV		4.41344	0.121039	0.223656	-0.0565922	uV
4.42368	-0.596315	-0.265902	0.0478262	0.178565	-0.631477	-0.503909	uV		4.42368	0.165207	0.0653693	0.0816301	uV
4.43392	-0.625396	-0.327336	0.0846139	0.087477	-0.741124	-0.578937	uV		4.43392	0.14903	0.00143155	0.071691	uV
4.44416	-0.634519	-0.491448	0.10721	0.199249	-0.700418	-0.782265	uV		4.44416	0.0715354	0.0460194	-0.0461291	uV
4.4544	-0.586719	-0.584026	0.0208664	0.182104	-0.603609	-0.715272	uV		4.4544	0.00134632	0.0806186	-0.0790542	uV
4.46464	-0.535607	-0.535215	-0.0220981	-0.0542414	-0.422547	-0.557712	uV		4.46464	0.000195801	-0.0160716	-0.0966252	uV
4.47488	-0.387826	-0.611914	-0.0553739	0.146652	-0.323914	-0.816828	uV		4.47488	-0.112044	0.101013	-0.244518	uV
4.48512	-0.384584	-0.672925	-0.00328511	0.153066	-0.363054	-0.839101	uV		4.48512	-0.14417	0.0781755	-0.242483	uV
4.49536	-0.356806	-0.686015	0.0607768	0.0862378	-0.450141	-1.0946	uV		4.49536	-0.164605	0.0127305	-0.297235	uV
4.5056	-0.441248	-1.01067	0.0690985	0.308058	-0.538883	-1.40478	uV		4.5056	-0.284709	0.11948	-0.433957	uV
4.51584	-0.467117	-1.09808	0.170316	0.230137	-0.626168	-1.2351	uV		4.51584	-0.315483	0.0299105	-0.314132	uV
4.52608	-0.437875	-1.00583	0.115004	0.0234792	-0.495285	-1.04088	uV		4.52608	-0.283977	-0.0457627	-0.314909	uV
4.53632	-0.296416	-1.02044	0.293721	0.154421	-0.505648	-1.12334	uV		4.53632	-0.36201	-0.06965	-0.332363	uV
4.54656	-0.164991	-0.967756	0.525028	0.208674	-0.646018	-1.40798	uV		4.54656	-0.401382	-0.158177	-0.409265	uV
4.5568	-0.0664449	-1.20405	0.482616	0.225343	-0.504656	-1.54596	uV		4.5568	-0.568801	-0.128636	-0.507129	uV
4.56704	-0.0473908	-1.31843	0.387735	0.343864	-0.520437	-1.60229	uV		4.56704	-0.63552	-0.0219356	-0.515201	uV
4.57728	-0.187386	-1.26414	0.268163	0.356567	-0.43025	-1.60629	uV		4.57728	-0.538378	0.0442023	-0.615801	uV
4.58752	-0.103971	-1.24633	0.233484	0.271623	-0.304048	-1.62679	uV		4.58752	-0.571179	0.0190698	-0.669286	uV
4.59776	-0.0585374	-1.36141	0.256288	0.298498	-0.259404	-1.68103	uV		4.59776	-0.651435	0.0211052	-0.751563	uV
4.608	0.0807613	-1.37964	0.405177	0.437039	-0.27418	-1.83021	uV		4.608	-0.7302	0.0159311	-0.762324	uV
4.61824	0.0967655	-1.39964	0.386479	0.359186	-0.365603	-1.8116	uV		4.61824	-0.748201	-0.0136463	-0.70681	uV
4.62848	-0.00973344	-1.45055	0.404805	0.220506	-0.367683	-1.67734	uV		4.62848	-0.720407	-0.0921495	-0.696527	uV
4.63872	0.118771	-1.46248	0.455632	0.0489402	-0.27798	-1.49359	uV		4.63872	-0.790625	-0.203346	-0.601346	uV
4.64896	0.165488	-1.44369	0.235903	-0.0011484	-0.129852	-1.45139	uV		4.64896	-0.804589	-0.118526	-0.638797	uV
4.6592	0.0609985	-1.45688	0.230527	0.244782	-0.172924	-1.60564	uV		4.6592	-0.758941	0.0071272	-0.73026	uV
4.66944	0.0852594	-1.36193	0.382808	0.264614	-0.252863	-1.55763	uV		4.66944	-0.723595	-0.0590965	-0.668908	uV
4.67968	0.162375	-1.29531	0.514676	-0.0778674	-0.360222	-1.26965	uV		4.67968	-0.728845	-0.296272	-0.427437	uV
4.68992	0.100423	-1.35159	0.659807	-0.0990776	-0.611013	-1.26558	uV		4.68992	-0.726007	-0.379442	-0.334784	uV
4.70016	0.0626805	-1.36367	0.612229	0.0987514	-0.493415	-1.52574	uV		4.70016	-0.713174	-0.256739	-0.525612	uV
4.7104	0.139616	-1.43468	0.229463	0.165503	-0.106147	-1.75143	uV		4.7104	-0.787147	-0.0319798	-0.831507	uV
4.72064	0.138312	-1.58123	0.0585008	0.113496	0.152799	-1.76867	uV		4.72064	-0.859769	0.0274974	-0.98541	uV
4.73088	0.264095	-1.66695	0.0852948	0.109045	0.167836	-1.94192	uV		4.73088	-0.965525	0.0118752	-1.04424	uV
4.74112	0.22704	-1.82414	0.238922	0.318923	0.0100281	-2.03245	uV		4.74112	-1.02559	0.0400007	-1.0355	uV
4.75136	0.282461	-1.72887	0.284984	0.257931	-0.0314338	-1.84275	uV		4.75136	-1.00567	-0.0135267	-0.868382	uV
4.7616	0.172975	-1.57246	0.350762	0.235606	-0.227095	-1.87993	uV		4.7616	-0.872719	-0.0575783	-0.843883	uV
4.77184	0.16482	-1.66223	0.298107	0.256203	-0.0389448	-1.82123	uV		4.77184	-0.913526	-0.0209517	-0.925138	uV
4.78208	0.320223	-1.55109	-0.00177532	0.386884	0.330847	-2.07006	uV		4.78208	-0.935654	0.19433	-1.18481	uV
4.79232	0.30429	-1.70202	-0.0205815	0.1023	0.300032	-1.92748	uV		4.79232	-1.00315	0.0614408	-1.11167	uV
4.80256	0.268134	-1.81096	-0.141993	0.184005	0.385971	-1.91878	uV		4.80256	-1.03954	0.162999	-1.11995	uV
4.8128	0.185595	-1.75312	-0.050205	0.277842	0.169446	-1.98846	uV		4.8128	-0.969358	0.164023	-1.08686	uV
4.82304	0.128224	-1.69769	0.154863	0.155121	0.0773131	-1.91668	uV		4.82304	-0.912956	0.000129133	-1.03969	uV
4.83328	0.324415	-1.77829	0.222175	0.189191	0.0871268	-1.88682	uV		4.83328	-1.05135	-0.0164919	-0.937826	uV
4.84352	0.204441	-1.68684	0.279302	0.210004	-0.17276	-1.95811	uV		4.84352	-0.945639	-0.0346489	-0.884331	uV
4.85376	0.0962409	-1.76268	0.220003	0.0218239	-0.0732444	-1.82893	uV		4.85376	-0.929461	-0.0990895	-0.902051	uV
4.864	0.189007	-1.79915	0.114895	0.0546528	0.0605936	-1.7865	uV		4.864	-0.994078	-0.0301211	-0.880625	uV
4.87424	0.0950745	-1.74317	0.120572	0.146604	-0.13446	-1.89738	uV		4.87424	-0.91912	0.013016	-0.860352	uV
4.88448	-0.0614664	-1.74518	0.145537	0.318231	-0.181413	-1.93278	uV		4.88448	-0.841856	0.0863474	-0.892811	uV
4.89472	0.0033766	-1.62324	-0.0127459	0.422464	0.0284721	-2.05699	uV		4.89472	-0.813308	0.217605	-1.04482	uV
4.90496	0.0155562	-1.63216	-0.179104	0.575061	0.19034	-2.14191	uV		4.90496	-0.823857	0.377082	-1.14651	uV
4.9152	-0.0242931	-1.5724	-0.126895	0.299747	0.0443641	-1.79773	uV		4.9152	-0.774051	0.213321	-0.919224	uV
4.92544	-0.0899905	-1.49854	-0.155745	0.351533	0.115384	-1.76856	uV		4.92544	-0.704275	0.253639	-0.94251	uV
4.93568	-0.036287	-1.41937	-0.168648	0.526288	0.0229878	-1.76244	uV		4.93568	-0.691544	0.347468	-0.823415	uV
4.94592	-0.287544	-1.23925	-0.20105	0.514058	-0.169714	-1.76837	uV		4.94592	-0.475855	0.357554	-0.7999	uV
4.95616	-0.367436	-1.25403	-0.342171	0.617818	0.00965956	-1.92121	uV		4.95616	-0.443299	0.479994	-0.974911	uV
4.9664	-0.316889	-1.30893	-0.159916	0.381227	-0.173075	-1.57696	uV		4.9664	-0.496018	0.270572	-0.680606	uV
4.97664	-0.373089	-1.19326	-0.293097	0.178472	-0.105624	-1.3413	uV		4.97664	-0.410085	0.235785	-0.633326	uV
4.98688	-0.37159	-1.1693	-0.343916	0.282023	0.022924	-1.44743	uV		4.98688	-0.398855	0.312969	-0.728083	uV
4.99712	-0.331914	-1.16224	-0.246488	0.392592	-0.172528	-1.62748	uV		4.99712	-0.415162	0.31954	-0.686511	uV
5.00736	-0.505878	-1.24113	-0.143149	0.268037	-0.418124	-1.48301	uV		5.00736	-0.367626	0.205593	-0.501298	uV
5.0176	-0.618958	-1.21316	-0.109145	0.478484	-0.616168	-1.45616	uV		5.0176	-0.297101	0.293814	-0.378391	uV
5.02784	-0.814866	-0.98234	-0.250053	0.32888	-0.570569	-1.26492	uV		5.02784	-0.0837371	0.289466	-0.371768	uV
5.03808	-0.765362	-0.93584	-0.311317	0.175737	-0.438125	-1.00936	uV		5.03808	-0.085239	0.243527	-0.250406	uV
5.04832	-0.827471	-0.835201	-0.310883	0.272761	-0.634688	-1.16844	uV		5.04832	-0.00386521	0.291822	-0.234415	uV
5.05856	-1.00415	-0.898071	-0.225428	0.128205	-0.760225	-1.17256	uV		5.05856	0.0530395	0.176816	-0.238229	uV
5.0688	-0.929601	-1.04351	-0.231746	-0.0168548	-0.635013	-0.966462	uV		5.0688	-0.0569523	0.107446	-0.176526	uV
5.07904	-0.838698	-0.987965	-0.196815	-0.0821465	-0.655573	-0.796711	uV		5.07904	-0.074634	0.0573345	-0.0566641	uV
5.08928	-0.88749	-0.876009	-0.290404	-0.245625	-0.612175	-0.57762	uV		5.08928	0.00574052	0.0223891	0.0117968	uV
5.09952	-0.886353	-0.828548	-0.200337	-0.209497	-0.666471	-0.514777	uV		5.09952	0.0289023	-0.00458032	0.0807546	uV
5.10976	-0.882051	-0.721083	-0.172952	0.00548792	-0.76685	-0.773669	uV		5.10976	0.0804839	0.0892199	0.0362341	uV
5.12	-1.01627	-0.773239	-0.190795	-0.0939125	-0.888578	-0.729635	uV		5.12	0.121514	0.0484414	0.0820547	uV
5.13024	-1.08876	-0.821475	-0.272324	-0.276804	-0.773784	-0.558726	uV		5.13024	0.133642	-0.00224	0.090369	uV
5.14048	-1.01059	-0.838994	-0.225569	-0.397756	-0.787515	-0.230558	uV		5.14048	0.0857968	-0.0860938	0.290833	uV
5.15072	-1.04069	-0.6281	0.0748581	-0.369024	-1.12497	-0.138666	uV		5.15072	0.206296	-0.221941	0.484769	uV
5.16096	-1.03298	-0.508594	0.124315	-0.233868	-1.12135	-0.268757	uV		5.16096	0.262195	-0.179092	0.406139	uV
5.1712	-0.958925	-0.50478	0.109141	-0.248251	-1.01423	-0.233483	uV		5.1712	0.227072	-0.178696	0.362251	uV
5.18144	-0.849	-0.479675	0.100284	-0.248548	-0.883848	-0.277839	uV		5.18144	0.184662	-0.174416	0.278538	uV
5.19168	-0.736877	-0.531407	0.0917605	-0.227478	-0.808597	-0.221666	uV		5.19168	0.102735	-0.159619	0.300165	uV
5.20192	-0.730383	-0.444006	0.0965169	-0.384233	-0.832363	-0.0553996	uV		5.20192	0.143188	-0.240375	0.375125	uV
5.21216	-0.711735	-0.446945	0.234554	-0.466483	-0.918571	-0.0330302	uV		5.21216	0.132395	-0.350519	0.456923	uV
5.2224	-0.712312	-0.492201	0.387116	-0.144783	-1.16273	-0.269572	uV		5.2224	0.110056	-0.265949	0.453615	uV
5.23264	-0.792511	-0.423672	0.32597	-0.107382	-1.06136	-0.336863	uV		5.23264	0.184419	-0.216676	0.345389	uV
5.24288	-0.701827	-0.435652	0.222108	-0.105434	-0.994841	-0.351976	uV		5.24288	0.133088	-0.163771	0.383981	uV
5.25312	-0.900385	-0.46706	0.219593	-0.0733386	-1.16826	-0.376332	uV		5.25312	0.216663	-0.146466	0.346307	uV
5.26336	-0.850207	-0.440689	0.178744	-0.289693	-0.862019	-0.111433	uV		5.26336	0.204759	-0.234219	0.345322	uV
5.2736	-0.625313	-0.410132	0.172775	-0.352779	-0.877576	0.107975	uV		5.2736	0.10759	-0.262777	0.556586	uV
5.28384	-0.834157	-0.236763	0.229725	-0.0317334	-1.1606	-0.288289	uV		5.28384	0.298697	-0.130729	0.454954	uV
5.29408	-0.968937	-0.328094	0.215403	-0.156537	-1.19125	-0.174312	uV		5.29408	0.320421	-0.18597	0.507365	uV
5.30432	-0.976974	-0.32398	0.288151	-0.1474	-1.27511	-0.0988655	uV		5.30432	0.326497	-0.217776	0.608912	uV
5.31456	-1.02734	-0.252536	0.240613	-0.0578518	-1.3191	-0.247471	uV		5.31456	0.3874	-0.149232	0.535582	uV
5.3248	-1.08253	-0.299974	0.211649	-0.138724	-1.22679	-0.127812	uV		5.3248	0.391279	-0.175186	0.523757	uV
5.33504	-0.961643	-0.271268	0.217286	-0.165182	-1.21151	-0.174057	uV		5.33504	0.345187	-0.191234	0.563968	uV
5.34528	-1.09003	-0.335997	0.339623	-0.0733947	-1.47984	-0.180483	uV		5.34528	0.377014	-0.206509	0.626512	uV
5.35552	-1.09172	-0.257028	0.409136	-0.126869	-1.41691	-0.185409	uV		5.35552	0.417345	-0.268003	0.609757	uV
5.36576	-1.00079	-0.310643	0.22373	-0.229535	-1.28266	-0.129351	uV		5.36576	0.345073	-0.226633	0.59519	uV
5.376	-1.09448	-0.360475	0.252223	-0.277235	-1.30423	-0.0546143	uV		5.376	0.367	-0.264729	0.58922	uV
5.38624	-0.984381	-0.330964	0.241807	-0.105597	-1.19461	-0.258356	uV		5.38624	0.326708	-0.173702	0.481412	uV
5.39648	-0.979328	-0.364206	0.485254	-0.204813	-1.4883	-0.08008	uV		5.39648	0.307561	-0.345033	0.689969	uV
5.40672	-0.976655	-0.285426	0.426902	-0.256725	-1.33209	0.0939879	uV		5.40672	0.345614	-0.341814	0.687565	uV
5.41696	-0.855842	-0.162199	0.281449	-0.0139302	-1.11954	-0.0534281	uV		5.41696	0.346822	-0.14769	0.528878	uV
5.4272	-0.829632	-0.0679451	0.462172	-0.119381	-1.25183	-0.112488	uV		5.4272	0.380843	-0.290776	0.542978	uV
5.43744	-0.739329	-0.231493	0.383903	-0.204939	-1.09123	-0.214756	uV		5.43744	0.253918	-0.294421	0.447041	uV
5.44768	-0.723895	-0.419819	0.471317	-0.266288	-1.236	-0.174724	uV		5.44768	0.152038	-0.368803	0.542351	uV
5.45792	-0.792046	-0.440954	0.44972	-0.310932	-1.24019	-0.201016	uV		5.45792	0.175546	-0.380326	0.515556	uV
5.46816	-0.781569	-0.511383	0.41286	-0.292739	-1.17924	-0.143468	uV		5.46816	0.135093	-0.3528	0.503241	uV
5.4784	-0.74017	-0.437053	0.48536	-0.340025	-1.1786	0.0390809	uV		5.4784	0.151558	-0.412693	0.589813	uV
5.48864	-0.655144	-0.299713	0.423693	-0.357899	-1.03337	0.036433	uV		5.48864	0.177715	-0.390796	0.500242	uV
5.49888	-0.542573	-0.322406	0.348448	-0.339746	-0.795731	-0.0419563	uV		5.49888	0.110083	-0.344097	0.351434	uV
5.50912	-0.397577	-0.380428	0.258057	-0.347026	-0.659404	0.0218997	uV		5.50912	0.00857472	-0.302542	0.344823	uV
5.51936	-0.410709	-0.325803	0.144839	-0.431822	-0.504765	0.171302	uV		5.51936	0.0424531	-0.28833	0.293678	uV
5.5296	-0.273076	-0.259932	0.194601	-0.374214	-0.382761	0.0891792	uV		5.5296	0.00657216	-0.284407	0.217297	uV
5.53984	-0.150872	-0.284603	0.553556	-0.648646	-0.697079	0.242589	uV		5.53984	-0.0668651	-0.601101	0.475381	uV
5.55008	-0.156971	-0.40759	0.498397	-0.643566	-0.678709	0.340437	uV		5.55008	-0.12531	-0.570982	0.525504	uV
5.56032	-0.21208	-0.300806	0.477508	-0.663213	-0.72226	0.368693	uV		5.56032	-0.0443631	-0.57036	0.548855	uV
5.57056	-0.253581	-0.298094	0.423858	-0.651272	-0.632026	0.255571	uV		5.57056	-0.0222564	-0.537565	0.406271	uV
5.5808	-0.133424	-0.391324	0.402335	-0.477058	-0.484819	0.133869	uV		5.5808	-0.12895	-0.439696	0.329952	uV
5.59104	-0.124736	-0.348455	0.523429	-0.709481	-0.779552	0.514725	uV		5.59104	-0.111859	-0.616455	0.715276	uV
5.60128	-0.393943	-0.18879	0.289138	-0.627635	-0.770242	0.453766	uV		5.60128	0.102576	-0.458387	0.612572	uV
5.61152	-0.481718	-0.179664	0.282262	-0.540452	-0.694119	0.295984	uV		5.61152	0.151027	-0.411357	0.449389	uV
5.62176	-0.323184	-0.239061	0.319619	-0.48237	-0.563329	0.22638	uV		5.62176	0.0420617	-0.400994	0.382042	uV
5.632	-0.216379	-0.261103	0.238726	-0.423969	-0.470247	0.205955	uV		5.632	-0.0223622	-0.331348	0.352069	uV
5.64224	-0.262899	-0.213537	0.246899	-0.271927	-0.537725	0.0602565	uV		5.64224	0.0246808	-0.259413	0.31295	uV
5.65248	-0.315923	-0.215062	0.0551529	-0.201294	-0.40143	-0.0558966	uV		5.65248	0.0504306	-0.128224	0.18079	uV
5.66272	-0.367093	-0.254386	0.0380729	-0.238166	-0.401145	0.0923467	uV		5.66272	0.0563534	-0.13812	0.244391	uV
5.67296	-0.355309	-0.14747	-0.167439	-0.350171	-0.206726	0.0583822	uV		5.67296	0.103919	-0.0913657	0.152735	uV
5.6832	-0.419141	-0.290287	-0.294632	-0.262337	-0.163752	0.0099534	uV		5.6832	0.064427	0.0161475	0.0981162	uV
5.69344	-0.4782	-0.253211	-0.10359	-0.365249	-0.40328	0.157967	uV		5.69344	0.112495	-0.130829	0.30166	uV
5.70368	-0.553231	-0.206128	-0.310951	-0.337419	-0.269987	0.168094	uV		5.70368	0.173552	-0.0132339	0.21411	uV
5.71392	-0.569924	-0.169685	-0.217701	-0.0279069	-0.349292	-0.132381	uV		5.71392	0.200119	0.094897	0.140245	uV
5.72416	-0.632925	-0.158937	-0.230324	-0.0565198	-0.513646	-0.222601	uV		5.72416	0.236994	0.0869019	0.173108	uV
5.7344	-0.800219	-0.28085	-0.275357	-0.305432	-0.49182	-0.0541685	uV		5.7344	0.259685	-0.0150372	0.191594	uV
5.74464	-0.712442	-0.356894	-0.357953	-0.356048	-0.348802	0.0430035	uV		5.74464	0.177774	0.000952482	0.227214	uV
5.75488	-0.773782	-0.315812	-0.491155	-0.151681	-0.395236	-0.0279944	uV		5.75488	0.228985	0.169737	0.242853	uV
5.76512	-1.00103	-0.176206	-0.514249	-0.109059	-0.593416	-0.11368	uV		5.76512	0.412411	0.202595	0.265351	uV
5.77536	-1.16651	-0.226224	-0.616906	-0.233594	-0.549286	0.0166657	uV		5.77536	0.470144	0.191656	0.273526	uV
5.7856	-1.14001	-0.213141	-0.47717	-0.282398	-0.657369	0.0108249	uV		5.7856	0.463435	0.0973859	0.342497	uV
5.79584	-1.16181	-0.274671	-0.22232	-0.375421	-0.960959	0.123299	uV		5.79584	0.443569	-0.0765502	0.548636	uV
5.80608	-1.18635	-0.249036	-0.319689	-0.362578	-0.884804	0.212552	uV		5.80608	0.468658	-0.0214449	0.568509	uV
5.81632	-1.25707	-0.151674	-0.562694	-0.233859	-0.75437	-0.0284925	uV		5.81632	0.552698	0.164418	0.389206	uV
5.82656	-1.35812	-0.260735	-0.314874	-0.116272	-1.08934	-0.17785	uV		5.82656	0.548695	0.099301	0.475921	uV
5.8368	-1.45795	-0.294726	-0.330125	-0.317238	-1.16283	0.118262	uV		5.8368	0.581613	0.00644356	0.652985	uV
5.84704	-1.50666	-0.198543	-0.294794	-0.252268	-1.25015	0.209398	uV		5.84704	0.654057	0.0212628	0.755671	uV
5.85728	-1.60945	-0.0418377	-0.365343	-0.0910234	-1.26961	0.141874	uV		5.85728	0.783805	0.13716	0.690516	uV
5.86752	-1.5948	0.0502223	-0.371595	-0.0947422	-1.19118	0.216564	uV		5.86752	0.822509	0.138426	0.729137	uV
5.87776	-1.62424	0.123843	-0.487475	-0.0696775	-1.2531	0.138225	uV		5.87776	0.874041	0.208898	0.725751	uV
5.888	-1.79297	0.0672284	-0.608931	-0.0821078	-1.13478	0.280305	uV		5.888	0.930098	0.263412	0.659223	uV
5.89824	-1.65534	0.200685	-0.605809	-0.000594258	-0.978637	0.343691	uV		5.89824	0.92801	0.302607	0.661711	uV
5.90848	-1.58006	0.341873	-0.474625	0.0573334	-1.16632	0.419185	uV		5.90848	0.960968	0.265979	0.835333	uV
5.91872	-1.73272	0.478749	-0.771184	0.108362	-1.03376	0.424463	uV		5.91872	1.10573	0.439773	0.73468	uV
5.92896	-1.81187	0.532405	-0.832026	0.32099	-0.938407	0.326682	uV		5.92896	1.17214	0.576508	0.610636	uV
5.9392	-1.73196	0.649182	-0.75821	0.133102	-0.948067	0.651848	uV		5.9392	1.19057	0.445656	0.798485	uV
5.94944	-1.70018	0.784975	-0.681767	0.127043	-1.0354	0.685131	uV		5.94944	1.24258	0.404405	0.881434	uV
5.95968	-1.76498	0.812832	-0.537075	0.256572	-1.27976	0.609362	uV		5.95968	1.28891	0.396823	0.950254	uV
5.96992	-1.8247	0.867252	-0.666611	0.149349	-1.10366	0.845697	uV		5.96992	1.34598	0.40798	0.93512	uV
5.98016	-1.69733	0.994098	-0.781843	0.232146	-0.853877	0.774142	uV		5.98016	1.34571	0.506994	0.805506	uV
5.9904	-1.61427	1.00937	-0.934378	0.218228	-0.666942	0.798941	uV		5.9904	1.31182	0.576303	0.714078	uV
6.00064	-1.56995	1.0143	-0.999371	0.205687	-0.513171	0.845364	uV		6.00064	1.29212	0.602529	0.661748	uV
6.01088	-1.47245	1.0558	-0.811746	0.21941	-0.637356	0.767075	uV		6.01088	1.26413	0.515578	0.68273	uV
6.02112	-1.4159	0.982285	-1.0732	0.159239	-0.285423	0.981703	uV		6.02112	1.19909	0.616218	0.624112	uV
6.03136	-1.33582	1.14712	-1.04186	0.0667915	-0.319792	1.13756	uV		6.03136	1.24147	0.554327	0.732991	uV
6.0416	-1.37458	1.19905	-0.846016	0.237719	-0.470367	0.930193	uV		6.0416	1.28681	0.541868	0.659912	uV
6.05184	-1.23313	1.17419	-0.75936	0.501447	-0.418724	0.711756	uV		6.05184	1.20366	0.630404	0.554647	uV
6.06208	-1.15938	1.20812	-0.656223	0.398525	-0.470648	0.791977	uV		6.06208	1.18375	0.527374	0.610316	uV
6.07232	-1.08464	1.19582	-0.64806	0.437342	-0.403624	0.658425	uV		6.07232	1.14023	0.542701	0.522727	uV
6.08256	-1.03544	1.09251	-0.627485	0.303251	-0.372061	0.769045	uV		6.08256	1.06397	0.465368	0.534765	uV
6.0928	-0.929013	1.0758	-0.785666	0.423766	-0.0308602	0.609584	uV		6.0928	1.00241	0.604716	0.268787	uV
6.10304	-0.712245	1.03173	-0.756978	0.696843	0.109208	0.454461	uV		6.10304	0.871987	0.726911	0.171346	uV
6.11328	-0.646242	1.15277	-0.939266	0.473014	0.269001	0.634439	uV		6.11328	0.899508	0.70614	0.184421	uV
6.12352	-0.672641	1.10731	-0.867434	0.390759	0.221991	0.582258	uV		6.12352	0.889978	0.629096	0.162703	uV
6.13376	-0.610802	0.973663	-0.697292	0.407603	0.120349	0.496038	uV		6.13376	0.792232	0.552448	0.174411	uV
6.144	-0.55018	0.904047	-0.811039	0.489201	0.28025	0.201166	uV		6.144	0.727113	0.65012	-0.0432225	uV
6.15424	-0.522198	0.691482	-0.7116	0.4858	0.19902	0.0339534	uV		6.15424	0.60684	0.5987	-0.0933442	uV
6.16448	-0.492657	0.518567	-0.697728	0.530129	0.236207	-0.0782644	uV		6.16448	0.505612	0.613928	-0.168851	uV
6.17472	-0.435446	0.454626	-0.838148	0.287467	0.423949	0.229033	uV		6.17472	0.445036	0.562807	-0.118289	uV
6.18496	-0.374972	0.512958	-0.764454	0.151207	0.481858	0.175573	uV		6.18496	0.443965	0.457831	-0.207652	uV
6.1952	-0.170644	0.331362	-0.778161	0.411787	0.691681	-0.335451	uV		6.1952	0.251003	0.594974	-0.528915	uV
6.20544	-0.057196	0.071367	-0.917641	0.274596	0.895668	-0.172244	uV		6.20544	0.0642815	0.596118	-0.567701	uV
6.21568	0.0479001	0.108324	-0.651418	0.392936	0.74458	-0.347444	uV		6.21568	0.030212	0.522177	-0.523708	uV
6.22592	0.0491935	0.0400278	-0.64661	0.187204	0.612567	-0.225427	uV		6.22592	-0.00458285	0.416907	-0.421256	uV
6.23616	-0.0290525	-0.0327769	-0.591787	-0.0359517	0.650705	-0.113076	uV		6.23616	-0.0018622	0.277918	-0.402746	uV
6.2464	0.103472	-0.153081	-0.441206	-0.0253937	0.494259	-0.391253	uV		6.2464	-0.128276	0.207906	-0.430015	uV
6.25664	0.0259182	-0.413678	-0.334636	-0.0391805	0.473965	-0.360296	uV		6.25664	-0.219798	0.147728	-0.513645	uV
6.26688	0.336799	-0.40098	-0.37394	-0.180288	0.863139	-0.294724	uV		6.26688	-0.36889	0.0968261	-0.592177	uV
6.27712	0.513584	-0.475861	-0.450018	-0.0389767	0.921819	-0.568189	uV		6.27712	-0.494722	0.205521	-0.729287	uV
6.28736	0.444719	-0.605567	-0.405377	-0.030143	0.839781	-0.688508	uV		6.28736	-0.525143	0.187617	-0.766493	uV
6.2976	0.438347	-0.722685	-0.503103	-0.284897	0.970345	-0.358918	uV		6.2976	-0.580516	0.109103	-0.697571	uV
6.30784	0.536089	-0.638602	-0.598245	-0.362725	1.2157	-0.136563	uV		6.30784	-0.587345	0.11776	-0.694501	uV
6.31808	0.656491	-0.506252	-0.741601	-0.390747	1.382	-0.11545	uV		6.31808	-0.581371	0.175427	-0.743104	uV
6.32832	0.629147	-0.499111	-0.598453	-0.37881	1.27444	-0.275874	uV		6.32832	-0.564129	0.109822	-0.824805	uV
6.33856	0.781111	-0.663098	-0.480814	-0.359771	1.37301	-0.27437	uV		6.33856	-0.722104	0.0605217	-0.852625	uV
6.3488	0.946057	-0.626065	-0.440795	-0.447618	1.3809	-0.232864	uV		6.3488	-0.786061	-0.00341132	-0.797151	uV
6.35904	0.930585	-0.689414	-0.259911	-0.466342	1.23985	-0.290581	uV		6.35904	-0.809999	-0.103215	-0.835989	uV
6.36928	1.11382	-0.749103	-0.299414	-0.326215	1.58213	-0.511233	uV		6.36928	-0.931461	-0.0134005	-1.08593	uV
6.37952	1.37385	-0.845439	-0.140345	-0.285675	1.52501	-0.747499	uV		6.37952	-1.10964	-0.0726649	-1.15613	uV
6.38976	1.41504	-1.0264	-0.0828591	-0.299096	1.60226	-0.764597	uV		6.38976	-1.22072	-0.108118	-1.22431	uV
6.4	1.61471	-1.07086	-0.237319	-0.635234	1.86432	-0.242599	uV		6.4	-1.34279	-0.198957	-1.05421	uV
6.41024	1.61918	-0.873181	-0.307572	-0.700825	1.99164	-0.079308	uV		6.41024	-1.24618	-0.196626	-1.08158	uV
6.42048	1.78913	-0.784321	-0.269914	-0.568003	2.10154	-0.334277	uV		6.42048	-1.28672	-0.149045	-1.21176	uV
6.43072	1.81208	-0.900467	-0.287363	-0.621763	2.10944	-0.307396	uV		6.43072	-1.35627	-0.1672	-1.24629	uV
6.44096	1.90857	-0.929989	-0.164542	-0.768023	2.17341	-0.21306	uV		6.44096	-1.41928	-0.30174	-1.2228	uV
6.4512	2.06328	-0.983156	-0.244408	-0.609454	2.33788	-0.458487	uV		6.4512	-1.52322	-0.182523	-1.41314	uV
6.46144	2.13134	-1.06428	-0.219107	-0.714076	2.36647	-0.31872	uV		6.46144	-1.59781	-0.247485	-1.32868	uV
6.47168	2.11741	-1.03854	-0.0430024	-0.926718	2.09806	0.0289352	uV		6.47168	-1.57797	-0.441858	-1.01921	uV
6.48192	2.0303	-0.890224	-0.0160721	-0.738389	2.04799	-0.156693	uV		6.48192	-1.46026	-0.361159	-1.10126	uV
6.49216	2.02978	-0.904841	-0.014506	-0.614671	2.0201	-0.371384	uV		6.49216	-1.46731	-0.300082	-1.19594	uV
6.5024	2.00969	-0.97583	0.0105223	-0.587902	2.03778	-0.402096	uV		6.5024	-1.49276	-0.299212	-1.238	uV
6.51264	2.08584	-1.00207	0.0422803	-0.641961	2.04972	-0.33741	uV		6.51264	-1.54396	-0.342121	-1.19732	uV
6.52288	2.10272	-0.966953	0.0620845	-0.531402	2.07027	-0.497392	uV		6.52288	-1.53484	-0.296743	-1.29718	uV
6.53312	2.16156	-1.04127	-0.0496709	-0.598019	2.2042	-0.44266	uV		6.53312	-1.60142	-0.274174	-1.31194	uV
6.54336	2.13385	-1.02842	0.097326	-0.590858	2.0156	-0.395501	uV		6.54336	-1.58113	-0.344092	-1.20515	uV
6.5536	2.11562	-0.997567	0.154488	-0.844484	1.98011	0.00962029	uV		6.5536	-1.55659	-0.499486	-1.00243	uV
6.56384	2.17031	-0.824591	0.142174	-0.950004	2.04364	0.251985	uV		6.56384	-1.49745	-0.546089	-0.886008	uV
6.57408	2.17108	-0.706636	-0.0299135	-0.897931	2.17707	0.248179	uV		6.57408	-1.43886	-0.434009	-0.976344	uV
6.58432	2.17076	-0.64242	0.0717053	-0.837129	2.13469	0.174639	uV		6.58432	-1.40659	-0.454417	-0.963368	uV
6.59456	2.17893	-0.667484	0.349023	-0.78397	1.70235	0.0552048	uV		6.59456	-1.42321	-0.566497	-0.769251	uV
6.6048	1.94041	-0.725285	0.324223	-0.840076	1.6053	0.0388062	uV		6.6048	-1.33285	-0.58215	-0.822057	uV
6.61504	2.01511	-0.803239	0.189765	-0.767341	1.88787	0.0636159	uV		6.61504	-1.40917	-0.478553	-0.902969	uV
6.62528	2.05491	-0.703121	0.168894	-0.908983	1.83563	0.172939	uV		6.62528	-1.37902	-0.538939	-0.835634	uV
6.63552	2.02311	-0.735781	0.329263	-1.01216	1.74393	0.453307	uV		6.63552	-1.37945	-0.670713	-0.650803	uV
6.64576	2.07857	-0.559645	0.268002	-1.01719	1.76136	0.553316	uV		6.64576	-1.31911	-0.642596	-0.584963	uV
6.656	2.00219	-0.463272	0.243703	-0.817664	1.74716	0.386342	uV		6.656	-1.23273	-0.530683	-0.674352	uV
6.66624	1.97248	-0.431657	0.21848	-0.930873	1.73864	0.583117	uV		6.66624	-1.20207	-0.574676	-0.596019	uV
6.67648	2.0042	-0.347632	0.334139	-0.956281	1.73683	0.571969	uV		6.67648	-1.17592	-0.64521	-0.576251	uV
6.68672	2.05353	-0.382493	0.280173	-0.908757	1.62669	0.376624	uV		6.68672	-1.21801	-0.594465	-0.541888	uV
6.69696	1.74931	-0.534593	0.430041	-0.751343	1.22127	0.326317	uV		6.69696	-1.14195	-0.590692	-0.451068	uV
6.7072	1.65618	-0.420955	0.282296	-0.74511	1.42053	0.364685	uV		6.7072	-1.03857	-0.513703	-0.537628	uV
6.71744	1.72658	-0.385396	0.337736	-0.650975	1.34548	0.345332	uV		6.71744	-1.05599	-0.494355	-0.466036	uV
6.72768	1.61707	-0.29914	0.202481	-0.51128	1.39033	0.309527	uV		6.72768	-0.958104	-0.356881	-0.574145	uV
6.73792	1.66014	-0.207969	0.0992247	-0.593328	1.65991	0.47784	uV		6.73792	-0.934057	-0.346276	-0.60141	uV
6.74816	1.78639	-0.107106	0.122444	-0.400783	1.58389	0.247531	uV		6.74816	-0.946749	-0.261613	-0.618017	uV
6.7584	1.60097	-0.160092	0.0264823	-0.238378	1.49894	0.215458	uV		6.7584	-0.88053	-0.13243	-0.628429	uV
6.76864	1.50994	-0.0137475	0.117144	-0.371507	1.39684	0.376511	uV		6.76864	-0.761846	-0.244325	-0.524619	uV
6.77888	1.53342	-0.00191748	0.0802892	-0.375059	1.47398	0.385625	uV		6.77888	-0.767667	-0.227674	-0.530439	uV
6.78912	1.54139	0.0193614	0.0132659	-0.159169	1.45259	0.155374	uV		6.78912	-0.761014	-0.0862175	-0.622463	uV
6.79936	1.40116	-0.0100327	-0.180041	0.0679091	1.57002	0.0874442	uV		6.79936	-0.705598	0.123975	-0.739117	uV
6.8096	1.40154	0.163215	-0.033018	-0.0709814	1.38918	0.213455	uV		6.8096	-0.619164	-0.0189817	-0.556063	uV
6.81984	1.27944	0.136904	-0.122664	-0.141011	1.33488	0.369503	uV		6.81984	-0.571269	-0.00917345	-0.450807	uV
6.83008	1.16353	0.235546	-0.166437	-0.316591	1.25415	0.799636	uV		6.83008	-0.463993	-0.0750773	-0.203683	uV
6.84032	1.02901	0.478494	-0.0261164	-0.37668	1.03579	0.997065	uV		6.84032	-0.275259	-0.175282	-0.0126134	uV
6.85056	1.00919	0.626621	-0.125114	-0.281885	1.11538	0.907776	uV		6.85056	-0.191287	-0.0783852	-0.110686	uV
6.8608	0.995826	0.622349	-0.150257	-0.368089	1.18009	1.15227	uV		6.8608	-0.186739	-0.108916	-0.00203373	uV
6.87104	1.01529	0.789085	-0.0926107	-0.336516	0.986841	1.15881	uV		6.87104	-0.113104	-0.121953	0.141676	uV
6.88128	0.777671	0.820145	-0.0600556	-0.277548	0.820133	1.02066	uV		6.88128	0.021237	-0.108746	0.0761607	uV
6.89152	0.814241	0.746788	-0.0382695	-0.242628	0.842413	1.05167	uV		6.89152	-0.0337264	-0.102179	0.155187	uV
6.90176	0.701191	0.808673	-0.18845	-0.334774	0.777146	1.17294	uV		6.90176	0.053741	-0.073162	0.208567	uV
6.912	0.570864	0.839351	-0.271168	-0.239668	0.853152	1.05656	uV		6.912	0.134244	0.0157501	0.133174	uV
6.92224	0.519453	0.818783	-0.186398	-0.0722265	0.546723	1.03395	uV		6.92224	0.149665	0.0570858	0.30391	uV
6.93248	0.241011	0.960768	-0.244199	-0.043157	0.465358	1.24249	uV		6.93248	0.359878	0.100521	0.368465	uV
6.94272	0.262978	1.2038	-0.459725	-0.06138	0.731571	1.23057	uV		6.94272	0.470412	0.199172	0.269112	uV
6.95296	0.232694	1.16651	-0.539265	-0.007101	0.717411	1.19481	uV		6.95296	0.466908	0.266082	0.260124	uV
6.9632	0.137598	1.19479	-0.481871	-0.0206703	0.562167	1.18842	uV		6.9632	0.528594	0.2306	0.346736	uV
6.97344	0.0125712	1.16319	-0.352812	-0.106701	0.295667	1.32369	uV		6.97344	0.575309	0.123055	0.530754	uV
6.98368	-0.0879627	1.22536	-0.394354	-0.0782397	0.315642	1.38879	uV		6.98368	0.656663	0.158057	0.517219	uV
6.99392	-0.0413516	1.30521	-0.615401	-0.0709429	0.608093	1.35828	uV		6.99392	0.673282	0.272229	0.379277	uV
7.00416	-0.01268	1.29584	-0.885945	-0.0411373	0.812695	1.27447	uV		7.00416	0.65426	0.422404	0.268042	uV
7.0144	-0.149688	1.22858	-0.836836	0.0476232	0.63062	1.31003	uV		7.0144	0.689135	0.44223	0.347344	uV
7.02464	-0.21786	1.36593	-0.745187	0.221194	0.515534	1.33438	uV		7.02464	0.791896	0.483191	0.428323	uV
7.03488	-0.270776	1.55142	-0.796986	0.226317	0.47671	1.28315	uV		7.03488	0.911096	0.511651	0.409089	uV
7.04512	-0.327722	1.51714	-0.716871	0.185286	0.402929	1.30515	uV		7.04512	0.922429	0.451078	0.453556	uV
7.05536	-0.322956	1.4874	-0.797201	0.122003	0.451737	1.57118	uV		7.05536	0.905177	0.459602	0.557668	uV
7.0656	-0.335671	1.69989	-0.782727	0.242659	0.460646	1.46679	uV		7.0656	1.01778	0.512693	0.526663	uV
7.07584	-0.374399	1.70779	-0.87241	0.353073	0.373434	1.25242	uV		7.07584	1.04109	0.612742	0.484266	uV
7.08608	-0.582334	1.61091	-0.747376	0.299926	0.17785	1.29586	uV		7.08608	1.09662	0.523651	0.524541	uV
7.09632	-0.506582	1.59529	-0.768692	0.207941	0.280859	1.33562	uV		7.09632	1.05093	0.488317	0.561676	uV
7.10656	-0.549674	1.54766	-0.745603	0.112031	0.103467	1.61094	uV		7.10656	1.04867	0.428817	0.766375	uV
7.1168	-0.672783	1.72386	-0.703968	0.0179005	0.0534862	1.73841	uV		7.1168	1.19832	0.360934	0.843639	uV
7.12704	-0.646282	1.75925	-0.591399	0.218545	-0.107107	1.66784	uV		7.12704	1.20277	0.404972	0.909538	uV
7.13728	-0.74825	1.88826	-0.626095	0.0309637	-0.133976	1.91349	uV		7.13728	1.31825	0.328529	1.03	uV
7.14752	-0.766357	1.94675	-0.926095	0.16844	0.113259	1.83778	uV		7.14752	1.35655	0.547267	0.88216	uV
7.15776	-0.857921	2.00814	-0.910838	0.20863	0.0496504	1.86283	uV		7.15776	1.43303	0.559734	0.895551	uV
7.168	-0.832642	2.07384	-0.826406	-0.120529	0.0269661	2.18985	uV		7.168	1.45324	0.352939	1.05777	uV
7.17824	-0.758129	2.07081	-0.824095	0.0883046	0.114407	1.97771	uV		7.17824	1.41447	0.4562	0.93595	uV
7.18848	-0.710972	2.06981	-0.869945	0.246247	0.0819001	1.80754	uV		7.18848	1.39039	0.558096	0.897333	uV
7.19872	-0.864884	2.05265	-0.967664	0.256791	0.0988411	1.76248	uV		7.19872	1.45877	0.612227	0.802007	uV
7.20896	-0.800272	2.0265	-1.02177	0.181223	0.309404	1.90417	uV		7.20896	1.41339	0.601496	0.764903	uV
7.2192	-0.657157	2.08091	-0.912537	0.20583	0.268873	1.9989	uV		7.2192	1.36903	0.559184	0.897694	uV
7.22944	-0.697633	2.21596	-0.911553	0.301438	0.0814389	1.9093	uV		7.22944	1.45679	0.606495	0.965679	uV
7.23968	-0.945914	2.20257	-1.00248	0.235482	0.040491	1.94941	uV		7.23968	1.57424	0.61898	0.922262	uV
7.24992	-0.884223	2.19943	-1.10205	0.36325	0.288525	1.77468	uV		7.24992	1.54183	0.732649	0.737585	uV
7.26016	-0.816644	2.12686	-1.18493	0.369743	0.34662	1.66461	uV		7.26016	1.47175	0.777336	0.655584	uV
7.2704	-0.816116	2.05127	-0.831544	0.449202	0.0631193	1.72164	uV		7.2704	1.4337	0.640373	0.811082	uV
7.28064	-0.747657	2.15846	-0.915858	0.330464	0.15686	1.82663	uV		7.28064	1.45306	0.623161	0.859349	uV
7.29088	-0.792386	2.17425	-0.798554	0.393653	-0.0515984	1.66019	uV		7.29088	1.48332	0.596104	0.877639	uV
7.30112	-0.908635	2.04275	-0.895039	0.0358519	-0.0664703	2.06984	uV		7.30112	1.47569	0.465446	1.09681	uV
7.31136	-1.00496	2.11969	-0.999703	-0.0530595	-0.0251805	2.00484	uV		7.31136	1.56232	0.473322	0.979336	uV
7.3216	-0.965899	1.94473	-1.07103	0.0925615	0.238522	1.89258	uV		7.3216	1.45531	0.581794	0.797685	uV
7.33184	-0.763029	1.99372	-1.14838	0.125872	0.313666	1.9397	uV		7.33184	1.37838	0.637129	0.871389	uV
7.34208	-0.959977	2.06466	-1.11721	0.22615	0.0928283	1.70559	uV		7.34208	1.51232	0.671678	0.799459	uV
7.35232	-1.00451	1.93385	-1.18346	0.216576	0.225301	1.69851	uV		7.35232	1.46918	0.700019	0.708828	uV
7.36256	-0.90632	1.92049	-1.14427	0.124915	0.311698	1.792	uV		7.36256	1.4134	0.634593	0.720065	uV
7.3728	-0.790887	1.91298	-0.869778	0.0402936	0.0430358	1.69771	uV		7.3728	1.35194	0.455036	0.864356	uV
7.38304	-0.900007	1.74827	-0.761593	0.146431	-0.166954	1.63469	uV		7.38304	1.32414	0.454012	0.875901	uV
7.39328	-0.881325	1.77303	-0.825459	-0.117622	0.00370279	1.75262	uV		7.39328	1.32718	0.353918	0.879215	uV
7.40352	-0.826985	1.64833	-0.643227	-0.0147441	-0.229431	1.65642	uV		7.40352	1.23766	0.314241	0.9374	uV
7.41376	-0.866883	1.63171	-0.621721	0.0114086	-0.164361	1.59802	uV		7.41376	1.24929	0.316565	0.85107	uV
7.424	-0.71966	1.62394	-0.547251	0.211024	-0.16866	1.2624	uV		7.424	1.1718	0.379137	0.714065	uV
7.43424	-0.718651	1.46353	-0.512285	0.0429374	-0.147832	1.38285	uV		7.43424	1.09109	0.277611	0.730289	uV
7.44448	-0.583845	1.4387	-0.461258	-0.0830388	-0.087854	1.37227	uV		7.44448	1.01127	0.18911	0.724873	uV
7.45472	-0.543543	1.28127	-0.215893	-0.0449449	-0.292761	1.33764	uV		7.45472	0.912404	0.085474	0.786629	uV
7.46496	-0.446525	1.30297	-0.116866	-0.119157	-0.265297	1.43226	uV		7.46496	0.874745	-0.0011456	0.821606	uV
7.4752	-0.330957	1.30786	-0.0961375	-0.108736	-0.193878	1.24143	uV		7.4752	0.819409	-0.00629947	0.715104	uV
7.48544	-0.281263	1.14035	-0.184731	-0.0968432	-0.107352	1.21574	uV		7.48544	0.710808	0.0439437	0.644073	uV
7.49568	-0.259253	1.11629	-0.119288	-0.13654	-0.02023	1.18297	uV		7.49568	0.68777	-0.00862598	0.533169	uV
7.50592	-5.36442e-06	1.05149	-0.0680408	-0.120739	0.155044	1.18479	uV		7.50592	0.525749	-0.0263493	0.509928	uV
7.51616	0.0955737	1.06365	-0.185348	-0.334754	0.283365	1.3003	uV		7.51616	0.484041	-0.0747031	0.489055	uV
7.5264	0.139219	0.968469	-0.312132	-0.366413	0.481084	1.03567	uV		7.5264	0.414625	-0.0271405	0.29895	uV
7.53664	0.124524	0.670143	-0.163635	-0.236298	0.212548	0.928753	uV		7.53664	0.27281	-0.0363313	0.350978	uV
7.54688	0.0658271	0.693684	-0.132855	-0.286484	0.321245	0.982232	uV		7.54688	0.313928	-0.0768144	0.275431	uV
7.55712	0.297044	0.697553	-0.255451	-0.335549	0.591129	0.922642	uV		7.55712	0.200254	-0.0400491	0.161294	uV
7.56736	0.347208	0.58786	-0.0231495	-0.416856	0.414258	1.04692	uV		7.56736	0.120326	-0.196853	0.291908	uV
7.5776	0.438861	0.632106	-0.245106	-0.448277	0.695889	1.04156	uV		7.5776	0.0966227	-0.101586	0.174524	uV
7.58784	0.449246	0.593924	-0.151018	-0.497423	0.643587	1.05496	uV		7.58784	0.0723389	-0.173203	0.158844	uV
7.59808	0.586781	0.559459	-0.117165	-0.481533	0.803719	1.06619	uV		7.59808	-0.0136608	-0.182184	0.111525	uV
7.60832	0.726511	0.585541	-0.191877	-0.284364	0.903854	0.907914	uV		7.60832	-0.0704847	-0.0462438	0.0100952	uV
7.61856	0.698398	0.624925	-0.19014	-0.221612	0.913856	0.836136	uV		7.61856	-0.0367366	-0.0157364	-0.0744901	uV
7.6288	0.79427	0.616026	-0.208385	-0.211749	1.10931	0.780912	uV		7.6288	-0.0891221	-0.00168219	-0.216659	uV
7.63904	1.01001	0.569566	-0.0209972	-0.158079	1.11075	0.631766	uV		7.63904	-0.220222	-0.068541	-0.246116	uV
7.64928	1.10106	0.475889	-0.0220886	-0.277435	1.08324	0.627343	uV		7.64928	-0.312584	-0.127673	-0.210957	uV
7.65952	1.03175	0.348994	0.0778443	-0.394288	0.951034	0.689558	uV		7.65952	-0.341379	-0.236066	-0.140468	uV
7.66976	1.04711	0.298817	-0.0510016	-0.3048	1.12484	0.637971	uV		7.66976	-0.374149	-0.126899	-0.26198	uV
7.68	1.11465	0.33083	0.0115243	-0.290782	1.15353	0.619071	uV		7.68	-0.391909	-0.151153	-0.291338	uV
7.69024	1.21322	0.332843	-0.0234547	-0.506529	1.29287	0.703611	uV		7.69024	-0.440187	-0.241537	-0.330442	uV
7.70048	1.34289	0.193756	-0.023047	-0.53844	1.45182	0.775184	uV		7.70048	-0.574566	-0.257696	-0.370025	uV
7.71072	1.49518	0.242317	0.0527358	-0.373901	1.47903	0.669016	uV		7.71072	-0.626432	-0.213319	-0.415345	uV
7.72096	1.55131	0.290619	-0.207388	-0.408069	1.77856	0.611073	uV		7.72096	-0.630347	-0.10034	-0.590897	uV
7.7312	1.59177	0.209562	-0.190955	-0.45549	1.77259	0.527183	uV		7.7312	-0.691104	-0.132267	-0.608015	uV
7.74144	1.5483	0.0656474	0.0470951	-0.442955	1.47878	0.459259	uV		7.74144	-0.741326	-0.245025	-0.522144	uV
7.75168	1.55989	0.0243175	0.0454924	-0.560892	1.57805	0.501408	uV		7.75168	-0.767784	-0.303192	-0.566927	uV
7.76192	1.6738	-0.0674444	-0.134761	-0.625753	1.84844	0.51308	uV		7.76192	-0.870623	-0.245496	-0.687377	uV
7.77216	1.76488	-0.103587	0.176787	-0.562395	1.63896	0.335842	uV		7.77216	-0.934234	-0.369591	-0.670941	uV
7.7824	1.84511	-0.235184	0.435413	-0.39711	1.43216	0.190709	uV		7.7824	-1.04015	-0.416262	-0.633356	uV
7.79264	1.90763	-0.196382	0.354455	-0.453752	1.5844	0.216721	uV		7.79264	-1.05201	-0.404104	-0.689482	uV
7.80288	1.93808	-0.246201	0.149078	-0.647289	1.76922	0.25384	uV		7.80288	-1.09214	-0.398183	-0.7493	uV
7.81312	1.91868	-0.383002	0.261696	-0.51742	1.66319	0.131958	uV		7.81312	-1.15084	-0.389558	-0.778351	uV
7.82336	1.93601	-0.394568	0.239148	-0.6424	1.7272	0.186062	uV		7.82336	-1.16529	-0.440774	-0.78882	uV
7.8336	2.02274	-0.446127	0.302944	-0.634061	1.76529	0.0570043	uV		7.8336	-1.23443	-0.468503	-0.87045	uV
7.84384	2.08435	-0.585901	0.349287	-0.663674	1.72504	0.145904	uV		7.84384	-1.33513	-0.50648	-0.763448	uV
7.85408	2.0438	-0.507789	0.451326	-0.460742	1.52471	-0.0791874	uV		7.85408	-1.2758	-0.456034	-0.790957	uV
7.86432	1.93549	-0.548856	0.296429	-0.392697	1.66206	-0.302571	uV		7.86432	-1.24217	-0.344563	-0.997922	uV
7.87456	2.01276	-0.684856	0.379933	-0.524345	1.65616	0.09001	uV		7.87456	-1.34881	-0.452139	-0.806064	uV
7.8848	2.06295	-0.444039	0.257039	-0.61814	1.88433	0.15093	uV		7.8848	-1.2535	-0.43759	-0.885535	uV
7.89504	2.20158	-0.456009	0.330227	-0.695464	1.80716	0.132462	uV		7.89504	-1.32879	-0.512845	-0.774235	uV
7.90528	1.9926	-0.57418	0.367621	-0.730918	1.48859	0.21277	uV		7.90528	-1.28339	-0.549269	-0.598323	uV
7.91552	1.79842	-0.50556	0.357549	-0.679392	1.43009	0.170657	uV		7.91552	-1.15199	-0.518471	-0.667181	uV
7.92576	1.84642	-0.521241	0.315201	-0.842794	1.63902	0.292718	uV		7.92576	-1.18383	-0.578998	-0.688242	uV
7.936	2.00257	-0.536425	0.397924	-0.733733	1.5523	0.310709	uV		7.936	-1.2695	-0.565829	-0.610627	uV
7.94624	1.91707	-0.436554	0.581211	-0.746907	1.39067	0.41828	uV		7.94624	-1.17681	-0.664059	-0.504871	uV
7.95648	2.02325	-0.314482	0.586918	-0.747241	1.3853	0.328738	uV		7.95648	-1.16887	-0.667079	-0.496419	uV
7.96672	1.90039	-0.431717	0.575975	-0.934817	1.31663	0.454317	uV		7.96672	-1.16606	-0.755396	-0.437449	uV
7.97696	1.91361	-0.467154	0.688307	-0.764631	1.1804	0.336526	uV		7.97696	-1.19038	-0.726469	-0.385178	uV
7.9872	1.79258	-0.440082	0.669144	-0.690639	1.06561	0.352957	uV		7.9872	-1.11633	-0.679892	-0.33771	uV
7.99744	1.70053	-0.326079	0.510174	-0.700692	1.1315	0.364682	uV		7.99744	-1.0133	-0.605433	-0.359591	uV
8.00768	1.59701	-0.344915	0.439618	-0.672041	1.14683	0.255343	uV		8.00768	-0.970963	-0.55583	-0.451032	uV
8.01792	1.59443	-0.408352	0.365935	-0.726632	1.21211	0.34204	uV		8.01792	-1.00139	-0.546284	-0.415627	uV
8.02816	1.54629	-0.390207	0.521599	-0.701977	0.978324	0.284275	uV		8.02816	-0.968247	-0.611788	-0.318142	uV
8.0384	1.4362	-0.413028	0.393322	-0.604536	0.920946	0.190275	uV		8.0384	-0.924612	-0.498929	-0.286979	uV
8.04864	1.16753	-0.416093	0.288942	-0.605125	0.743043	0.332159	uV		8.04864	-0.791811	-0.447033	-0.201154	uV
8.05888	1.01527	-0.271936	0.267018	-0.631222	0.853294	0.469544	uV		8.05888	-0.643604	-0.44912	-0.23307	uV
8.06912	1.21308	-0.160195	0.328872	-0.635216	0.818559	0.634652	uV		8.06912	-0.686638	-0.482044	0.000699043	uV
8.07936	0.954626	-0.00228256	0.179038	-0.692281	0.593018	0.587975	uV		8.07936	-0.478454	-0.435659	0.0248566	uV
8.0896	0.72546	-0.100232	0.140584	-0.756828	0.596218	0.543175	uV		8.0896	-0.412846	-0.448706	-0.022882	uV
8.09984	0.725161	-0.217164	0.121778	-0.725978	0.574915	0.732135	uV		8.09984	-0.471162	-0.423878	0.0761004	uV
8.11008	0.705584	0.0115925	0.256502	-0.526343	0.467287	0.669254	uV		8.11008	-0.346996	-0.391423	0.125889	uV
8.12032	0.674121	0.138865	0.0413799	-0.476385	0.477633	0.49788	uV		8.12032	-0.267628	-0.258882	0.0820755	uV
8.13056	0.374468	0.0262338	-0.11812	-0.446908	0.460451	0.394274	uV		8.13056	-0.174117	-0.164394	-0.0728691	uV
8.1408	0.426269	-0.0559101	-0.0988454	-0.463401	0.56875	0.527109	uV		8.1408	-0.241089	-0.182278	0.0379591	uV
8.15104	0.347403	0.0672752	-0.255732	-0.325783	0.370888	0.290734	uV		8.15104	-0.140064	-0.0350255	0.0284041	uV
8.16128	-0.0144288	-0.0363964	-0.235811	-0.132957	0.232657	0.304181	uV		8.16128	-0.0109838	0.0514272	0.00497626	uV
8.17152	0.0509378	0.172699	-0.322529	-0.326946	0.375305	0.517249	uV		8.17152	0.0608806	-0.0022082	0.0988411	uV
8.18176	0.00579476	0.19172	-0.236123	-0.388857	0.176712	0.510745	uV		8.18176	0.0929627	-0.0763673	0.190116	uV
8.192	-0.113536	0.120739	-0.597933	-0.42682	0.441348	0.686424	uV		8.192	0.117137	0.0855565	0.140321	uV
8.20224	-0.184469	0.263364	-0.479658	-0.418498	0.250924	0.751087	uV		8.20224	0.223916	0.0305799	0.273308	uV
8.21248	-0.280961	0.329392	-0.376287	-0.392346	0.073347	0.724866	uV		8.21248	0.305177	-0.00802964	0.312631	uV
8.22272	-0.271412	0.338175	-0.531792	-0.125012	0.278706	0.387133	uV		8.22272	0.304793	0.20339	0.0875824	uV
8.23296	-0.323091	0.257394	-0.567129	-0.1395	0.102461	0.325748	uV		8.23296	0.290242	0.213815	0.150883	uV
8.2432	-0.540826	0.192553	-0.395578	-0.389114	-0.0901265	0.616329	uV		8.2432	0.36669	0.00323176	0.293958	uV
8.25344	-0.367602	0.221833	-0.430242	-0.32827	0.108407	0.653944	uV		8.25344	0.294718	0.0509858	0.32292	uV
8.26368	-0.422005	0.332345	-0.494452	-0.18822	-0.105349	0.64397	uV		8.26368	0.377175	0.153116	0.421066	uV
8.27392	-0.691572	0.449723	-0.373801	-0.147213	-0.291004	0.661513	uV		8.27392	0.570648	0.113294	0.441564	uV
8.28416	-0.596212	0.521327	-0.467407	-0.0898007	-0.10109	0.499386	uV		8.28416	0.55877	0.188803	0.310944	uV
8.2944	-0.588389	0.403693	-0.36647	-0.207502	-0.23452	0.482375	uV		8.2944	0.496041	0.079484	0.341093	uV
8.30464	-0.566887	0.282454	-0.508434	-0.177207	0.00599089	0.577942	uV		8.30464	0.424671	0.165613	0.265907	uV
8.31488	-0.461531	0.394968	-0.586494	-0.0109121	0.122178	0.539102	uV		8.31488	0.42825	0.287791	0.224261	uV
8.32512	-0.49541	0.536512	-0.527907	0.12765	-0.00688031	0.411706	uV		8.32512	0.515961	0.327778	0.221956	uV
8.33536	-0.560708	0.532806	-0.556462	0.136101	-0.0101016	0.443778	uV		8.33536	0.546757	0.346281	0.219593	uV
8.3456	-0.550002	0.58803	-0.480749	0.104023	-0.0564021	0.421571	uV		8.3456	0.569016	0.292386	0.243473	uV
8.35584	-0.547927	0.518754	-0.634932	0.0943592	0.0802488	0.364266	uV		8.35584	0.533341	0.364645	0.126861	uV
8.36608	-0.521531	0.467017	-0.636949	0.235509	0.157429	0.233271	uV		8.36608	0.494274	0.436229	0.0431111	uV
8.37632	-0.492138	0.462163	-0.704506	0.243078	0.158799	0.347739	uV		8.37632	0.47715	0.473792	0.101109	uV
8.38656	-0.555844	0.598836	-0.729432	0.182053	0.21953	0.465249	uV		8.38656	0.57734	0.455742	0.10499	uV
8.3968	-0.477056	0.641521	-0.769902	0.157968	0.283176	0.57895	uV		8.3968	0.559288	0.463935	0.159289	uV
8.40704	-0.506384	0.743983	-0.74802	0.0115392	0.221129	0.870106	uV		8.40704	0.625184	0.37978	0.343389	uV
8.41728	-0.567387	0.876659	-0.83387	-0.0505832	0.217167	0.973284	uV		8.41728	0.722023	0.391644	0.375128	uV
8.42752	-0.607481	0.929006	-0.852019	0.0633961	0.317981	0.768937	uV		8.42752	0.768244	0.457708	0.193735	uV
8.43776	-0.472711	0.828065	-0.769801	0.133697	0.308593	0.687191	uV		8.43776	0.650388	0.451749	0.188523	uV
8.448	-0.456905	0.825906	-0.671722	0.233997	0.274034	0.631778	uV		8.448	0.641405	0.45286	0.133236	uV
8.45824	-0.307682	0.862934	-0.863736	0.282514	0.607246	0.559551	uV		8.45824	0.585308	0.573125	-0.0111587	uV
8.46848	-0.280037	0.845506	-0.926292	0.405469	0.611936	0.509782	uV		8.46848	0.562771	0.665881	-0.0689495	uV
8.47872	-0.278358	0.914211	-0.952947	0.270146	0.750996	0.632514	uV		8.47872	0.596284	0.611547	-0.0639484	uV
8.48896	-0.192275	0.9039	-0.743405	0.103239	0.473685	0.780745	uV		8.48896	0.548088	0.423322	0.180713	uV
8.4992	-0.321415	0.885464	-0.480806	0.223435	0.196615	0.755598	uV		8.4992	0.60344	0.352121	0.243068	uV
8.50944	-0.213423	0.977665	-0.698809	0.351534	0.508276	0.709619	uV		8.50944	0.595544	0.525172	0.111419	uV
8.51968	-0.206991	1.06539	-0.673809	0.306741	0.482985	0.750826	uV		8.51968	0.636193	0.490275	0.0923063	uV
8.52992	-0.1129	1.05358	-0.630314	0.309489	0.621892	0.590765	uV		8.52992	0.583239	0.469902	-0.0376799	uV
8.54016	0.0435555	0.907281	-0.734668	0.432102	0.754263	0.560077	uV		8.54016	0.431863	0.583385	-0.0726926	uV
8.5504	-0.0366706	0.985307	-0.89813	0.384097	0.828566	0.705551	uV		8.5504	0.510989	0.641114	-0.0660736	uV
8.56064	-0.0509343	1.09838	-0.803868	0.340087	0.79948	0.614908	uV		8.56064	0.574658	0.571977	-0.121152	uV
8.57088	0.0445223	0.946951	-0.808898	0.114059	0.896888	0.750774	uV		8.57088	0.451214	0.461478	-0.0777043	uV
8.58112	0.107729	0.873832	-0.754491	0.0560525	0.874102	0.716218	uV		8.58112	0.383051	0.405272	-0.110735	uV
8.59136	0.174766	0.764743	-0.866956	0.0206134	1.14642	0.713564	uV		8.59136	0.294988	0.443785	-0.237807	uV
8.6016	0.331565	0.741866	-0.980045	0.16765	1.24534	0.565845	uV		8.6016	0.205151	0.573847	-0.286469	uV
8.61184	0.151973	0.728132	-0.791987	0.161569	0.866073	0.410507	uV		8.61184	0.288079	0.476778	-0.215123	uV
8.62208	0.0552782	0.577116	-0.534491	0.118961	0.58549	0.326043	uV		8.62208	0.260919	0.326726	-0.140442	uV
8.63232	0.0686818	0.442242	-0.44041	-6.64592e-05	0.561966	0.30986	uV		8.63232	0.18678	0.220172	-0.146845	uV
8.64256	0.166659	0.312559	-0.501468	0.0649223	0.667581	0.173573	uV		8.64256	0.07295	0.283195	-0.235753	uV
8.6528	0.142537	0.23717	-0.416067	0.0935408	0.550775	0.096479	uV		8.6528	0.0473161	0.254804	-0.22954	uV
8.66304	0.140886	0.191288	-0.383672	-0.00776649	0.500886	0.231023	uV		8.66304	0.025201	0.187953	-0.110504	uV
8.67328	0.069589	0.222872	-0.45304	0.0332743	0.495385	0.15098	uV		8.67328	0.0766417	0.243157	-0.192505	uV
8.68352	0.0827685	0.186209	-0.375287	-0.114064	0.540403	0.229125	uV		8.68352	0.0517203	0.130612	-0.181222	uV
8.69376	0.218845	0.113503	-0.284041	-0.0794679	0.513566	0.079004	uV		8.69376	-0.052671	0.102286	-0.221402	uV
8.704	0.237027	0.00330955	-0.442015	-0.179536	0.700934	0.0506714	uV		8.704	-0.116858	0.131239	-0.32774	uV
8.71424	0.267062	-0.132853	-0.276985	-0.200656	0.523121	0.0184078	uV		8.71424	-0.199958	0.0381643	-0.249778	uV
8.72448	0.240102	-0.176682	-0.124896	-0.222629	0.386045	-0.0412418	uV		8.72448	-0.208392	-0.0488663	-0.214459	uV
8.73472	0.264864	-0.270073	-0.160204	-0.494769	0.376862	0.178663	uV		8.73472	-0.267469	-0.167283	-0.0723683	uV
8.74496	0.162562	-0.309294	0.0360259	-0.237924	0.104483	-0.230848	uV		8.74496	-0.235928	-0.136975	-0.170719	uV
8.7552	0.148055	-0.475367	-0.227787	-0.282726	0.38303	-0.266579	uV		8.7552	-0.311711	-0.0274694	-0.331102	uV
8.76544	0.167967	-0.54356	-0.214211	-0.459319	0.41483	0.00450875	uV		8.76544	-0.355764	-0.122554	-0.222363	uV
8.77568	0.234828	-0.459557	-0.117747	-0.510595	0.372742	0.218887	uV		8.77568	-0.347192	-0.196424	-0.0830808	uV
8.78592	0.268672	-0.288661	-0.236142	-0.686153	0.534277	0.172848	uV		8.78592	-0.278666	-0.225005	-0.198939	uV
8.79616	0.333069	-0.514545	-0.179815	-0.690151	0.524265	0.0800681	uV		8.79616	-0.423807	-0.255168	-0.207298	uV
8.8064	0.31807	-0.610917	-0.153877	-0.650697	0.428422	0.0144614	uV		8.8064	-0.464494	-0.24841	-0.199935	uV
8.81664	0.25698	-0.633432	-0.0420183	-0.558011	0.305757	-0.21142	uV		8.81664	-0.445206	-0.257996	-0.25552	uV
8.82688	0.262587	-0.774633	-0.045712	-0.547863	0.281266	-0.243338	uV		8.82688	-0.51861	-0.251075	-0.257652	uV
8.83712	0.22108	-0.785289	0.0484741	-0.538604	0.206828	-0.189424	uV		8.83712	-0.503184	-0.293539	-0.22533	uV
8.84736	0.316121	-0.735678	0.11988	-0.619103	0.238394	-0.164528	uV		8.84736	-0.5259	-0.369491	-0.204097	uV
8.8576	0.35707	-0.775852	0.0952235	-0.509006	0.230805	-0.359017	uV		8.8576	-0.566461	-0.302115	-0.26567	uV
8.86784	0.274916	-0.876746	0.36009	-0.596059	-0.165907	-0.221608	uV		8.86784	-0.575831	-0.478074	0.000183565	uV
8.87808	0.131146	-0.810627	0.225049	-0.571793	-0.105337	-0.265545	uV		8.87808	-0.470886	-0.398421	-0.0864482	uV
8.88832	0.139944	-0.844509	0.056363	-0.537684	0.0558136	-0.287106	uV		8.88832	-0.492227	-0.297024	-0.129645	uV
8.89856	0.0221255	-0.819027	-0.0820053	-0.607363	0.0144017	-0.140994	uV		8.89856	-0.420576	-0.262679	-0.073199	uV
8.9088	-0.0693509	-0.753059	0.126812	-0.672984	-0.130507	-0.195466	uV		8.9088	-0.341854	-0.399898	-0.0646654	uV
8.91904	0.054684	-0.865372	0.311216	-0.517921	-0.229168	-0.456991	uV		8.91904	-0.460028	-0.414568	-0.116591	uV
8.92928	0.093641	-0.977229	0.159965	-0.373479	-0.0494565	-0.636945	uV		8.92928	-0.535435	-0.266722	-0.30913	uV
8.93952	0.136197	-1.00964	0.181398	-0.493181	0.000685273	-0.485366	uV		8.93952	-0.572917	-0.337289	-0.27354	uV
8.94976	0.248848	-0.978962	0.299318	-0.534686	0.0316771	-0.376866	uV		8.94976	-0.613905	-0.417002	-0.237801	uV
8.96	0.393295	-0.911566	0.245493	-0.539595	0.186088	-0.502741	uV		8.96	-0.652431	-0.392544	-0.348537	uV
8.97024	0.445319	-1.04259	0.396051	-0.333739	0.0491799	-0.707093	uV		8.97024	-0.743955	-0.364895	-0.378971	uV
8.98048	0.442185	-1.04088	0.460568	-0.261464	-0.0198059	-0.71972	uV		8.98048	-0.74153	-0.361016	-0.349447	uV
8.99072	0.444638	-0.982095	0.242322	-0.461409	0.223528	-0.461207	uV		8.99072	-0.713367	-0.351865	-0.367956	uV
9.00096	0.512741	-0.920915	0.192751	-0.647382	0.375439	-0.215402	uV		9.00096	-0.716828	-0.420066	-0.298088	uV
9.0112	0.577891	-0.865378	0.469488	-0.606766	0.0633719	-0.351191	uV		9.0112	-0.721635	-0.538127	-0.190477	uV
9.02144	0.496077	-0.953563	0.394439	-0.646962	0.11799	-0.283445	uV		9.02144	-0.72482	-0.520701	-0.2228	uV
9.03168	0.559599	-0.935404	0.320802	-0.639158	0.278908	-0.111266	uV		9.03168	-0.747501	-0.47998	-0.214426	uV
9.04192	0.636898	-0.744483	0.387904	-0.732258	0.323926	-0.0230579	uV		9.04192	-0.69069	-0.560081	-0.215832	uV
9.05216	0.797628	-0.762441	0.43864	-0.998682	0.403668	0.19442	uV		9.05216	-0.780034	-0.718661	-0.0930227	uV
9.0624	0.819729	-0.797067	0.457352	-0.724788	0.323326	-0.0736028	uV		9.0624	-0.808398	-0.59107	-0.202513	uV
9.07264	0.788148	-0.806227	0.33626	-0.535665	0.488272	-0.128562	uV		9.07264	-0.797188	-0.435963	-0.308006	uV
9.08288	0.825812	-0.657137	0.367452	-0.646438	0.409985	0.0416644	uV		9.08288	-0.741474	-0.506945	-0.165577	uV
9.09312	0.738751	-0.611687	0.315552	-0.866227	0.413753	0.22614	uV		9.09312	-0.675219	-0.590889	-0.087334	uV
9.10336	0.718837	-0.63419	0.307237	-0.958266	0.377376	0.434888	uV		9.10336	-0.676513	-0.632752	0.0372149	uV
9.1136	0.666192	-0.528215	0.206788	-0.975451	0.463452	0.675215	uV		9.1136	-0.597203	-0.59112	0.111459	uV
9.12384	0.661172	-0.296564	0.0570679	-0.837585	0.580674	0.601523	uV		9.12384	-0.478868	-0.447326	-0.00501507	uV
9.13408	0.667591	-0.23809	0.275918	-0.506792	0.493786	0.416972	uV		9.13408	-0.45284	-0.391355	-0.0750324	uV
9.14432	0.844094	-0.0889403	0.245199	-0.461546	0.578824	0.300923	uV		9.14432	-0.466517	-0.353372	-0.104256	uV
9.15456	0.755025	-0.159962	0.277115	-0.292416	0.43594	0.109537	uV		9.15456	-0.457494	-0.284765	-0.167578	uV
9.1648	0.721923	-0.184448	0.214163	-0.252928	0.52334	0.041	uV		9.1648	-0.453186	-0.233546	-0.239578	uV
9.17504	0.735363	-0.209099	0.248657	-0.346397	0.479577	0.157651	uV		9.17504	-0.472231	-0.297527	-0.16748	uV
9.18528	0.741473	-0.191379	0.166698	-0.521125	0.607156	0.50379	uV		9.18528	-0.466426	-0.343911	-0.0628739	uV
9.19552	0.797198	-0.0140291	0.0942448	-0.4174	0.686487	0.557891	uV		9.19552	-0.405614	-0.255823	-0.0363384	uV
9.20576	0.725402	0.138286	0.322082	-0.221644	0.325496	0.35228	uV		9.20576	-0.293558	-0.271863	0.0390885	uV
9.216	0.596374	0.133014	0.273837	-0.234373	0.308737	0.324418	uV		9.216	-0.23168	-0.254105	-0.00141532	uV
9.22624	0.602946	0.0897878	0.194169	-0.406932	0.426332	0.533258	uV		9.22624	-0.256579	-0.300551	0.0600327	uV
9.23648	0.605932	0.126925	0.239519	-0.283172	0.32417	0.440334	uV		9.23648	-0.239504	-0.261346	0.0724063	uV
9.24672	0.538904	0.159042	0.17632	-0.0204438	0.367347	0.21652	uV		9.24672	-0.189931	-0.0983821	-0.0832362	uV
9.25696	0.555927	0.194085	0.182986	0.0445342	0.351077	0.100792	uV		9.25696	-0.180921	-0.069226	-0.0975082	uV
9.2672	0.484329	0.149218	0.199774	0.0106594	0.254958	0.244434	uV		9.2672	-0.167556	-0.0945573	-0.0303536	uV
9.27744	0.499413	0.250891	-0.0112656	-0.231731	0.599446	0.583906	uV		9.27744	-0.124261	-0.110233	-0.0211323	uV
9.28768	0.622431	0.357604	-0.0348756	-0.160472	0.608194	0.575296	uV		9.28768	-0.132414	-0.0627984	0.0104962	uV
9.29792	0.512	0.410012	0.0143832	-0.0906798	0.468563	0.484913	uV		9.29792	-0.050994	-0.0525315	0.0182185	uV
9.30816	0.471656	0.40038	-0.172423	0.138892	0.625766	0.306022	uV		9.30816	-0.0356384	0.155658	-0.163081	uV
9.3184	0.451498	0.439983	-0.288038	-0.0876725	0.724886	0.417252	uV		9.3184	-0.00575751	0.100183	-0.10181	uV
9.32864	0.341757	0.335152	-0.274138	-0.149859	0.452229	0.419663	uV		9.32864	-0.00330225	0.0621393	0.00784722	uV
9.33888	0.121901	0.266135	-0.196554	-0.0423652	0.431964	0.345835	uV		9.33888	0.0721167	0.0770946	-0.10425	uV
9.34912	0.365674	0.307856	-0.191655	-0.0456908	0.557627	0.425524	uV		9.34912	-0.0289091	0.0729823	-0.0229327	uV
9.35936	0.272681	0.377585	-0.137856	0.0522804	0.355195	0.340482	uV		9.35936	0.0524518	0.0950682	-0.0116599	uV
9.3696	0.232045	0.394786	-0.0763074	-0.0130761	0.306894	0.32332	uV		9.3696	0.0813706	0.0316156	0.0288014	uV
9.37984	0.184429	0.310196	-0.162901	-0.158647	0.305476	0.413472	uV		9.37984	0.0628835	0.00212684	0.0593091	uV
9.39008	0.136303	0.255251	-0.0819343	-0.159163	0.192152	0.489255	uV		9.39008	0.0594738	-0.0386144	0.186433	uV
9.40032	0.0311291	0.331911	0.0133711	-0.0782642	-0.0768447	0.404102	uV		9.40032	0.150391	-0.0458176	0.249245	uV
9.41056	-0.077906	0.324797	-0.0777522	0.197585	0.0689377	0.218132	uV		9.41056	0.201352	0.137668	0.0456697	uV
9.4208	0.0464883	0.418232	-0.258484	-0.0638261	0.268694	0.460238	uV		9.4208	0.185872	0.097329	0.145426	uV
9.43104	-0.0859743	0.394751	-0.370891	-0.219764	0.210541	0.664439	uV		9.43104	0.240362	0.0755633	0.224494	uV
9.44128	-0.158079	0.447266	-0.0995216	-0.0999328	-0.034413	0.540955	uV		9.44128	0.302673	-0.000205636	0.301929	uV
9.45152	-0.158908	0.439602	0.0696981	-0.0844511	-0.307982	0.504078	uV		9.45152	0.299255	-0.0770746	0.431628	uV
9.46176	-0.292611	0.421633	0.0588757	-0.0404343	-0.339727	0.372819	uV		9.46176	0.357122	-0.049655	0.337126	uV
9.472	-0.23876	0.332073	-0.0464612	-0.0946176	-0.193415	0.629339	uV		9.472	0.285417	-0.0240782	0.439381	uV
9.48224	-0.299132	0.536013	-0.284728	-0.169188	-0.0855424	0.681617	uV		9.48224	0.417572	0.0577699	0.400155	uV
9.49248	-0.400004	0.512742	-0.00228018	-0.00849217	-0.409337	0.432701	uV		9.49248	0.456373	-0.003106	0.430543	uV
9.50272	-0.432675	0.42549	-0.120746	-0.073984	-0.346617	0.451354	uV		9.50272	0.429082	0.0233811	0.410418	uV
9.51296	-0.488336	0.377395	-0.319885	0.0492266	-0.173294	0.357927	uV		9.51296	0.432866	0.184556	0.264049	uV
9.5232	-0.490655	0.409014	-0.287564	0.14045	-0.203266	0.413222	uV		9.5232	0.449835	0.214007	0.311741	uV
9.53344	-0.498162	0.551957	-0.447586	0.185104	-0.0680322	0.319494	uV		9.53344	0.525059	0.316345	0.199279	uV
9.54368	-0.524859	0.509472	-0.441266	0.224701	-0.0538323	0.259077	uV		9.54368	0.517165	0.332983	0.119275	uV
9.55392	-0.423549	0.479434	-0.323403	0.15195	-0.0256346	0.379915	uV		9.55392	0.451491	0.237677	0.202031	uV
9.56416	-0.343989	0.540095	-0.306193	0.0855947	-0.0947569	0.571978	uV		9.56416	0.442042	0.195894	0.34852	uV
9.5744	-0.435843	0.648893	-0.424724	-0.0401977	0.0243372	0.690344	uV		9.5744	0.542368	0.192263	0.306086	uV
9.58464	-0.342115	0.662858	-0.431651	0.0652328	0.117873	0.662483	uV		9.58464	0.502487	0.248442	0.266121	uV
9.59488	-0.306295	0.715029	-0.55945	-0.0141945	0.294372	0.799804	uV		9.59488	0.510662	0.272628	0.224101	uV
9.60512	-0.202835	0.801791	-0.685218	0.142361	0.515048	0.641376	uV		9.60512	0.502313	0.41379	0.0717584	uV
9.61536	-0.192674	0.768437	-0.432125	0.110676	0.20075	0.582587	uV		9.61536	0.480555	0.271401	0.202933	uV
9.6256	-0.250649	0.710819	-0.322491	0.0928801	0.0525233	0.580677	uV		9.6256	0.480734	0.207686	0.279967	uV
9.63584	-0.306492	0.658327	-0.350415	-0.103579	0.00161406	0.91001	uV		9.63584	0.482409	0.123418	0.46242	uV
9.64608	-0.360966	0.822751	-0.20087	-0.0367427	-0.135949	0.982655	uV		9.64608	0.591858	0.0820637	0.538478	uV
9.65632	-0.299748	0.933096	-0.271504	0.0948557	0.00371692	0.883699	uV		9.65632	0.616422	0.18318	0.438857	uV
9.66656	-0.261089	0.990912	-0.388818	0.237693	0.106737	0.757559	uV		9.66656	0.626	0.313255	0.338066	uV
9.6768	-0.312025	0.987186	-0.216456	-0.0122112	-0.106601	0.992896	uV		9.6768	0.649606	0.102123	0.538858	uV
9.68704	-0.297068	0.988736	-0.168095	0.0419077	-0.0709544	0.844777	uV		9.68704	0.642902	0.105001	0.428615	uV
9.69728	-0.184827	0.883175	-0.52258	0.191816	0.363639	0.73438	uV		9.69728	0.534001	0.357198	0.198472	uV
9.70752	-0.180979	0.930217	-0.340243	-0.00885904	0.107323	1.03777	uV		9.70752	0.555598	0.165692	0.479146	uV
9.71776	-0.264998	1.0285	-0.282522	0.0455973	0.0157593	0.983853	uV		9.71776	0.64675	0.16406	0.486809	uV
9.728	-0.267785	1.03101	-0.424171	0.016515	0.127897	1.11706	uV		9.728	0.649396	0.220343	0.50804	uV
9.73824	-0.32839	1.13443	-0.156562	-0.0838456	-0.174214	1.16401	uV		9.73824	0.73141	0.0363581	0.658623	uV
9.74848	-0.304294	1.08148	-0.0526327	-0.0272891	-0.216383	1.08326	uV		9.74848	0.692885	0.0126718	0.629472	uV
9.75872	-0.234971	1.05635	-0.0537977	0.212266	-0.136651	0.886506	uV		9.75872	0.64566	0.133032	0.503109	uV
9.76896	-0.166039	1.10199	-0.12726	0.0710341	-0.0667808	1.05581	uV		9.76896	0.634014	0.0991471	0.588324	uV
9.7792	-0.257266	1.12476	-0.0884673	-0.104948	-0.210851	1.19032	uV		9.7792	0.691014	-0.00824019	0.698058	uV
9.78944	-0.283992	1.09031	-0.0638568	0.085144	-0.187683	0.977317	uV		9.78944	0.687149	0.0745004	0.580559	uV
9.79968	-0.259787	1.05911	-0.143677	-0.0376204	-0.169313	1.09191	uV		9.79968	0.65945	0.0530285	0.670188	uV
9.80992	-0.379343	1.05994	-0.0464603	0.0694874	-0.40558	0.835608	uV		9.80992	0.719643	0.0579739	0.640422	uV
9.82016	-0.505251	0.901822	-0.228139	0.0812212	-0.306781	0.843609	uV		9.82016	0.703536	0.15468	0.591798	uV
9.8304	-0.554839	0.929738	-0.151609	0.0157017	-0.435001	0.990193	uV		9.8304	0.742289	0.0836556	0.708649	uV
9.84064	-0.592136	1.00426	-0.303571	0.105352	-0.223585	0.808553	uV		9.84064	0.7982	0.204461	0.481576	uV
9.85088	-0.446122	0.916006	-0.272723	0.116718	-0.154456	0.777566	uV		9.85088	0.681064	0.19472	0.482251	uV
9.86112	-0.470986	0.896547	-0.283891	0.0224015	-0.20548	1.00588	uV		9.86112	0.683767	0.153146	0.589105	uV
9.87136	-0.447189	1.02606	-0.105279	0.149129	-0.291042	0.745918	uV		9.87136	0.736622	0.127204	0.514526	uV
9.8816	-0.396297	0.900836	-0.172596	0.255291	-0.264868	0.540849	uV		9.8816	0.648566	0.213944	0.428216	uV
9.89184	-0.482709	0.791095	-0.216637	0.0821844	-0.294888	0.786727	uV		9.89184	0.636902	0.149411	0.538659	uV
9.90208	-0.511501	0.877639	-0.115438	0.149002	-0.387053	0.642912	uV		9.90208	0.69457	0.13222	0.521003	uV
9.91232	-0.511944	0.785001	-0.209341	0.0806573	-0.31566	0.825036	uV		9.91232	0.648472	0.144999	0.560651	uV
9.92256	-0.507912	0.914724	-0.00112951	0.0253689	-0.473226	0.740955	uV		9.92256	0.711318	0.0132492	0.610368	uV
9.9328	-0.479813	0.759629	-0.170203	0.105441	-0.34646	0.414283	uV		9.9328	0.619721	0.137822	0.381941	uV
9.94304	-0.521473	0.52747	-0.0803152	0.130697	-0.40009	0.472336	uV		9.94304	0.524471	0.105506	0.424525	uV
9.95328	-0.455819	0.598263	-0.0712693	-0.0529397	-0.395375	0.679616	uV		9.95328	0.527041	0.00916481	0.5315	uV
9.96352	-0.456578	0.631819	-0.0926983	0.116961	-0.283602	0.41553	uV		9.96352	0.544198	0.10483	0.304016	uV
9.97376	-0.283031	0.530047	0.195664	0.167359	-0.436652	0.346564	uV		9.97376	0.406539	-0.0141525	0.401946	uV
9.984	-0.264503	0.517424	-0.0501195	-0.137759	-0.252087	0.689118	uV		9.984	0.390963	-0.0438197	0.480635	uV
9.99424	-0.320098	0.550725	-0.249749	-0.194713	-0.0768726	0.75438	uV		9.99424	0.435411	0.0275177	0.41288	uV
10.0045	-0.323522	0.561695	-0.153082	-0.178446	-0.143278	0.744261	uV		10.0045	0.442608	-0.0126822	0.423504	uV
10.0147	-0.254386	0.566052	-0.0317103	-0.0736937	-0.183514	0.511156	uV		10.0147	0.410219	-0.0209917	0.337443	uV
10.025	-0.196774	0.439331	-0.00916451	-0.13987	-0.168227	0.497298	uV		10.025	0.318052	-0.0653528	0.316102	uV
10.0352	-0.144624	0.35684	0.0249854	-0.228384	-0.120196	0.58336	uV		10.0352	0.250732	-0.126685	0.335154	uV
10.0454	-0.0613976	0.358134	0.0928172	-0.0706849	-0.148255	0.396316	uV		10.0454	0.209766	-0.081751	0.277354	uV
10.0557	-0.0680098	0.323261	0.0180462	-0.123731	-0.0775643	0.328947	uV		10.0557	0.195635	-0.0708888	0.183273	uV
10.0659	-0.0174445	0.209434	0.027515	-0.0469247	0.00977216	0.366439	uV		10.0659	0.113439	-0.0372198	0.165517	uV
10.0762	0.059858	0.31613	0.132321	-0.246988	-0.0805235	0.624277	uV		10.0762	0.128136	-0.189654	0.362066	uV
10.0864	0.0349069	0.382246	0.316308	-0.484811	-0.284134	0.838659	uV		10.0864	0.17367	-0.400559	0.545477	uV
10.0966	0.0614026	0.350429	0.247116	-0.620043	-0.106903	0.850826	uV		10.0966	0.144513	-0.433579	0.431207	uV
10.1069	0.236535	0.2353	0.307927	-0.593917	0.00965307	0.777769	uV		10.1069	-0.000617355	-0.450922	0.373471	uV
10.1171	0.338441	0.182031	0.48245	-0.598037	-0.167762	0.699471	uV		10.1171	-0.0782049	-0.540243	0.448138	uV
10.1274	0.284269	0.103816	0.61142	-0.482421	-0.342039	0.514891	uV		10.1274	-0.0902265	-0.54692	0.431065	uV
10.1376	0.266924	0.0327232	0.550665	-0.540853	-0.296573	0.709806	uV		10.1376	-0.1171	-0.545759	0.512675	uV
10.1478	0.231045	0.169068	0.570298	-0.546042	-0.347027	0.701084	uV		10.1478	-0.0309886	-0.55817	0.512688	uV
10.1581	0.251205	0.157324	0.728903	-0.243733	-0.424404	0.333318	uV		10.1581	-0.0469403	-0.486318	0.352304	uV
10.1683	0.351385	0.0874534	0.522272	-0.438209	-0.127997	0.353125	uV		10.1683	-0.131966	-0.480241	0.22685	uV
10.1786	0.4288	-0.0816768	0.577135	-0.677962	-0.12363	0.603944	uV		10.1786	-0.255238	-0.627549	0.354797	uV
10.1888	0.464018	-0.0765002	0.619648	-0.801174	-0.148165	0.704352	uV		10.1888	-0.270259	-0.710411	0.432579	uV
10.199	0.46667	-0.0932229	0.624274	-0.516629	-0.199617	0.422275	uV		10.199	-0.279946	-0.570451	0.337381	uV
10.2093	0.363473	-0.0961187	0.664493	-0.618189	-0.330606	0.606907	uV		10.2093	-0.229796	-0.641341	0.455126	uV
10.2195	0.369701	-0.00820071	0.591643	-0.660118	-0.156322	0.572255	uV		10.2195	-0.188951	-0.62588	0.339964	uV
10.2298	0.475747	-0.0890499	0.34134	-0.589184	0.161961	0.48552	uV		10.2298	-0.282399	-0.465262	0.14763	uV
10.24	0.540008	-0.101324	0.500824	-0.794852	0.087022	0.706585	uV		10.24	-0.320666	-0.647838	0.286655	uV
10.2502	0.625721	-0.0891042	0.682051	-0.647288	-0.0137271	0.386988	uV		10.2502	-0.357413	-0.664669	0.185334	uV
10.2605	0.706694	-0.257669	0.554808	-0.570014	0.15514	0.282123	uV		10.2605	-0.482182	-0.562411	0.0780438	uV
10.2707	0.672421	-0.289524	0.605873	-0.520508	0.0555654	0.292465	uV		10.2707	-0.480972	-0.563191	0.0853089	uV
10.281	0.736317	-0.22435	0.826497	-0.536343	0.0323825	0.356142	uV		10.281	-0.480334	-0.68142	0.130294	uV
10.2912	0.914354	-0.183931	0.656749	-0.499443	0.220588	0.288108	uV		10.2912	-0.549143	-0.578096	0.0713037	uV
10.3014	0.81052	-0.205273	0.78511	-0.432729	-0.0191425	0.228893	uV		10.3014	-0.507897	-0.60892	0.121734	uV
10.3117	0.763596	-0.209514	0.631413	-0.558374	0.146795	0.490837	uV		10.3117	-0.486555	-0.594893	0.171016	uV
10.3219	0.786927	-0.05977	0.535194	-0.357775	0.256342	0.333434	uV		10.3219	-0.423348	-0.446485	0.0240007	uV
10.3322	0.815469	-0.0312439	0.536397	-0.438149	0.334925	0.405067	uV		10.3322	-0.423356	-0.487273	0.0126954	uV
10.3424	0.920404	-0.0243467	0.562008	-0.556333	0.37269	0.523925	uV		10.3424	-0.472376	-0.55917	0.0783516	uV
10.3526	0.927548	-0.0397757	0.665295	-0.53569	0.261479	0.489417	uV		10.3526	-0.483662	-0.600493	0.112238	uV
10.3629	0.931162	-0.0378838	0.649868	-0.462576	0.273458	0.463405	uV		10.3629	-0.484523	-0.556222	0.0990756	uV
10.3731	0.916882	-0.00594974	0.450787	-0.621632	0.481405	0.585386	uV		10.3731	-0.461416	-0.53621	0.0307169	uV
10.3834	0.972132	-0.0291586	0.379097	-0.383259	0.655373	0.351243	uV		10.3834	-0.500645	-0.381178	-0.184288	uV
10.3936	1.10423	-0.0373131	0.446238	-0.206622	0.718776	0.216209	uV		10.3936	-0.570771	-0.32643	-0.25825	uV
10.4038	1.17319	0.0151452	0.196615	-0.364456	0.911265	0.470398	uV		10.4038	-0.579024	-0.280536	-0.164584	uV
10.4141	1.00452	0.101783	0.252871	-0.301579	0.655297	0.428123	uV		10.4141	-0.451369	-0.277225	-0.112947	uV
10.4243	0.898416	0.13076	0.474807	-0.255111	0.506181	0.529622	uV		10.4243	-0.383828	-0.364959	-0.0275619	uV
10.4346	1.07012	0.271282	0.568168	-0.267937	0.513376	0.575212	uV		10.4346	-0.399418	-0.418053	0.0562319	uV
10.4448	1.02097	0.310377	0.361177	-0.175196	0.600984	0.413083	uV		10.4448	-0.355295	-0.268186	-0.0847177	uV
10.455	0.955788	0.236008	0.310015	-0.281212	0.650075	0.404064	uV		10.455	-0.35989	-0.295613	-0.121545	uV
10.4653	0.945971	0.124951	0.305246	-0.235229	0.615427	0.342294	uV		10.4653	-0.41051	-0.270237	-0.122863	uV
10.4755	0.906049	0.106544	0.318507	-0.352019	0.581228	0.541461	uV		10.4755	-0.399753	-0.335263	-0.0304394	uV
10.4858	0.909013	0.189648	0.257863	-0.354234	0.660629	0.452942	uV		10.4858	-0.359683	-0.306048	-0.0836238	uV
10.496	0.891496	0.100249	0.0485304	-0.182364	0.767164	0.326946	uV		10.496	-0.395624	-0.115447	-0.201647	uV
10.5062	0.767122	0.142123	-0.0488999	-0.18613	0.826622	0.310823	uV		10.5062	-0.312499	-0.0686151	-0.261577	uV
10.5165	0.797961	0.128573	0.055317	-0.00223547	0.708862	0.0860526	uV		10.5165	-0.334694	-0.0287762	-0.293607	uV
10.5267	0.718343	0.0795886	-0.0164005	0.113551	0.728346	-0.0650223	uV		10.5267	-0.319377	0.0649759	-0.398485	uV
10.537	0.725909	0.0538132	-0.000772178	0.143537	0.7037	-0.140548	uV		10.537	-0.336048	0.0721544	-0.408167	uV
10.5472	0.667488	-0.00206709	-0.103483	0.020186	0.768173	0.152734	uV		10.5472	-0.334778	0.0618343	-0.308931	uV
10.5574	0.673634	0.177996	-0.119927	-0.000714362	0.744432	0.131814	uV		10.5574	-0.247819	0.0596061	-0.265928	uV
10.5677	0.541157	0.127053	-0.108964	-0.109712	0.601102	0.0373032	uV		10.5677	-0.207052	-0.000374019	-0.286373	uV
10.5779	0.502247	-0.0701168	-0.198928	-0.112395	0.681353	0.0106152	uV		10.5779	-0.286182	0.0432663	-0.28621	uV
10.5882	0.386471	-0.102584	-0.29317	-0.00701219	0.56597	-0.0815636	uV		10.5882	-0.244528	0.143079	-0.315154	uV
10.5984	0.251933	-0.0900951	-0.267093	-0.031023	0.54469	-0.166884	uV		10.5984	-0.171014	0.118035	-0.332077	uV
10.6086	0.237339	-0.194358	-0.363485	-0.041863	0.491481	-0.0040173	uV		10.6086	-0.215849	0.160811	-0.237137	uV
10.6189	0.0991991	-0.0519273	-0.407943	-0.00483453	0.58773	-0.00693553	uV		10.6189	-0.0755632	0.201554	-0.309875	uV
10.6291	0.215134	-0.00468493	-0.329072	0.0255972	0.427064	-0.217452	uV		10.6291	-0.109909	0.177335	-0.258221	uV
10.6394	-0.0389084	-0.201191	-0.348726	0.0272772	0.281307	-0.178011	uV		10.6394	-0.0811413	0.188001	-0.246132	uV
10.6496	-0.024052	-0.141614	-0.418357	0.11725	0.380113	-0.344472	uV		10.6496	-0.0587809	0.267804	-0.340709	uV
10.6598	-0.0892967	-0.237801	-0.537196	0.147274	0.456363	-0.325755	uV		10.6598	-0.0742522	0.342235	-0.417991	uV
10.6701	-0.0186944	-0.16906	-0.326417	0.314716	0.316514	-0.653983	uV		10.6701	-0.0751829	0.320567	-0.447805	uV
10.6803	-0.0900298	-0.34903	-0.242879	0.277701	0.0433719	-0.699456	uV		10.6803	-0.1295	0.26029	-0.347343	uV
10.6906	-0.24253	-0.414144	-0.519572	0.226674	0.306541	-0.609629	uV		10.6906	-0.0858067	0.373123	-0.491699	uV
10.7008	-0.147802	-0.39064	-0.437391	0.29748	0.341421	-0.610583	uV		10.7008	-0.121419	0.367436	-0.47802	uV
10.711	-0.0902596	-0.307922	-0.289713	0.395995	0.184454	-0.61058	uV		10.711	-0.108831	0.342854	-0.402632	uV
10.7213	-0.0943297	-0.220294	-0.435201	0.424308	0.380918	-0.842316	uV		10.7213	-0.0629823	0.429754	-0.62879	uV
10.7315	-0.0203094	-0.414544	-0.746379	0.342673	0.73617	-0.735826	uV		10.7315	-0.197117	0.544526	-0.732951	uV
10.7418	-0.0140002	-0.397382	-0.678494	0.31119	0.656131	-0.658731	uV		10.7418	-0.191691	0.494842	-0.653565	uV
10.752	-0.0317788	-0.345269	-0.5803	0.522232	0.53449	-0.810738	uV		10.752	-0.156745	0.551266	-0.668226	uV
10.7622	-0.0518492	-0.292211	-0.502928	0.4034	0.462145	-0.851039	uV		10.7622	-0.120181	0.453164	-0.669175	uV
10.7725	-0.0169677	-0.445311	-0.491294	0.43258	0.476817	-0.871862	uV		10.7725	-0.214172	0.461937	-0.652055	uV
10.7827	-0.0571042	-0.443642	-0.700263	0.574394	0.579036	-0.904119	uV		10.7827	-0.193269	0.637328	-0.73249	uV
10.793	-0.139817	-0.326851	-0.635827	0.455897	0.514805	-0.891495	uV		10.793	-0.0935169	0.545862	-0.701311	uV
10.8032	-0.124105	-0.440221	-0.473657	0.565364	0.307372	-0.902503	uV		10.8032	-0.158058	0.51951	-0.596068	uV
10.8134	-0.182635	-0.334125	-0.470643	0.800922	0.3225	-1.06319	uV		10.8134	-0.0757454	0.635783	-0.711033	uV
10.8237	-0.112765	-0.266472	-0.59906	0.833831	0.482173	-0.9986	uV		10.8237	-0.0768538	0.716446	-0.726853	uV
10.8339	-0.14121	-0.162577	-0.632153	0.8531	0.460067	-0.987723	uV		10.8339	-0.0106835	0.742627	-0.705786	uV
10.8442	-0.210783	-0.137761	-0.60524	0.847331	0.357005	-0.976191	uV		10.8442	0.0365107	0.726285	-0.669313	uV
10.8544	-0.238058	-0.127872	-0.675794	0.8166	0.476728	-0.868057	uV		10.8544	0.055093	0.746197	-0.675676	uV
10.8646	-0.196689	-0.0530431	-0.76701	0.779738	0.521234	-0.809489	uV		10.8646	0.0718229	0.773374	-0.643095	uV
10.8749	-0.284769	-0.0300476	-0.550739	0.853551	0.263072	-0.859479	uV		10.8749	0.127361	0.702145	-0.570711	uV
10.8851	-0.273646	-0.00638932	-0.761918	0.766152	0.501362	-0.663665	uV		10.8851	0.133628	0.764035	-0.593176	uV
10.8954	-0.23332	0.101942	-0.733753	0.562964	0.552136	-0.394975	uV		10.8954	0.167631	0.648358	-0.502294	uV
10.9056	-0.128498	0.167185	-0.626894	0.923536	0.539421	-0.598199	uV		10.9056	0.147841	0.775215	-0.576543	uV
10.9158	-0.0672799	0.325674	-0.553462	0.880615	0.493306	-0.482368	uV		10.9158	0.196477	0.717038	-0.490261	uV
10.9261	-0.0587037	0.396457	-0.543524	0.741956	0.480659	-0.415395	uV		10.9261	0.227581	0.64274	-0.43778	uV
10.9363	-0.080215	0.328496	-0.46528	0.769455	0.349238	-0.408633	uV		10.9363	0.204355	0.617368	-0.369598	uV
10.9466	-0.13579	0.357328	-0.433792	0.650681	0.31546	-0.250055	uV		10.9466	0.246559	0.542237	-0.296806	uV
10.9568	-0.0898117	0.404413	-0.439559	0.738752	0.337102	-0.309171	uV		10.9568	0.247112	0.589155	-0.294001	uV
10.967	-0.159442	0.424799	-0.293484	0.626986	0.0839352	-0.108398	uV		10.967	0.292121	0.460235	-0.103116	uV
10.9773	-0.197136	0.523607	-0.419423	0.556419	0.263488	0.083908	uV		10.9773	0.360371	0.487921	-0.0876892	uV
10.9875	-0.156839	0.634931	-0.576279	0.429539	0.370387	0.184883	uV		10.9875	0.395885	0.502909	-0.0840979	uV
10.9978	-0.226589	0.619095	-0.493146	0.63721	0.313166	0.0753189	uV		10.9978	0.422842	0.565178	-0.148291	uV
11.008	-0.116542	0.708241	-0.264441	0.525517	0.178086	0.194938	uV		11.008	0.412391	0.394979	0.000281543	uV
11.0182	-0.0738034	0.723662	-0.0648335	0.395782	0.0288854	0.442748	uV		11.0182	0.398733	0.230308	0.19122	uV
11.0285	-9.38773e-05	0.836435	-0.302503	0.344521	0.283957	0.526907	uV		11.0285	0.418264	0.323512	0.152416	uV
11.0387	-0.083628	0.872065	-0.398462	0.352749	0.246308	0.537165	uV		11.0387	0.477847	0.375606	0.160802	uV
11.049	-0.179633	0.890673	-0.0965157	0.235754	-0.0740326	0.582474	uV		11.049	0.535153	0.166135	0.308778	uV
11.0592	-0.133767	0.816199	-0.0756314	0.130978	-0.00704421	0.732898	uV		11.0592	0.474983	0.103305	0.353376	uV
11.0694	-0.0477389	0.867617	-0.19971	0.0581872	0.172993	0.730528	uV		11.0694	0.457678	0.128949	0.268576	uV
11.0797	-0.00743628	0.784301	-0.230406	0.205173	0.239496	0.566394	uV		11.0797	0.395869	0.21779	0.170674	uV
11.0899	-0.00505	0.777308	-0.169972	0.23912	0.122364	0.456868	uV		11.0899	0.391179	0.204546	0.178099	uV
11.1002	-0.0691611	0.689969	-0.150347	0.288285	0.103353	0.43985	uV		11.1002	0.379565	0.219316	0.151635	uV
11.1104	-0.0141051	0.73502	-0.241773	0.354184	0.231525	0.325891	uV		11.1104	0.374563	0.297979	0.0583272	uV
11.1206	-0.0319269	0.673224	-0.0556991	0.11375	0.0187389	0.482361	uV		11.1206	0.352575	0.0847244	0.213786	uV
11.1309	-0.0016138	0.603856	-0.0819415	0.137447	0.132554	0.461574	uV		11.1309	0.302735	0.109694	0.159532	uV
11.1411	0.0604641	0.5925	-0.0737914	0.0783774	0.0874593	0.33694	uV		11.1411	0.266018	0.0760844	0.15301	uV
11.1514	-0.0427261	0.422587	0.0290209	-0.0345623	-0.0914746	0.497312	uV		11.1514	0.232657	-0.0317916	0.284283	uV
11.1616	-0.0430483	0.457326	0.0268081	-0.138957	-0.06052	0.627133	uV		11.1616	0.250187	-0.0828823	0.360638	uV
11.1718	-0.0665352	0.494127	0.236095	-0.0741747	-0.342405	0.523461	uV		11.1718	0.280331	-0.155135	0.423907	uV
11.1821	-0.0899115	0.44552	0.313553	0.0435749	-0.328239	0.390863	uV		11.1821	0.267716	-0.134989	0.330379	uV
11.1923	0.0456834	0.438811	0.288405	0.145839	-0.235032	0.136129	uV		11.1923	0.196564	-0.0712825	0.19609	uV
11.2026	0.029977	0.279793	0.341069	0.160676	-0.321599	0.106591	uV		11.2026	0.124908	-0.0901964	0.208898	uV
11.2128	0.0321066	0.269596	0.305833	0.111081	-0.246936	0.178141	uV		11.2128	0.118745	-0.0973758	0.198277	uV
11.223	0.0854993	0.288817	0.312909	-0.0551149	-0.231479	0.360449	uV		11.223	0.101659	-0.184012	0.331828	uV
11.2333	0.0109476	0.305566	0.384019	-0.30535	-0.488957	0.386795	uV		11.2333	0.147309	-0.344684	0.466542	uV
11.2435	-0.163002	0.0826183	0.347389	-0.234395	-0.484116	0.225001	uV		11.2435	0.12281	-0.290892	0.331919	uV
11.2538	-0.0925314	-0.0105506	0.236104	-0.357197	-0.31663	0.44712	uV		11.2538	0.0409904	-0.296651	0.384779	uV
11.264	-0.084042	0.0920585	0.279811	-0.246325	-0.35608	0.313188	uV		11.264	0.0880502	-0.263068	0.331666	uV
11.2742	-0.0746214	0.0651824	0.243474	-0.211442	-0.323593	0.228152	uV		11.2742	0.0699019	-0.227458	0.269885	uV
11.2845	-0.0627458	0.0199655	0.24701	-0.413153	-0.262602	0.469403	uV		11.2845	0.0413556	-0.330082	0.347813	uV
11.2947	0.0124767	0.0534287	0.297055	-0.439608	-0.280272	0.368577	uV		11.2947	0.020476	-0.368331	0.320442	uV
11.305	0.0333196	-0.0673091	0.438174	-0.505856	-0.334335	0.354411	uV		11.305	-0.0503144	-0.472015	0.289399	uV
11.3152	0.202399	-0.155408	0.400059	-0.539617	-0.1	0.330953	uV		11.3152	-0.178904	-0.469838	0.203323	uV
11.3254	0.336166	-0.20382	0.55904	-0.500798	-0.252734	0.0811585	uV		11.3254	-0.269993	-0.529919	0.188297	uV
11.3357	0.249862	-0.424517	0.54458	-0.478822	-0.344228	0.0231619	uV		11.3357	-0.337189	-0.511701	0.215098	uV
11.3459	0.150814	-0.449842	0.585123	-0.423661	-0.503491	0.00817807	uV		11.3459	-0.300328	-0.504392	0.263339	uV
11.3562	0.0514928	-0.420747	0.40984	-0.44334	-0.297023	0.000904267	uV		11.3562	-0.23612	-0.42659	0.109683	uV
11.3664	0.20566	-0.436366	0.38372	-0.578477	-0.133902	0.161772	uV		11.3664	-0.321013	-0.481099	0.148019	uV
11.3766	0.234686	-0.422069	0.584101	-0.629314	-0.363922	0.273878	uV		11.3766	-0.328378	-0.606708	0.32927	uV
11.3869	0.212748	-0.34983	0.798193	-0.418034	-0.610853	0.0626686	uV		11.3869	-0.281289	-0.608114	0.341621	uV
11.3971	0.164211	-0.360719	0.867143	-0.424279	-0.707211	0.0351431	uV		11.3971	-0.262465	-0.645711	0.388743	uV
11.4074	0.136815	-0.38359	0.774121	-0.500394	-0.6964	0.023649	uV		11.4074	-0.260202	-0.637258	0.361209	uV
11.4176	0.0639617	-0.481313	0.587971	-0.69161	-0.435284	0.201099	uV		11.4176	-0.272637	-0.639791	0.267045	uV
11.4278	0.264705	-0.486043	0.734452	-0.594317	-0.412492	0.119554	uV		11.4278	-0.375374	-0.664385	0.263183	uV
11.4381	0.31882	-0.479058	0.901419	-0.419504	-0.595545	-0.00713297	uV		11.4381	-0.398939	-0.660461	0.307117	uV
11.4483	0.287327	-0.422486	0.767234	-0.685624	-0.505907	0.324458	uV		11.4483	-0.354907	-0.726429	0.405145	uV
11.4586	0.27446	-0.365708	0.622852	-0.639459	-0.275064	0.192172	uV		11.4586	-0.320084	-0.631156	0.211249	uV
11.4688	0.397913	-0.442223	0.510783	-0.597747	-0.150409	0.079255	uV		11.4688	-0.420068	-0.554265	0.150131	uV
11.479	0.284866	-0.524377	0.717617	-0.525366	-0.44372	-0.0581175	uV		11.479	-0.404622	-0.621491	0.156229	uV
11.4893	0.350999	-0.576884	0.799257	-0.294892	-0.355765	-0.293723	uV		11.4893	-0.463942	-0.547075	0.00990231	uV
11.4995	0.482132	-0.595747	0.682058	-0.53267	-0.159967	0.0036122	uV		11.4995	-0.53894	-0.607364	0.0390195	uV
11.5098	0.609851	-0.5215	0.791161	-0.650943	-0.0780785	0.040201	uV		11.5098	-0.565676	-0.721052	0.0536024	uV
11.52	0.721791	-0.619193	0.773893	-0.498232	-0.13441	-0.181166	uV		11.52	-0.670492	-0.636062	0.00439368	uV
11.5302	0.584827	-0.671301	0.795632	-0.249515	-0.16341	-0.334901	uV		11.5302	-0.628064	-0.522574	-0.132866	uV
11.5405	0.725761	-0.5924	0.753723	-0.268893	0.0279901	-0.158155	uV		11.5405	-0.65908	-0.511308	-0.0852739	uV
11.5507	0.765495	-0.420212	0.784318	-0.244927	-0.0628517	-0.0745924	uV		11.5507	-0.592853	-0.514622	0.0045211	uV
11.561	0.701335	-0.325686	0.81641	-0.420877	-0.0857825	-0.00138689	uV		11.561	-0.513511	-0.618643	0.00259145	uV
11.5712	0.807999	-0.417781	1.0309	-0.241337	-0.112406	-0.156171	uV		11.5712	-0.61289	-0.636119	-0.0608908	uV
11.5814	0.999398	-0.400358	1.00797	-0.240343	0.0223938	-0.219969	uV		11.5814	-0.699878	-0.624156	-0.117227	uV
11.5917	1.01851	-0.459748	0.768491	-0.22419	0.229489	-0.0862732	uV		11.5917	-0.739129	-0.49634	-0.146553	uV
11.6019	0.979593	-0.310073	0.763115	-0.0864169	0.181373	-0.226077	uV		11.6019	-0.644833	-0.424766	-0.182951	uV
11.6122	0.897653	-0.31521	0.74629	-0.0141305	0.116292	-0.409955	uV		11.6122	-0.606431	-0.38021	-0.25939	uV
11.6224	0.860737	-0.420941	0.854753	0.147206	0.0176685	-0.396452	uV		11.6224	-0.640839	-0.353773	-0.212523	uV
11.6326	0.877211	-0.253437	0.931821	-0.0103524	-0.0455441	-0.302614	uV		11.6326	-0.565324	-0.471087	-0.133457	uV
11.6429	0.9013	-0.30971	0.898144	0.086976	0.00320404	-0.441455	uV		11.6429	-0.605505	-0.405584	-0.210922	uV
11.6531	0.873774	-0.358378	0.75296	0.0830728	0.0919705	-0.395819	uV		11.6531	-0.616076	-0.334943	-0.246217	uV
11.6634	0.853305	-0.310595	0.717029	0.0493219	0.175881	-0.406378	uV		11.6634	-0.58195	-0.333853	-0.303606	uV
11.6736	0.915374	-0.359421	0.463966	-0.0318	0.420833	-0.291858	uV		11.6736	-0.637398	-0.247883	-0.316388	uV
11.6838	0.805881	-0.323452	0.559522	0.0534216	0.145809	-0.364829	uV		11.6838	-0.564666	-0.25305	-0.223252	uV
11.6941	0.641922	-0.311753	0.6418	0.117303	-0.0244007	-0.500329	uV		11.6941	-0.476838	-0.262249	-0.233456	uV
11.7043	0.606129	-0.384319	0.471474	0.133566	0.0969146	-0.393492	uV		11.7043	-0.495224	-0.168954	-0.21762	uV
11.7146	0.516891	-0.259111	0.567702	0.108381	-0.0779167	-0.452656	uV		11.7146	-0.388001	-0.229661	-0.198548	uV
11.7248	0.507628	-0.346034	0.644474	0.0386089	-0.132109	-0.385876	uV		11.7248	-0.426831	-0.302933	-0.0871798	uV
11.735	0.437897	-0.347543	0.648396	0.161777	-0.339692	-0.533376	uV		11.735	-0.39272	-0.243309	-0.0718397	uV
11.7453	0.253155	-0.371883	0.378198	0.149746	-0.0780359	-0.466132	uV		11.7453	-0.312519	-0.114226	-0.216247	uV
11.7555	0.349437	-0.319062	0.304545	0.278254	0.0241399	-0.609555	uV		11.7555	-0.334249	-0.0131455	-0.301018	uV
11.7658	0.292387	-0.328368	0.362178	0.475191	-0.0453572	-0.888952	uV		11.7658	-0.310378	0.0565065	-0.44663	uV
11.776	0.370316	-0.419832	0.262166	0.278009	0.118855	-0.748164	uV		11.776	-0.395074	0.00792161	-0.416203	uV
11.7862	0.343434	-0.463523	0.204123	0.123	0.0958523	-0.634782	uV		11.7862	-0.403479	-0.0405617	-0.346359	uV
11.7965	0.264084	-0.52128	0.148692	-0.0173548	0.0544954	-0.443373	uV		11.7965	-0.392682	-0.0830235	-0.213328	uV
11.8067	0.129909	-0.451432	0.219136	0.072234	-0.148584	-0.508611	uV		11.8067	-0.29067	-0.073451	-0.169156	uV
11.817	0.0498813	-0.447785	0.0722092	0.0976542	-0.0227751	-0.540128	uV		11.817	-0.248833	0.0127225	-0.257528	uV
11.8272	0.0458261	-0.432308	0.216468	0.292804	-0.190224	-0.690363	uV		11.8272	-0.239067	0.0381677	-0.232336	uV
11.8374	-0.00839829	-0.408471	0.245183	0.304476	-0.308573	-0.801805	uV		11.8374	-0.200036	0.0296466	-0.213575	uV
11.8477	-0.131015	-0.488587	0.0235385	0.312597	-0.228363	-0.823572	uV		11.8477	-0.178786	0.144529	-0.277548	uV
11.8579	-0.24407	-0.519456	0.0223881	0.0947562	-0.255278	-0.594703	uV		11.8579	-0.137693	0.036184	-0.189918	uV
11.8682	-0.194111	-0.494717	-0.0323603	0.0619838	-0.134353	-0.548763	uV		11.8682	-0.150303	0.047172	-0.201193	uV
11.8784	-0.17798	-0.491659	0.04511	0.00200152	-0.25329	-0.552876	uV		11.8784	-0.15684	-0.0215542	-0.14275	uV
11.8886	-0.223559	-0.549464	0.139515	0.0673577	-0.368116	-0.639906	uV		11.8886	-0.162953	-0.0360788	-0.115301	uV
11.8989	-0.269487	-0.573619	0.0921839	0.126339	-0.48023	-0.677033	uV		11.8989	-0.152066	0.0170776	-0.0314842	uV
11.9091	-0.522203	-0.552178	-0.169435	0.0297585	-0.419331	-0.529356	uV		11.9091	-0.0149874	0.0995965	-0.077575	uV
11.9194	-0.545255	-0.498403	-0.139634	0.165456	-0.322398	-0.597932	uV		11.9194	0.023426	0.152545	-0.14279	uV
11.9296	-0.450928	-0.4355	-0.249533	0.150918	-0.269961	-0.460829	uV		11.9296	0.00771388	0.200226	-0.0630515	uV
11.9398	-0.58735	-0.308227	-0.493215	0.138737	-0.111658	-0.405881	uV		11.9398	0.139562	0.315976	-0.147335	uV
11.9501	-0.602352	-0.270261	-0.30295	0.224409	-0.329876	-0.412786	uV		11.9501	0.166045	0.263679	-0.0207134	uV
11.9603	-0.678163	-0.187774	-0.191396	0.314842	-0.488771	-0.577837	uV		11.9603	0.245195	0.253119	-0.0566316	uV
11.9706	-0.654	-0.264385	-0.15145	0.248819	-0.536554	-0.517065	uV		11.9706	0.194808	0.200135	0.0676678	uV
11.9808	-0.806962	-0.269346	-0.285473	0.0627574	-0.626158	-0.246753	uV		11.9808	0.268808	0.174115	0.175736	uV
11.991	-0.882928	-0.183086	-0.313272	0.0314707	-0.45441	-0.263463	uV		11.991	0.349921	0.172371	0.0793388	uV
12.0013	-0.736701	-0.234964	-0.3375	0.149419	-0.503313	-0.320755	uV		12.0013	0.250868	0.243459	0.151068	uV
12.0115	-0.961701	-0.168762	-0.146707	0.358027	-0.845964	-0.485718	uV		12.0115	0.396469	0.252367	0.161675	uV
12.0218	-0.955433	-0.131891	-0.0952983	0.390442	-0.854071	-0.475239	uV		12.0218	0.411771	0.24287	0.216706	uV
12.032	-1.00684	-0.081175	-0.170427	0.562943	-0.890492	-0.483208	uV		12.032	0.462833	0.366685	0.199851	uV
12.0422	-1.05172	0.0750229	-0.0639752	0.635528	-0.931791	-0.593676	uV		12.0422	0.56337	0.349752	0.147442	uV
12.0525	-0.956321	0.0456548	-0.146385	0.649313	-0.801813	-0.56922	uV		12.0525	0.500988	0.397849	0.125292	uV
12.0627	-0.964009	0.0759605	0.0208789	0.578835	-1.00285	-0.44316	uV		12.0627	0.519985	0.278978	0.283886	uV
12.073	-0.993226	0.138799	0.0537106	0.669416	-1.05738	-0.477584	uV		12.073	0.566012	0.307853	0.298616	uV
12.0832	-1.02057	0.188636	-0.073126	0.60671	-0.947961	-0.383997	uV		12.0832	0.604601	0.339918	0.264891	uV
12.0934	-0.988097	0.225106	-0.127594	0.503131	-0.812971	-0.197663	uV		12.0934	0.606602	0.315363	0.303429	uV
12.1037	-0.934085	0.303581	-0.245328	0.60066	-0.708526	-0.22808	uV		12.1037	0.618833	0.422994	0.239962	uV
12.1139	-0.951378	0.37407	-0.0606376	0.694476	-0.863968	-0.141071	uV		12.1139	0.662724	0.377557	0.361196	uV
12.1242	-0.929529	0.552294	0.0091204	0.709545	-0.971603	-0.0895955	uV		12.1242	0.740912	0.350212	0.446105	uV
12.1344	-0.967491	0.620363	0.119588	0.729856	-1.0517	-0.217285	uV		12.1344	0.793927	0.305134	0.407047	uV
12.1446	-0.919832	0.512463	0.153419	0.674994	-1.1074	-0.0954139	uV		12.1446	0.716148	0.260787	0.529946	uV
12.1549	-0.994618	0.578861	-0.110433	0.737997	-0.896569	-0.0411257	uV		12.1549	0.786739	0.424215	0.421895	uV
12.1651	-1.0052	0.697684	-0.33433	0.8726	-0.67571	0.00385105	uV		12.1651	0.851443	0.603465	0.348643	uV
12.1754	-1.01948	0.874671	-0.0955614	0.725493	-0.902498	0.207146	uV		12.1754	0.947078	0.410527	0.51572	uV
12.1856	-0.930169	0.934682	-0.126528	0.712079	-0.702115	0.252428	uV		12.1856	0.932425	0.419304	0.45724	uV
12.1958	-0.780608	0.961972	-0.0597423	0.668118	-0.744158	0.268925	uV		12.1958	0.87129	0.36393	0.52034	uV
12.2061	-0.84063	0.939716	-0.152033	0.64269	-0.679677	0.308754	uV		12.2061	0.890173	0.397361	0.488529	uV
12.2163	-0.814289	0.949242	-0.115665	0.642309	-0.719837	0.318973	uV		12.2163	0.881765	0.378987	0.528651	uV
12.2266	-0.860515	0.963858	-0.290304	0.732902	-0.523502	0.29802	uV		12.2266	0.912186	0.511603	0.36183	uV
12.2368	-0.713138	1.02957	-0.40534	0.719219	-0.203725	0.356392	uV		12.2368	0.871352	0.56228	0.254365	uV
12.247	-0.560972	1.07699	-0.0452259	0.763314	-0.512464	0.260465	uV		12.247	0.818983	0.40427	0.405265	uV
12.2573	-0.595919	1.02316	-0.176633	0.704292	-0.476323	0.244378	uV		12.2573	0.809539	0.440462	0.378667	uV
12.2675	-0.6895	0.948384	-0.159912	0.789701	-0.538092	0.246138	uV		12.2675	0.818942	0.474807	0.393782	uV
12.2778	-0.705029	1.03729	-0.179512	0.835255	-0.538653	0.289269	uV		12.2778	0.871161	0.507384	0.413534	uV
12.288	-0.713879	1.12209	-0.26607	0.749488	-0.400932	0.368026	uV		12.288	0.917986	0.507779	0.351704	uV
12.2982	-0.607842	1.12086	-0.01735	0.774322	-0.553658	0.331807	uV		12.2982	0.864349	0.395836	0.456063	uV
12.3085	-0.592175	1.10196	0.0635493	0.591548	-0.708144	0.565479	uV		12.3085	0.847068	0.264	0.646594	uV
12.3187	-0.672131	1.16213	-0.0670144	0.549575	-0.597774	0.682175	uV		12.3187	0.917132	0.308295	0.646063	uV
12.329	-0.670462	1.22602	0.012368	0.496488	-0.712462	0.705425	uV		12.329	0.948242	0.24206	0.706548	uV
12.3392	-0.703964	1.20825	-0.0551769	0.48835	-0.608885	0.541853	uV		12.3392	0.956109	0.271764	0.576364	uV
12.3494	-0.658426	1.02353	-0.272326	0.79353	-0.461298	0.126154	uV		12.3494	0.840977	0.532928	0.333442	uV
12.3597	-0.82233	0.926681	-0.289286	0.730856	-0.568529	0.0672257	uV		12.3597	0.874505	0.510071	0.318158	uV
12.3699	-0.85076	0.791244	-0.175402	0.717447	-0.660312	0.180912	uV		12.3699	0.821002	0.446424	0.404719	uV
12.3802	-0.813941	0.904653	-0.297284	0.852294	-0.490893	-0.0900036	uV		12.3802	0.859297	0.574789	0.21924	uV
12.3904	-0.817374	0.756887	-0.376004	0.793637	-0.520445	-0.25639	uV		12.3904	0.787131	0.58482	0.140813	uV
12.4006	-0.924754	0.541654	-0.160279	0.581242	-0.696748	-0.240954	uV		12.4006	0.733204	0.37076	0.199932	uV
12.4109	-0.792235	0.337356	-0.157654	0.421593	-0.636261	-0.13674	uV		12.4109	0.564795	0.289624	0.252406	uV
12.4211	-0.810645	0.286209	-0.0129977	0.566396	-0.748795	-0.292006	uV		12.4211	0.548427	0.289697	0.207859	uV
12.4314	-0.711824	0.275016	-0.120813	0.512321	-0.626867	-0.276748	uV		12.4314	0.49342	0.316567	0.216164	uV
12.4416	-0.840662	0.2334	-0.315572	0.478013	-0.5741	-0.253106	uV		12.4416	0.537031	0.396793	0.155659	uV
12.4518	-0.871913	0.22905	-0.0377557	0.3863	-0.82053	-0.237306	uV		12.4518	0.550482	0.212028	0.305607	uV
12.4621	-0.895763	0.143272	-0.0131902	0.207556	-0.935899	-0.201882	uV		12.4621	0.519517	0.110373	0.378547	uV
12.4723	-0.965718	0.0121409	0.131742	0.206046	-1.05155	-0.354792	uV		12.4723	0.48893	0.0371522	0.299894	uV
12.4826	-0.830178	-0.156655	0.234309	0.0139755	-0.964289	-0.12792	uV		12.4826	0.336762	-0.110167	0.405225	uV
12.4928	-0.700613	-0.1063	0.266165	0.12859	-1.00051	-0.249566	uV		12.4928	0.297157	-0.0687878	0.393234	uV
12.503	-0.773782	-0.129544	0.332352	0.21434	-1.1314	-0.311603	uV		12.503	0.322119	-0.0590058	0.430183	uV
12.5133	-0.839468	-0.0905579	0.42091	0.0832349	-1.29859	-0.360767	uV		12.5133	0.374455	-0.168837	0.451692	uV
12.5235	-0.8438	-0.284536	0.398942	0.0272354	-1.13538	-0.438763	uV		12.5235	0.279632	-0.185853	0.319687	uV
12.5338	-0.682467	-0.407387	0.107909	0.0142255	-0.834198	-0.508675	uV		12.5338	0.13754	-0.0468417	0.196025	uV
12.544	-0.790611	-0.498622	0.288444	-0.0475919	-1.07393	-0.520399	uV		12.544	0.145995	-0.168018	0.241306	uV
12.5542	-0.719877	-0.567284	0.359626	-0.113921	-0.993314	-0.457036	uV		12.5542	0.0762962	-0.236773	0.240041	uV
12.5645	-0.574003	-0.57193	0.460009	-0.125768	-1.00228	-0.505419	uV		12.5645	0.00103682	-0.292889	0.249614	uV
12.5747	-0.550376	-0.633938	0.466077	-0.179971	-1.02956	-0.510077	uV		12.5747	-0.0417811	-0.323024	0.258503	uV
12.585	-0.558538	-0.687922	0.587007	-0.141718	-1.13743	-0.624457	uV		12.585	-0.0646922	-0.364362	0.265912	uV
12.5952	-0.572861	-0.771782	0.454516	-0.142823	-1.05486	-0.683768	uV		12.5952	-0.0994608	-0.298669	0.181588	uV
12.6054	-0.592429	-0.821314	0.363452	-0.162693	-0.918895	-0.6558	uV		12.6054	-0.114442	-0.263072	0.125613	uV
12.6157	-0.544873	-0.826803	0.401224	-0.132848	-0.955619	-0.792131	uV		12.6157	-0.140965	-0.267036	0.0780818	uV
12.6259	-0.549704	-0.917852	0.513361	0.0139788	-1.03448	-0.972866	uV		12.6259	-0.184074	-0.249691	0.0256233	uV
12.6362	-0.509209	-0.96898	0.581207	-0.046055	-1.083	-0.930556	uV		12.6362	-0.229885	-0.313631	0.0555655	uV
12.6464	-0.464893	-0.967696	0.528024	0.0409493	-0.935032	-1.03881	uV		12.6464	-0.251402	-0.243537	-0.045376	uV
12.6566	-0.417166	-1.00966	0.445626	0.0955477	-0.954229	-1.25857	uV		12.6566	-0.296247	-0.175039	-0.119787	uV
12.6669	-0.578467	-1.15334	0.419703	0.0999075	-0.972062	-1.34695	uV		12.6669	-0.287436	-0.159898	-0.218762	uV
12.6771	-0.486871	-1.25854	0.472979	0.0511205	-0.930568	-1.31542	uV		12.6771	-0.385835	-0.210929	-0.194897	uV
12.6874	-0.456728	-1.25571	0.368284	0.0346398	-0.766099	-1.2567	uV		12.6874	-0.399489	-0.166822	-0.296457	uV
12.6976	-0.293975	-1.23228	0.463449	-0.238122	-0.684478	-0.954227	uV		12.6976	-0.469151	-0.350786	-0.124246	uV
12.7078	-0.244919	-1.18611	0.701108	-0.035204	-1.00181	-1.21299	uV		12.7078	-0.470596	-0.368156	-0.108296	uV
12.7181	-0.295112	-1.25504	0.486508	0.000946224	-0.706109	-1.30084	uV		12.7181	-0.479966	-0.242781	-0.330355	uV
12.7283	-0.154509	-1.29775	0.329197	-0.124888	-0.447267	-1.11574	uV		12.7283	-0.57162	-0.227043	-0.353226	uV
12.7386	-0.0809166	-1.24311	0.45791	-0.253997	-0.473659	-0.994562	uV		12.7386	-0.581097	-0.355954	-0.275791	uV
12.7488	0.0143901	-1.25117	0.553606	-0.154921	-0.574443	-1.20799	uV		12.7488	-0.632781	-0.354263	-0.291416	uV
12.759	-0.0719458	-1.36053	0.56939	-0.00727504	-0.644793	-1.2775	uV		12.759	-0.64429	-0.288333	-0.338595	uV
12.7693	-0.0320497	-1.29163	0.511962	-0.21099	-0.485922	-0.92189	uV		12.7693	-0.629789	-0.361476	-0.240596	uV
12.7795	0.0722688	-1.12728	0.493441	0.0236458	-0.37604	-1.28899	uV		12.7795	-0.599775	-0.234898	-0.474156	uV
12.7898	0.150388	-1.27531	0.457937	0.0726932	-0.276955	-1.44072	uV		12.7898	-0.712848	-0.192622	-0.597803	uV
12.8	0.215188	-1.36033	0.62941	0.0610113	-0.364199	-1.21444	uV		12.8	-0.787758	-0.284199	-0.451858	uV
12.8102	0.314975	-1.16444	0.612925	-0.0633916	-0.243219	-1.10616	uV		12.8102	-0.739705	-0.338158	-0.455598	uV
12.8205	0.421951	-1.16171	0.580302	0.0145045	-0.0990283	-1.22364	uV		12.8205	-0.79183	-0.282899	-0.590397	uV
12.8307	0.532559	-1.21922	0.622801	-0.0948912	-0.0506409	-1.14636	uV		12.8307	-0.87589	-0.358846	-0.555069	uV
12.841	0.591864	-1.23493	0.718681	-0.0338358	-0.0922933	-1.00587	uV		12.841	-0.913397	-0.376258	-0.496348	uV
12.8512	0.699901	-1.04742	0.603291	-0.125499	0.182725	-0.850812	uV		12.8512	-0.873659	-0.364395	-0.519678	uV
12.8614	0.797919	-0.972992	0.47488	-0.10854	0.266189	-0.741872	uV		12.8614	-0.885456	-0.29171	-0.495872	uV
12.8717	0.718295	-0.855173	0.429347	-0.0297394	0.345326	-0.874443	uV		12.8717	-0.786734	-0.229543	-0.634905	uV
12.8819	0.831531	-0.904244	0.313497	0.0317335	0.519248	-1.00503	uV		12.8819	-0.867887	-0.140882	-0.757564	uV
12.8922	0.816516	-0.974121	0.593202	-0.0125796	0.232119	-0.928572	uV		12.8922	-0.895319	-0.302891	-0.578641	uV
12.9024	0.829811	-0.944718	0.622248	-0.0238395	0.194364	-1.08345	uV		12.9024	-0.887265	-0.323044	-0.659291	uV
12.9126	0.849284	-1.10504	0.518821	0.18032	0.44512	-1.17581	uV		12.9126	-0.977164	-0.169251	-0.857955	uV
12.9229	1.06763	-1.0021	0.444308	-0.0563303	0.654775	-0.892663	uV		12.9229	-1.03486	-0.250319	-0.76828	uV
12.9331	1.07936	-0.943494	0.363464	-0.0555184	0.683664	-0.730271	uV		12.9331	-1.01143	-0.209491	-0.670379	uV
12.9434	0.983725	-0.79524	0.440202	0.084056	0.430765	-0.913605	uV		12.9434	-0.889483	-0.178073	-0.645723	uV
12.9536	0.808252	-0.821428	0.307104	0.335609	0.54486	-1.17809	uV		12.9536	-0.81484	0.0142524	-0.890104	uV
12.9638	0.919271	-0.853883	0.160215	0.277751	0.732901	-1.03831	uV		12.9638	-0.886577	0.0587681	-0.842111	uV
12.9741	0.79641	-0.750803	0.296849	0.260643	0.455582	-1.06614	uV		12.9741	-0.773607	-0.018103	-0.789444	uV
12.9843	0.819424	-0.817688	0.33906	0.102682	0.567766	-0.907147	uV		12.9843	-0.818556	-0.118189	-0.738795	uV
12.9946	0.900738	-0.795076	0.142223	-0.0180009	0.662763	-0.687194	uV		12.9946	-0.847907	-0.0801121	-0.624459	uV
13.0048	0.712872	-0.716536	0.205781	0.0266814	0.456553	-0.751287	uV		13.0048	-0.714704	-0.0895497	-0.604009	uV
13.015	0.655138	-0.716604	0.247567	0.127053	0.405912	-0.911502	uV		13.015	-0.685871	-0.0602572	-0.645747	uV
13.0253	0.634581	-0.793721	0.185425	-0.0309271	0.407673	-0.773536	uV		13.0253	-0.714151	-0.108176	-0.574318	uV
13.0355	0.555303	-0.799603	0.0264066	-0.0587335	0.496758	-0.721521	uV		13.0355	-0.677453	-0.0425701	-0.58888	uV
13.0458	0.487438	-0.785647	0.250088	-0.0685221	0.183122	-0.69721	uV		13.0458	-0.636542	-0.159305	-0.426888	uV
13.056	0.40354	-0.764124	0.452869	0.105446	-0.0184097	-0.822739	uV		13.056	-0.583832	-0.173711	-0.435433	uV
13.0662	0.503609	-0.71861	0.501148	0.114149	0.0462097	-0.838002	uV		13.0662	-0.61111	-0.193499	-0.429819	uV
13.0765	0.521528	-0.727014	0.452295	0.228913	-4.73903e-05	-0.879236	uV		13.0765	-0.624271	-0.111691	-0.41189	uV
13.0867	0.39801	-0.647031	0.203276	0.347503	0.147657	-1.06976	uV		13.0867	-0.52252	0.0721136	-0.579113	uV
13.097	0.291277	-0.72967	0.0365952	0.134246	0.180657	-0.851991	uV		13.097	-0.510474	0.0488256	-0.499934	uV
13.1072	0.184547	-0.710476	-0.0765562	0.180904	0.279246	-0.765726	uV		13.1072	-0.447512	0.12873	-0.532874	uV
13.1174	0.22404	-0.595861	-0.0600806	0.339018	0.25565	-0.859646	uV		13.1174	-0.409951	0.199549	-0.521626	uV
13.1277	0.122715	-0.509727	0.0577921	0.43404	-0.0234855	-0.939253	uV		13.1277	-0.316221	0.188124	-0.42662	uV
13.1379	-0.0271255	-0.519213	0.103325	0.375385	-0.163239	-0.849664	uV		13.1379	-0.246044	0.13603	-0.344503	uV
13.1482	-0.0587311	-0.460446	0.0619179	0.15405	-0.105234	-0.543655	uV		13.1482	-0.200858	0.0460662	-0.218288	uV
13.1584	-0.0434935	-0.405656	-0.0347531	-0.0908095	-0.032793	-0.341861	uV		13.1584	-0.181081	-0.0280282	-0.13746	uV
13.1686	-0.104541	-0.417421	-0.0178951	0.14416	-0.144348	-0.581691	uV		13.1686	-0.15644	0.0810274	-0.176905	uV
13.1789	-0.243012	-0.454348	-0.14616	0.201446	-0.188278	-0.441297	uV		13.1789	-0.105668	0.173803	-0.107674	uV
13.1891	-0.376304	-0.224336	0.0656763	0.269832	-0.42825	-0.501022	uV		13.1891	0.0759843	0.102078	-0.0430336	uV
13.1994	-0.345125	-0.247741	0.143609	0.318103	-0.511732	-0.725109	uV		13.1994	0.0486918	0.087247	-0.0887015	uV
13.2096	-0.410137	-0.392801	-0.0929484	0.418379	-0.328701	-0.755258	uV		13.2096	0.00866815	0.255664	-0.222714	uV
13.2198	-0.396544	-0.351758	-0.0105429	0.268818	-0.367233	-0.485577	uV		13.2198	0.0223932	0.139681	-0.0534562	uV
13.2301	-0.396835	-0.204388	-0.102876	0.242983	-0.335463	-0.322351	uV		13.2301	0.0962235	0.172929	0.03528	uV
13.2403	-0.48862	-0.0918493	-0.287794	0.210949	-0.28744	-0.193741	uV		13.2403	0.198385	0.249371	0.0952862	uV
13.2506	-0.680731	0.0264493	-0.244118	0.28517	-0.51014	-0.305596	uV		13.2506	0.35359	0.264644	0.100921	uV
13.2608	-0.744347	-0.0293294	0.0467417	0.187024	-0.728962	-0.283266	uV		13.2608	0.357509	0.0701411	0.195886	uV
13.271	-0.636345	-0.0903389	-0.0734797	0.066472	-0.536181	-0.119433	uV		13.271	0.273003	0.0699759	0.204343	uV
13.2813	-0.595387	-0.0576884	-0.126311	0.133149	-0.474929	-0.0629076	uV		13.2813	0.268849	0.12973	0.2236	uV
13.2915	-0.64324	0.0718752	-0.0770009	0.334999	-0.625304	-0.134808	uV		13.2915	0.357557	0.206	0.271772	uV
13.3018	-0.750795	0.199746	-0.104271	0.430528	-0.715496	-0.263418	uV		13.3018	0.47527	0.267399	0.276536	uV
13.312	-0.925731	0.164847	-0.365074	0.424041	-0.67288	-0.313458	uV		13.312	0.545289	0.394557	0.198014	uV
13.3222	-1.0722	0.113715	-0.239473	0.407864	-0.786058	-0.241326	uV		13.3222	0.592956	0.323668	0.246309	uV
13.3325	-0.976044	0.160643	-0.103079	0.455269	-0.871378	-0.220704	uV		13.3325	0.568344	0.279174	0.342975	uV
13.3427	-1.00974	0.241299	-0.236351	0.594044	-0.795602	-0.301933	uV		13.3427	0.625521	0.415198	0.242547	uV
13.353	-1.02384	0.284184	-0.200885	0.523157	-0.805956	-0.270634	uV		13.353	0.654013	0.362021	0.268526	uV
13.3632	-1.01057	0.261123	-0.22617	0.637925	-0.805743	-0.305459	uV		13.3632	0.635847	0.432048	0.263919	uV
13.3734	-1.05863	0.323518	-0.323685	0.658952	-0.757945	-0.219874	uV		13.3734	0.691076	0.491318	0.275773	uV
13.3837	-1.09854	0.447706	-0.250918	0.764199	-0.853109	-0.241103	uV		13.3837	0.773125	0.507558	0.302249	uV
13.3939	-1.09471	0.514995	-0.321192	0.696548	-0.734859	-0.0996578	uV		13.3939	0.804853	0.50887	0.288006	uV
13.4042	-1.00074	0.603877	-0.328082	0.604781	-0.617882	-0.0345944	uV		13.4042	0.80231	0.466432	0.285388	uV
13.4144	-0.931954	0.564796	-0.25467	0.603649	-0.681046	0.0236057	uV		13.4144	0.748375	0.42916	0.345919	uV
13.4246	-0.9261	0.630833	-0.332468	0.716779	-0.582543	-0.0863776	uV		13.4246	0.778467	0.524623	0.271291	uV
13.4349	-0.961137	0.628586	-0.236488	0.693852	-0.818356	0.0253093	uV		13.4349	0.794861	0.46517	0.442782	uV
13.4451	-1.09858	0.719052	-0.287958	0.66796	-0.754561	0.256725	uV		13.4451	0.908816	0.477959	0.462829	uV
13.4554	-0.958586	0.926422	-0.180868	0.721104	-0.731052	0.191164	uV		13.4554	0.942504	0.450986	0.465151	uV
13.4656	-0.918878	0.909036	-0.0212187	0.581198	-0.924567	0.226168	uV		13.4656	0.913957	0.301208	0.590443	uV
13.4758	-0.980738	0.81143	-0.166841	0.650584	-0.836396	0.147349	uV		13.4758	0.896084	0.408713	0.481686	uV
13.4861	-0.978555	0.793103	0.124746	0.810229	-1.02565	0.0154216	uV		13.4861	0.885829	0.342742	0.48691	uV
13.4963	-0.841482	0.830335	0.0601822	0.838071	-0.896914	0.0309726	uV		13.4963	0.835909	0.388945	0.487882	uV
13.5066	-0.877408	0.86466	0.0213063	0.412548	-0.926825	0.321937	uV		13.5066	0.871034	0.195621	0.607587	uV
13.5168	-0.882353	0.737891	-0.0172037	0.439712	-0.808604	0.205887	uV		13.5168	0.810122	0.228458	0.507289	uV
13.527	-0.816315	0.643558	-0.0181499	0.574705	-0.860043	0.197358	uV		13.527	0.729937	0.296427	0.553121	uV
13.5373	-0.938854	0.773219	0.258279	0.549462	-1.17728	0.229248	uV		13.5373	0.856037	0.145591	0.668576	uV
13.5475	-0.839145	0.778708	0.119884	0.628348	-0.881799	0.134067	uV		13.5475	0.808927	0.254232	0.485729	uV
13.5578	-0.729865	0.761389	-0.194935	0.592658	-0.52348	0.262311	uV		13.5578	0.745627	0.393796	0.411179	uV
13.568	-0.744642	0.857229	-0.0219744	0.628876	-0.801484	0.130476	uV		13.568	0.800935	0.325425	0.495073	uV
13.5782	-0.893163	0.757289	-0.128099	0.723539	-0.753165	0.100058	uV		13.5782	0.825226	0.425819	0.392119	uV
13.5885	-0.803833	0.826139	-0.0195798	0.778969	-0.701279	0.100842	uV		13.5885	0.814986	0.399275	0.372734	uV
13.5987	-0.673782	0.87792	0.199359	0.777046	-0.81701	0.0873595	uV		13.5987	0.775851	0.288844	0.431665	uV
13.609	-0.570371	0.865635	0.134169	0.773724	-0.710245	0.0132742	uV		13.609	0.718003	0.319778	0.390748	uV
13.6192	-0.641135	0.786892	0.071401	0.527772	-0.757459	0.195511	uV		13.6192	0.714013	0.228186	0.460698	uV
13.6294	-0.650429	0.722405	-0.0595298	0.507259	-0.520062	0.289499	uV		13.6294	0.686417	0.283394	0.398809	uV
13.6397	-0.572433	0.798954	-0.148264	0.633141	-0.47256	-0.0414954	uV		13.6397	0.685694	0.390703	0.230301	uV
13.6499	-0.64872	0.588143	0.0327471	0.65547	-0.663186	-0.0401887	uV		13.6499	0.618431	0.311361	0.306497	uV
13.6602	-0.623221	0.619825	-0.176077	0.452827	-0.476613	0.133168	uV		13.6602	0.621523	0.314452	0.319746	uV
13.6704	-0.682128	0.580338	-0.100724	0.232118	-0.583643	0.236522	uV		13.6704	0.631233	0.166421	0.409727	uV
13.6806	-0.684414	0.474852	0.0804335	0.421015	-0.774122	0.149882	uV		13.6806	0.579633	0.170291	0.456245	uV
13.6909	-0.684015	0.56405	0.105731	0.483083	-0.737686	0.0427911	uV		13.6909	0.624033	0.188676	0.367876	uV
13.7011	-0.586477	0.53253	0.145229	0.336807	-0.717929	0.0263235	uV		13.7011	0.559503	0.095789	0.368731	uV
13.7114	-0.56878	0.356325	0.0628084	0.26801	-0.585517	0.00329518	uV		13.7114	0.462553	0.102601	0.26209	uV
13.7216	-0.456507	0.277263	0.0176117	0.419475	-0.43488	-0.180873	uV		13.7216	0.366885	0.200931	0.140063	uV
13.7318	-0.446938	0.232817	0.0273511	0.310082	-0.551331	-0.201141	uV		13.7318	0.339877	0.141365	0.209923	uV
13.7421	-0.591328	0.113984	-0.0614804	0.291476	-0.558171	-0.230779	uV		13.7421	0.352656	0.176478	0.156968	uV
13.7523	-0.609579	0.0560713	-0.0865278	0.369925	-0.508248	-0.287186	uV		13.7523	0.332825	0.228226	0.115242	uV
13.7626	-0.602432	0.0860935	-0.141886	0.293139	-0.455854	-0.317304	uV		13.7626	0.344263	0.217512	0.0349736	uV
13.7728	-0.532136	-0.0272053	0.0450477	0.139894	-0.441442	-0.300527	uV		13.7728	0.252465	0.0474229	0.0192042	uV
13.783	-0.292705	-0.158224	0.337552	0.16704	-0.611009	-0.326016	uV		13.783	0.0672409	-0.0852562	0.161641	uV
13.7933	-0.313338	-0.161154	0.257663	0.129556	-0.580205	-0.319056	uV		13.7933	0.0760919	-0.0640532	0.103899	uV
13.8035	-0.269603	-0.188022	0.350144	0.195062	-0.546964	-0.313846	uV		13.8035	0.0407904	-0.0775407	0.106495	uV
13.8138	-0.177016	-0.120463	0.299532	0.192474	-0.502667	-0.444477	uV		13.8138	0.0282767	-0.053529	0.0386749	uV
13.824	-0.224024	-0.250469	0.257227	0.0508526	-0.454559	-0.306966	uV		13.824	-0.0132224	-0.103187	0.0450428	uV
13.8342	-0.138884	-0.257995	0.375613	0.0564981	-0.450596	-0.267825	uV		13.8342	-0.0595555	-0.159557	0.0707457	uV
13.8445	-0.0355548	-0.210086	0.225604	0.10206	-0.240714	-0.472624	uV		13.8445	-0.0872658	-0.0617716	-0.106902	uV
13.8547	-0.0321943	-0.37278	0.373153	0.0216261	-0.479996	-0.373482	uV		13.8547	-0.170293	-0.175764	0.100215	uV
13.865	-0.202242	-0.350681	0.384851	-0.154553	-0.637536	-0.181851	uV		13.865	-0.0742193	-0.269702	0.205702	uV
13.8752	-0.207798	-0.338994	0.282851	-0.108184	-0.38781	-0.22906	uV		13.8752	-0.0655979	-0.195517	0.0442479	uV
13.8854	-0.0350511	-0.335897	0.235638	-0.0191715	-0.240437	-0.417889	uV		13.8854	-0.150423	-0.127405	-0.100857	uV
13.8957	0.0191143	-0.439465	0.237599	-0.0283745	-0.181096	-0.405637	uV		13.8957	-0.22929	-0.132987	-0.11582	uV
13.9059	0.0636438	-0.432961	0.361977	-0.180286	-0.339975	-0.278449	uV		13.9059	-0.248302	-0.271132	0.0529752	uV
13.9162	-0.022791	-0.460473	0.457125	-0.329217	-0.483803	-0.0842091	uV		13.9162	-0.218841	-0.393171	0.179493	uV
13.9264	0.014028	-0.413513	0.516337	-0.211748	-0.423953	-0.189032	uV		13.9264	-0.21377	-0.364043	0.0639335	uV
13.9366	0.199648	-0.401804	0.49554	-0.0704548	-0.148604	-0.432203	uV		13.9366	-0.300726	-0.282997	-0.204528	uV
13.9469	0.471302	-0.503203	0.547866	-0.166842	0.00637435	-0.421696	uV		13.9469	-0.487252	-0.357354	-0.230755	uV
13.9571	0.589955	-0.588543	0.58541	-0.057492	0.0261547	-0.634725	uV		13.9571	-0.589249	-0.321451	-0.337888	uV
13.9674	0.622965	-0.693697	0.486926	-0.000244975	0.137641	-0.741298	uV		13.9674	-0.658331	-0.243585	-0.440274	uV
13.9776	0.630512	-0.740892	0.504954	-0.0215939	0.164435	-0.549619	uV		13.9776	-0.685702	-0.263274	-0.391084	uV
13.9878	0.731512	-0.572845	0.526939	0.00163913	0.253269	-0.557136	uV		13.9878	-0.652178	-0.26265	-0.393868	uV
13.9981	0.764442	-0.554372	0.572631	-0.166706	0.132731	-0.51177	uV		13.9981	-0.659407	-0.369669	-0.321286	uV
14.0083	0.695776	-0.681125	0.420828	-0.221982	0.360842	-0.44029	uV		14.0083	-0.68845	-0.321405	-0.445871	uV
14.0186	0.880555	-0.66092	0.431873	-0.0745648	0.470659	-0.733429	uV		14.0186	-0.770738	-0.253219	-0.582663	uV
14.0288	0.855376	-0.810465	0.539238	0.00307471	0.298559	-0.756644	uV		14.0288	-0.832921	-0.268082	-0.551154	uV
14.039	0.893423	-0.751988	0.627043	-0.18993	0.341514	-0.455523	uV		14.039	-0.822705	-0.408486	-0.41651	uV
14.0493	0.996461	-0.647721	0.539076	-0.236743	0.451438	-0.402183	uV		14.0493	-0.822091	-0.38791	-0.413661	uV
14.0595	0.972322	-0.638459	0.494905	-0.192815	0.428361	-0.41211	uV		14.0595	-0.80539	-0.34386	-0.383681	uV
14.0698	0.842599	-0.606426	0.536653	-0.183655	0.220951	-0.433388	uV		14.0698	-0.724512	-0.360154	-0.311836	uV
14.08	0.734127	-0.618509	0.634403	-0.221624	0.150686	-0.400168	uV		14.08	-0.676318	-0.428014	-0.319231	uV
14.0902	0.866363	-0.621392	0.660804	-0.407334	0.257471	-0.251882	uV		14.0902	-0.743878	-0.534069	-0.238998	uV
14.1005	0.893433	-0.662522	0.625832	-0.219588	0.195588	-0.616818	uV		14.1005	-0.777978	-0.42271	-0.397602	uV
14.1107	0.798751	-0.833476	0.593987	-0.235376	0.275946	-0.701115	uV		14.1107	-0.816113	-0.414681	-0.539514	uV
14.121	0.97707	-0.94267	0.624247	-0.382221	0.43268	-0.499041	uV		14.121	-0.95987	-0.503234	-0.481495	uV
14.1312	1.08389	-0.875531	0.538642	-0.243689	0.555107	-0.524554	uV		14.1312	-0.979711	-0.391165	-0.538256	uV
14.1414	1.09488	-0.77729	0.631706	-0.259178	0.442005	-0.434978	uV		14.1414	-0.936085	-0.445442	-0.423914	uV
14.1517	1.04151	-0.686375	0.749557	-0.144877	0.257224	-0.638704	uV		14.1517	-0.863942	-0.447217	-0.426073	uV
14.1619	0.966397	-0.793406	0.793026	-0.0512776	0.10373	-0.77703	uV		14.1619	-0.879901	-0.422152	-0.408076	uV
14.1722	0.830384	-0.820045	0.812733	0.0413927	-0.0203153	-0.954845	uV		14.1722	-0.825214	-0.38567	-0.470878	uV
14.1824	0.801318	-0.923336	0.715822	-0.162387	0.128137	-0.824077	uV		14.1824	-0.862327	-0.439105	-0.498569	uV
14.1926	0.888225	-0.979207	0.583403	-0.236279	0.31145	-0.668268	uV		14.1926	-0.933716	-0.409841	-0.460169	uV
14.2029	0.835628	-0.912513	0.494054	-0.00516176	0.240861	-0.762337	uV		14.2029	-0.874071	-0.249608	-0.469855	uV
14.2131	0.672572	-0.762651	0.718676	0.0238526	-0.0667288	-0.887739	uV		14.2131	-0.717611	-0.347412	-0.404197	uV
14.2234	0.63787	-0.869706	0.802389	-0.103502	-0.190298	-0.817546	uV		14.2234	-0.753788	-0.452946	-0.309775	uV
14.2336	0.607319	-0.919173	0.634737	0.00104308	-0.0129387	-0.875947	uV		14.2336	-0.763246	-0.316847	-0.431024	uV
14.2438	0.617393	-0.876846	0.41437	-0.0752014	0.17851	-0.854679	uV		14.2438	-0.747119	-0.244786	-0.518464	uV
14.2541	0.601569	-0.931152	0.351917	-0.120715	0.306779	-0.681344	uV		14.2541	-0.76636	-0.236316	-0.521455	uV
14.2643	0.70787	-0.801063	0.384956	0.0830892	0.32705	-0.885387	uV		14.2643	-0.754467	-0.150933	-0.584105	uV
14.2746	0.674166	-0.806243	0.438984	0.174916	0.165239	-1.02448	uV		14.2746	-0.740204	-0.132034	-0.556059	uV
14.2848	0.518765	-0.846636	0.350718	0.183212	0.0752985	-0.991034	uV		14.2848	-0.6827	-0.0837529	-0.497487	uV
14.295	0.363461	-0.81357	0.335253	0.082944	-0.0140329	-0.93391	uV		14.295	-0.588516	-0.126154	-0.452766	uV
14.3053	0.297233	-0.846737	0.112525	0.136294	0.176751	-1.02769	uV		14.3053	-0.571985	0.0118849	-0.601318	uV
14.3155	0.298908	-0.897654	0.148244	0.349409	0.157512	-1.2269	uV		14.3155	-0.598281	0.100583	-0.693265	uV
14.3258	0.29529	-0.873316	0.191287	0.293553	0.0765543	-1.02298	uV		14.3258	-0.584303	0.0511332	-0.518917	uV
14.336	0.219059	-0.735233	0.293739	-0.0309667	-0.157537	-0.662736	uV		14.336	-0.477146	-0.162353	-0.220343	uV
14.3462	0.0574562	-0.690308	0.0758097	0.0883374	-0.0746163	-0.788663	uV		14.3462	-0.373882	0.00626385	-0.32812	uV
14.3565	-0.0422093	-0.704494	-0.00448197	0.162459	-0.100015	-0.715192	uV		14.3565	-0.331143	0.0834706	-0.294113	uV
14.3667	-0.14646	-0.55118	0.248004	0.0416908	-0.389712	-0.647945	uV		14.3667	-0.20236	-0.103157	-0.126126	uV
14.377	-0.132894	-0.608639	0.163104	0.0339663	-0.32813	-0.636544	uV		14.377	-0.237873	-0.064569	-0.155031	uV
14.3872	-0.178185	-0.603058	0.064429	0.00919521	-0.155684	-0.619957	uV		14.3872	-0.212437	-0.0276169	-0.286836	uV
14.3974	0.0319821	-0.61183	0.0041461	0.0153959	0.0714966	-0.684279	uV		14.3974	-0.321906	0.00562489	-0.352528	uV
14.4077	0.0117925	-0.670497	-0.359505	0.0513309	0.293599	-0.669387	uV		14.4077	-0.341145	0.205418	-0.464263	uV
14.4179	-0.088641	-0.617905	0.102316	0.118965	-0.203537	-0.71358	uV		14.4179	-0.264632	0.00832453	-0.237957	uV
14.4282	-0.146212	-0.596626	0.134275	0.247864	-0.351542	-0.558195	uV		14.4282	-0.225207	0.0567947	-0.0715026	uV
14.4384	-0.272752	-0.310774	-0.0832856	0.241754	-0.209758	-0.47415	uV		14.4384	-0.0190112	0.16252	-0.147631	uV
14.4486	-0.2698	-0.23345	0.0885403	0.193634	-0.318794	-0.316062	uV		14.4486	0.0181746	0.0525469	0.00813611	uV
14.4589	-0.238968	-0.123111	0.102274	0.261073	-0.416604	-0.413182	uV		14.4589	0.0579284	0.0793992	0.0411964	uV
14.4691	-0.397028	-0.152343	0.0309116	0.37109	-0.481461	-0.658915	uV		14.4691	0.122342	0.170089	-0.0734908	uV
14.4794	-0.479759	-0.289107	-0.0563672	0.286146	-0.453072	-0.560419	uV		14.4794	0.095326	0.171257	-0.0491009	uV
14.4896	-0.519831	-0.273765	-0.14238	0.330995	-0.345561	-0.659201	uV		14.4896	0.123033	0.236688	-0.176339	uV
14.4998	-0.449926	-0.329432	-0.390526	0.328515	-0.0619464	-0.585542	uV		14.4998	0.0602466	0.359521	-0.240466	uV
14.5101	-0.49413	-0.257221	-0.231231	0.16975	-0.279526	-0.328883	uV		14.5101	0.118454	0.200491	-0.0482409	uV
14.5203	-0.465839	-0.158972	0.163876	0.228956	-0.586741	-0.270375	uV		14.5203	0.153434	0.0325403	0.189923	uV
14.5306	-0.484276	-0.0436434	0.258591	0.467308	-0.901237	-0.506799	uV		14.5306	0.220316	0.104358	0.24855	uV
14.5408	-0.747804	-0.0363991	0.140933	0.472908	-0.875157	-0.42051	uV		14.5408	0.355702	0.165987	0.196516	uV
14.551	-0.671137	0.0473407	-0.193881	0.292856	-0.453225	-0.214303	uV		14.551	0.359239	0.243368	0.129476	uV
14.5613	-0.668737	0.0853342	-0.380082	0.38171	-0.314187	-0.282136	uV		14.5613	0.377036	0.380896	0.024493	uV
14.5715	-0.710541	0.0910169	-0.203978	0.323171	-0.509417	-0.0978685	uV		14.5715	0.400779	0.263575	0.192166	uV
14.5818	-0.687494	0.23503	0.0236082	0.388379	-0.672345	-0.0335147	uV		14.5818	0.461262	0.182385	0.321068	uV
14.592	-0.651454	0.343384	-0.132905	0.404351	-0.551093	-0.0179315	uV		14.592	0.497419	0.268628	0.263713	uV
14.6022	-0.679334	0.398141	-0.0407493	0.521479	-0.589439	-0.0355911	uV		14.6022	0.538738	0.281114	0.27125	uV
14.6125	-0.618029	0.472969	-0.110212	0.504166	-0.565638	0.0155996	uV		14.6125	0.545499	0.307189	0.31558	uV
14.6227	-0.726557	0.532027	-0.341857	0.52727	-0.36661	0.0679735	uV		14.6227	0.629292	0.434564	0.194205	uV
14.633	-0.662104	0.582908	-0.603571	0.412503	-0.0577591	0.265293	uV		14.633	0.622506	0.508037	0.187259	uV
14.6432	-0.714076	0.689692	-0.578314	0.397294	-0.174325	0.335532	uV		14.6432	0.701884	0.487804	0.240911	uV
14.6534	-0.724977	0.721535	-0.468451	0.388954	-0.183729	0.43089	uV		14.6534	0.723256	0.428702	0.289577	uV
14.6637	-0.617429	0.830427	-0.629336	0.594824	-0.0281601	0.244504	uV		14.6637	0.723928	0.61208	0.176457	uV
14.6739	-0.738317	0.829639	-0.623571	0.720361	-0.165399	0.186944	uV		14.6739	0.783978	0.671966	0.156871	uV
14.6842	-0.750426	0.916802	-0.599268	0.594327	-0.0312636	0.254857	uV		14.6842	0.833614	0.596797	0.086034	uV
14.6944	-0.517635	0.840194	-0.531689	0.759265	0.0720633	0.123178	uV		14.6944	0.678914	0.645477	0.0328775	uV
14.7046	-0.474272	0.891424	-0.555263	0.821909	0.0479742	0.0615579	uV		14.7046	0.682848	0.688586	0.00536291	uV
14.7149	-0.505626	0.874682	-0.633348	0.819431	0.160825	0.00448796	uV		14.7149	0.690154	0.72639	-0.0799943	uV
14.7251	-0.468681	0.833406	-0.440169	0.803618	-0.0881305	0.109033	uV		14.7251	0.651044	0.621893	0.137531	uV
14.7354	-0.607324	0.903915	-0.441259	0.598523	-0.197605	0.381866	uV		14.7354	0.755619	0.519891	0.269112	uV
14.7456	-0.597377	0.98962	-0.401179	0.584821	-0.130193	0.46379	uV		14.7456	0.793499	0.493	0.287154	uV
14.7558	-0.512663	1.04015	-0.316874	0.525513	-0.220429	0.414311	uV		14.7558	0.776405	0.421193	0.330105	uV
14.7661	-0.562717	0.948478	-0.263469	0.561452	-0.309498	0.352123	uV		14.7661	0.755597	0.41246	0.33627	uV
14.7763	-0.58519	0.906216	-0.252853	0.538394	-0.345669	0.506018	uV		14.7763	0.745703	0.395624	0.420309	uV
14.7866	-0.586385	1.05089	-0.371492	0.770041	-0.180197	0.17722	uV		14.7866	0.818638	0.570766	0.176676	uV
14.7968	-0.549919	0.942773	-0.332864	0.794108	-0.274221	0.0922192	uV		14.7968	0.746346	0.563486	0.218164	uV
14.807	-0.674291	0.889163	-0.40365	0.593113	-0.295571	0.235641	uV		14.807	0.781727	0.498381	0.250794	uV
14.8173	-0.673847	0.827823	-0.495034	0.387715	-0.14139	0.497691	uV		14.8173	0.750835	0.441375	0.316817	uV
14.8275	-0.626413	0.883717	-0.413679	0.213664	-0.221903	0.612767	uV		14.8275	0.755065	0.313672	0.415948	uV
14.8378	-0.639293	0.83001	-0.324124	0.47791	-0.301235	0.200967	uV		14.8378	0.734651	0.401017	0.249558	uV
14.848	-0.616258	0.67321	-0.0802249	0.626656	-0.543903	0.116942	uV		14.848	0.644734	0.35344	0.33425	uV
14.8582	-0.639904	0.751174	-0.134833	0.671222	-0.518577	0.109303	uV		14.8582	0.695539	0.403027	0.331799	uV
14.8685	-0.682089	0.772435	-0.114663	0.714706	-0.611157	-0.0240012	uV		14.8685	0.727262	0.414684	0.290171	uV
14.8787	-0.727302	0.699709	-0.204897	0.657555	-0.442566	-0.0425406	uV		14.8787	0.713505	0.431226	0.161206	uV
14.889	-0.563785	0.606127	-0.292176	0.530127	-0.263407	0.168105	uV		14.889	0.584956	0.411152	0.244654	uV
14.8992	-0.620061	0.706509	-0.22958	0.580882	-0.443914	-0.110009	uV		14.8992	0.663285	0.405231	0.167306	uV
14.9094	-0.670169	0.463288	-0.109273	0.613872	-0.533699	-0.318784	uV		14.9094	0.566729	0.361573	0.100061	uV
14.9197	-0.632391	0.300656	0.012812	0.474143	-0.641378	-0.323727	uV		14.9197	0.466523	0.230666	0.159458	uV
14.9299	-0.628982	0.146594	0.0997785	0.441865	-0.743382	-0.234484	uV		14.9299	0.387788	0.171043	0.274197	uV
14.9402	-0.684016	0.209584	0.100147	0.448235	-0.843874	-0.229849	uV		14.9402	0.4468	0.174044	0.329505	uV
14.9504	-0.791046	0.218744	0.127167	0.350374	-0.927048	-0.166651	uV		14.9504	0.504895	0.111603	0.366275	uV
14.9606	-0.770356	0.181442	0.194091	0.163714	-0.917364	0.000546736	uV		14.9606	0.475899	-0.0151885	0.442195	uV
14.9709	-0.694857	0.168069	0.111147	0.255992	-0.785058	-0.169641	uV		14.9709	0.431463	0.0724225	0.304135	uV
14.9811	-0.662796	0.0804049	0.200703	0.200878	-0.868318	-0.346347	uV		14.9811	0.3716	8.74698e-05	0.26821	uV
14.9914	-0.689208	-0.13876	0.234819	0.0900114	-0.922993	-0.474433	uV		14.9914	0.275224	-0.072404	0.2085	uV
15.0016	-0.650403	-0.392935	0.179727	0.0982067	-0.788871	-0.479828	uV		15.0016	0.128734	-0.04076	0.154633	uV
15.0118	-0.617411	-0.373156	0.253912	0.108764	-0.913046	-0.450097	uV		15.0118	0.122127	-0.0725739	0.246483	uV
15.0221	-0.682382	-0.351014	0.461644	-0.0171223	-1.12655	-0.313483	uV		15.0221	0.165684	-0.239383	0.38931	uV
15.0323	-0.639517	-0.322189	0.382227	-0.0512227	-1.02059	-0.243253	uV		15.0323	0.158664	-0.216725	0.4101	uV
15.0426	-0.674217	-0.303764	0.417173	-0.201417	-1.12692	-0.127723	uV		15.0426	0.185227	-0.309295	0.487998	uV
15.0528	-0.695063	-0.32176	0.498751	-0.175181	-1.13029	-0.18132	uV		15.0528	0.186652	-0.336966	0.461196	uV
15.063	-0.599035	-0.364762	0.477403	-0.0997028	-1.1026	-0.328527	uV		15.063	0.117137	-0.288553	0.401271	uV
15.0733	-0.660456	-0.422413	0.358493	0.0467196	-1.01409	-0.499748	uV		15.0733	0.119022	-0.155887	0.254504	uV
15.0835	-0.645884	-0.459147	0.432104	-0.247944	-1.10663	-0.432593	uV		15.0835	0.0933681	-0.340024	0.349287	uV
15.0938	-0.704015	-0.676869	0.291083	-0.187708	-0.949988	-0.543272	uV		15.0938	0.0135732	-0.239396	0.151034	uV
15.104	-0.552112	-0.735529	0.166069	-0.0334296	-0.604373	-0.695556	uV		15.104	-0.0917087	-0.0997491	-0.0726207	uV
15.1142	-0.38719	-0.726598	0.431319	-0.238008	-0.814908	-0.513929	uV		15.1142	-0.169704	-0.334664	0.163851	uV
15.1245	-0.409521	-0.755555	0.536514	-0.185605	-0.981098	-0.553651	uV		15.1245	-0.173017	-0.361059	0.221371	uV
15.1347	-0.461924	-0.737819	0.439189	-0.138919	-0.870943	-0.63847	uV		15.1347	-0.137948	-0.289054	0.0822424	uV
15.145	-0.363579	-0.780554	0.208958	0.0388527	-0.498357	-0.768963	uV		15.145	-0.208488	-0.0850528	-0.144896	uV
15.1552	-0.272667	-0.728	0.260975	0.220977	-0.562092	-1.04786	uV		15.1552	-0.227667	-0.019999	-0.236833	uV
15.1654	-0.312153	-0.83065	0.187351	-0.0144976	-0.4372	-1.01734	uV		15.1654	-0.259249	-0.100924	-0.339493	uV
15.1757	-0.154371	-1.02896	0.0323367	-0.143987	-0.124732	-0.864692	uV		15.1757	-0.437294	-0.0881617	-0.355938	uV
15.1859	-0.117854	-1.01309	0.259913	-0.202729	-0.44595	-0.946875	uV		15.1859	-0.447619	-0.231321	-0.241993	uV
15.1962	-0.207508	-1.14598	0.363515	-0.17704	-0.511631	-0.857041	uV		15.1962	-0.469237	-0.270278	-0.209237	uV
15.2064	-0.0717032	-1.03873	0.323088	-0.232943	-0.357921	-0.604472	uV		15.2064	-0.483512	-0.278016	-0.122407	uV
15.2166	-0.0410423	-0.834396	0.302008	-0.0722334	-0.324149	-0.817739	uV		15.2166	-0.396677	-0.187121	-0.284027	uV
15.2269	0.0558364	-0.893961	0.567331	0.0747517	-0.380694	-1.04036	uV		15.2269	-0.474899	-0.24629	-0.387836	uV
15.2371	0.299146	-0.963316	0.560628	0.0556111	-0.204173	-0.97062	uV		15.2371	-0.631231	-0.252508	-0.366967	uV
15.2474	0.325288	-0.917262	0.657547	-0.216082	-0.403086	-0.688257	uV		15.2474	-0.621275	-0.436815	-0.137474	uV
15.2576	0.243567	-0.904391	0.747778	-0.270863	-0.420708	-0.807107	uV		15.2576	-0.573979	-0.50932	-0.244681	uV
15.2678	0.429195	-1.0784	0.515508	-0.29455	-0.0245043	-0.775612	uV		15.2678	-0.753797	-0.405029	-0.384793	uV
15.2781	0.511598	-1.07255	0.598086	-0.503414	-0.046775	-0.388462	uV		15.2781	-0.792073	-0.55075	-0.205266	uV
15.2883	0.617262	-0.889825	0.588393	-0.609389	0.0844482	-0.287179	uV		15.2883	-0.753544	-0.598891	-0.179614	uV
15.2986	0.663926	-0.900837	0.657646	-0.675074	-0.0577666	-0.258973	uV		15.2986	-0.782381	-0.66636	-0.0818917	uV
15.3088	0.559075	-0.93055	0.686089	-0.47118	-0.0865967	-0.511575	uV		15.3088	-0.744812	-0.578635	-0.26023	uV
15.319	0.698037	-0.988529	0.657465	-0.588094	0.139987	-0.399497	uV		15.319	-0.843283	-0.622779	-0.295679	uV
15.3293	0.84737	-0.983038	0.586976	-0.752441	0.286632	-0.106122	uV		15.3293	-0.915204	-0.669708	-0.205636	uV
15.3395	0.893436	-0.864985	0.671525	-0.77334	0.232451	-0.143976	uV		15.3395	-0.87921	-0.722432	-0.184232	uV
15.3498	0.896465	-0.912863	0.614356	-0.704142	0.264943	-0.249682	uV		15.3498	-0.904664	-0.659249	-0.254308	uV
15.36	0.872431	-0.959675	0.45461	-0.559866	0.423079	-0.369654	uV		15.36	-0.916053	-0.507238	-0.403384	uV
15.3702	0.893856	-0.925497	0.474242	-0.565542	0.457855	-0.209832	uV		15.3702	-0.909676	-0.519892	-0.362263	uV
15.3805	0.986948	-0.780039	0.516926	-0.738964	0.5052	0.0438068	uV		15.3805	-0.883494	-0.627945	-0.21314	uV
15.3907	0.990421	-0.692302	0.671925	-0.672218	0.238169	-0.134381	uV		15.3907	-0.841362	-0.672072	-0.171718	uV
15.401	0.879064	-0.809576	0.425667	-0.609564	0.504823	-0.2528	uV		15.401	-0.84432	-0.517615	-0.414413	uV
15.4112	1.00415	-0.861036	0.475849	-0.387265	0.572838	-0.46364	uV		15.4112	-0.932593	-0.431557	-0.531812	uV
15.4214	1.07504	-0.852578	0.694057	-0.24925	0.425823	-0.555096	uV		15.4214	-0.963809	-0.471654	-0.507048	uV
15.4317	1.15354	-0.80499	0.44973	-0.306824	0.68957	-0.40825	uV		15.4317	-0.979264	-0.378277	-0.528535	uV
15.4419	1.10039	-0.714542	0.421388	-0.43086	0.660666	-0.342872	uV		15.4419	-0.907467	-0.426124	-0.510596	uV
15.4522	1.09828	-0.776034	0.259543	-0.517141	0.842883	-0.308486	uV		15.4522	-0.937157	-0.388342	-0.557358	uV
15.4624	1.06905	-0.823385	0.371241	-0.444966	0.66029	-0.301876	uV		15.4624	-0.946218	-0.408103	-0.491033	uV
15.4726	1.04894	-0.75095	0.294029	-0.577739	0.80151	-0.110402	uV		15.4726	-0.899947	-0.435884	-0.45216	uV
15.4829	1.09171	-0.684287	0.0375053	-0.412345	0.990245	-0.105059	uV		15.4829	-0.887999	-0.224925	-0.532276	uV
15.4931	0.994641	-0.523002	0.175147	-0.366243	0.844997	-0.321834	uV		15.4931	-0.758822	-0.270695	-0.590217	uV
15.5034	1.03684	-0.682929	0.158725	-0.257647	0.836634	-0.415975	uV		15.5034	-0.859885	-0.208186	-0.602497	uV
15.5136	0.945535	-0.680346	0.242213	-0.0543499	0.671943	-0.548702	uV		15.5136	-0.81294	-0.148282	-0.5875	uV
15.5238	0.871084	-0.597907	0.274293	0.0491878	0.524162	-0.605169	uV		15.5238	-0.734496	-0.112552	-0.556053	uV
15.5341	0.779833	-0.563198	0.186233	0.00973195	0.660831	-0.368154	uV		15.5341	-0.671516	-0.0882506	-0.544067	uV
15.5443	0.908303	-0.352958	0.0335646	0.1556	0.839127	-0.520771	uV		15.5443	-0.630631	0.0610179	-0.632847	uV
15.5546	0.777394	-0.372439	0.188429	0.229872	0.527294	-0.605748	uV		15.5546	-0.574917	0.0207217	-0.579311	uV
15.5648	0.74429	-0.369877	0.211985	0.115911	0.596987	-0.411232	uV		15.5648	-0.557083	-0.0480372	-0.51363	uV
15.575	0.825333	-0.303294	0.282615	0.0147286	0.483786	-0.450884	uV		15.575	-0.564313	-0.133943	-0.423318	uV
15.5853	0.683004	-0.428708	0.230104	0.212267	0.388218	-0.667412	uV		15.5853	-0.555856	-0.00891834	-0.516985	uV
15.5955	0.592028	-0.464521	0.0549495	0.24988	0.493274	-0.748418	uV		15.5955	-0.528274	0.0974652	-0.571755	uV
15.6058	0.457161	-0.489121	0.277363	0.351403	0.0496793	-0.798353	uV		15.6058	-0.473141	0.0370198	-0.391676	uV
15.616	0.255325	-0.458684	0.317032	0.581203	-0.040458	-1.01262	uV		15.616	-0.357005	0.132085	-0.514187	uV
15.6262	0.341464	-0.419454	0.275431	0.506893	0.0914734	-0.991809	uV		15.6262	-0.380459	0.115731	-0.530649	uV
15.6365	0.336099	-0.499273	0.207445	0.424161	0.099557	-0.78151	uV		15.6365	-0.417686	0.108358	-0.439456	uV
15.6467	0.314451	-0.343117	0.0212613	0.572751	0.295227	-0.84321	uV		15.6467	-0.328784	0.275745	-0.557996	uV
15.657	0.285469	-0.286911	-0.0840589	0.626797	0.325614	-0.804664	uV		15.657	-0.28619	0.355428	-0.547947	uV
15.6672	0.215994	-0.162301	0.130462	0.599953	0.0507103	-0.814209	uV		15.6672	-0.189147	0.234745	-0.407426	uV
15.6774	0.123545	-0.231466	0.0263581	0.375462	0.0280192	-0.583942	uV		15.6774	-0.177506	0.174552	-0.284331	uV
15.6877	0.0178742	-0.193216	0.0352979	0.45251	-0.0141126	-0.675542	uV		15.6877	-0.105545	0.208606	-0.349736	uV
15.6979	0.0543439	-0.238551	-0.00391722	0.45959	0.0863369	-0.604404	uV		15.6979	-0.146448	0.231754	-0.331505	uV
15.7082	0.0585201	-0.132755	-0.0383478	0.232908	0.0140556	-0.459169	uV		15.7082	-0.0956377	0.135628	-0.202535	uV
15.7184	-0.0938773	-0.238032	0.0927508	0.166492	-0.200884	-0.272709	uV		15.7184	-0.0720774	0.0368708	-0.0462112	uV
15.7286	-0.0877976	-0.0985593	0.112924	0.323723	-0.208885	-0.301764	uV		15.7286	-0.00538081	0.105399	-0.0172795	uV
15.7389	-0.152256	0.0144199	-0.0965908	0.491314	-0.13117	-0.39434	uV		15.7389	0.0833377	0.293952	-0.116402	uV
15.7491	-0.261954	0.0996086	-0.209416	0.532352	-0.0300659	-0.575993	uV		15.7491	0.180781	0.370884	-0.292	uV
15.7594	-0.195728	-0.0455931	-0.0134435	0.595784	-0.178463	-0.59147	uV		15.7594	0.0750676	0.304614	-0.179946	uV
15.7696	-0.252028	0.00230581	-0.128666	0.622553	-0.211605	-0.529396	uV		15.7696	0.127167	0.375609	-0.12791	uV
15.7798	-0.393484	0.0951123	-0.236997	0.786828	-0.186845	-0.700342	uV		15.7798	0.244298	0.511912	-0.248358	uV
15.7901	-0.451131	0.0816765	-0.41864	0.71438	-0.0542128	-0.499234	uV		15.7901	0.266404	0.56651	-0.215867	uV
15.8003	-0.475014	0.219293	-0.606979	0.773912	0.134607	-0.647916	uV		15.8003	0.347153	0.690446	-0.394188	uV
15.8106	-0.47932	0.119847	-0.638589	0.681629	0.155866	-0.578776	uV		15.8106	0.299583	0.660109	-0.36419	uV
15.8208	-0.475461	0.107884	-0.512503	0.572748	0.0406314	-0.428532	uV		15.8208	0.291672	0.542626	-0.23572	uV
15.831	-0.484317	0.13913	-0.592402	0.86964	0.0723566	-0.825505	uV		15.831	0.311724	0.731021	-0.409694	uV
15.8413	-0.583669	0.0482994	-0.503986	0.797971	-0.15596	-0.788469	uV		15.8413	0.315984	0.650979	-0.315084	uV
15.8515	-0.678509	0.00584841	-0.618133	0.747438	-0.0101843	-0.42958	uV		15.8515	0.342179	0.682786	-0.215995	uV
15.8618	-0.59989	0.319931	-0.659821	0.861461	0.00677927	-0.53578	uV		15.8618	0.45991	0.760641	-0.244085	uV
15.872	-0.723489	0.324062	-0.672612	0.695986	-0.0781947	-0.517396	uV		15.872	0.523775	0.684299	-0.200167	uV
15.8822	-0.77424	0.177974	-0.630505	0.678158	-0.227504	-0.374931	uV		15.8822	0.476107	0.654331	-0.0426741	uV
15.8925	-0.935851	0.304371	-0.443568	0.850064	-0.491435	-0.509974	uV		15.8925	0.620111	0.646816	-0.0227793	uV
15.9027	-0.893791	0.337023	-0.404517	0.817997	-0.477587	-0.542226	uV		15.9027	0.615407	0.611257	-0.0445411	uV
15.913	-0.871612	0.279488	-0.530713	0.552337	-0.258459	-0.151549	uV		15.913	0.57555	0.541525	0.0121574	uV
15.9232	-0.693915	0.395422	-0.551149	0.467252	-0.131188	0.150763	uV		15.9232	0.544668	0.509201	0.170932	uV
15.9334	-0.753531	0.623651	-0.590231	0.567917	-0.223534	0.0669344	uV		15.9334	0.688591	0.579074	0.150014	uV
15.9437	-0.813743	0.627524	-0.401338	0.589094	-0.402241	0.0292996	uV		15.9437	0.720634	0.495216	0.215379	uV
15.9539	-0.81043	0.625502	-0.389512	0.616347	-0.407265	0.0407836	uV		15.9539	0.717966	0.502929	0.19992	uV
15.9642	-0.743191	0.648345	-0.606813	0.662011	-0.0737906	0.0369553	uV		15.9642	0.695768	0.634412	0.0459821	uV
15.9744	-0.665632	0.707536	-0.636868	0.807405	-0.0572816	-0.149306	uV		15.9744	0.686584	0.722136	-0.0272079	uV
15.9846	-0.730402	0.648537	-0.41979	0.646261	-0.338543	0.0268654	uV		15.9846	0.68947	0.533026	0.191281	uV
15.9949	-0.775341	0.681334	-0.289432	0.61462	-0.492864	0.184911	uV		15.9949	0.728337	0.452026	0.334308	uV
16.0051	-0.77585	0.790772	-0.296583	0.602292	-0.470405	0.162334	uV		16.0051	0.783311	0.449438	0.323654	uV
16.0154	-0.778218	0.771653	-0.585834	0.445614	-0.211468	0.162104	uV		16.0154	0.774936	0.515724	0.178306	uV
16.0256	-0.786304	0.600855	-0.576708	0.647882	-0.1532	0.032825	uV		16.0256	0.69358	0.612295	0.0684079	uV
16.0358	-0.673997	0.686274	-0.473982	0.854805	-0.161953	-0.115286	uV		16.0358	0.680135	0.664394	-0.00268424	uV
16.0461	-0.592324	0.734963	-0.631711	0.677182	0.129866	0.0683495	uV		16.0461	0.663643	0.654446	-0.0623743	uV
16.0563	-0.430345	0.748754	-0.374383	0.729681	-0.0791271	-0.00379643	uV		16.0563	0.58955	0.552032	0.0834159	uV
16.0666	-0.554412	0.723666	-0.238674	0.79836	-0.382485	-0.0732481	uV		16.0666	0.639039	0.518517	0.136139	uV
16.0768	-0.575779	0.726022	-0.155923	0.722498	-0.315818	-0.131932	uV		16.0768	0.6509	0.439211	0.0571971	uV
16.087	-0.410935	0.59047	-0.19591	0.884782	-0.194129	-0.410458	uV		16.087	0.500703	0.540346	-0.106373	uV
16.0973	-0.386183	0.473284	-0.320609	0.77694	-0.0997439	-0.343392	uV		16.0973	0.429734	0.548774	-0.0762568	uV
16.1075	-0.518446	0.435199	-0.34715	0.634032	-0.301305	-0.216065	uV		16.1075	0.476823	0.490591	0.07734	uV
16.1178	-0.713153	0.415627	-0.259542	0.476235	-0.443704	-0.0609663	uV		16.1178	0.56439	0.367888	0.173775	uV
16.128	-0.671898	0.418063	-0.424784	0.56566	-0.226242	-0.0786885	uV		16.128	0.54498	0.495222	0.0635896	uV
16.1382	-0.629213	0.483368	-0.14519	0.669559	-0.432155	-0.285903	uV		16.1382	0.55629	0.407375	0.0397685	uV
16.1485	-0.510624	0.387213	-0.0386822	0.616175	-0.398793	-0.178384	uV		16.1485	0.448919	0.327429	0.0794503	uV
16.1587	-0.37825	0.433502	-0.129413	0.603634	-0.202012	-0.109288	uV		16.1587	0.405876	0.366523	0.0493518	uV
16.169	-0.334121	0.498265	-0.139662	0.645019	-0.276528	-0.221884	uV		16.169	0.416193	0.39234	0.0896558	uV
16.1792	-0.546768	0.418585	-0.265839	0.454871	-0.397866	-0.12178	uV		16.1792	0.482677	0.360355	0.154465	uV
16.1894	-0.69091	0.337253	-0.316806	0.256584	-0.314819	-0.0730232	uV		16.1894	0.514082	0.286695	0.0708894	uV
16.1997	-0.53957	0.179067	-0.369435	0.179472	-0.0687326	-0.159862	uV		16.1997	0.359318	0.274453	-0.073882	uV
16.2099	-0.374247	0.0230289	-0.216219	0.234047	-0.140043	-0.253782	uV		16.2099	0.198638	0.225133	-0.0532216	uV
16.2202	-0.372583	-0.0236246	-0.230151	0.220779	-0.142695	-0.246454	uV		16.2202	0.174479	0.225465	-0.0608378	uV
16.2304	-0.347358	-0.0230822	-0.0979635	0.264114	-0.235612	-0.388005	uV		16.2304	0.162138	0.181039	-0.0617402	uV
16.2406	-0.371263	-0.126118	-0.265158	0.251103	-0.180886	-0.329435	uV		16.2406	0.122572	0.258131	-0.039929	uV
16.2509	-0.508207	-0.0775209	-0.21717	0.129201	-0.317396	-0.246239	uV		16.2509	0.215343	0.173185	0.0283708	uV
16.2611	-0.527184	-0.117437	0.0820312	0.157637	-0.605	-0.455598	uV		16.2611	0.204874	0.0378029	0.100085	uV
16.2714	-0.569639	-0.299442	0.032427	-0.0488341	-0.691522	-0.420774	uV		16.2714	0.135099	-0.0406305	0.159022	uV
16.2816	-0.71027	-0.467067	0.0742048	-0.22236	-0.757229	-0.120849	uV		16.2816	0.121601	-0.148282	0.289236	uV
16.2918	-0.625012	-0.347175	0.257149	-0.218342	-0.841809	-0.146446	uV		16.2918	0.138919	-0.237746	0.34184	uV
16.3021	-0.572975	-0.360005	0.23881	-0.187625	-0.79594	-0.266828	uV		16.3021	0.106485	-0.213217	0.259946	uV
16.3123	-0.551366	-0.460486	0.167442	-0.201645	-0.747233	-0.2825	uV		16.3123	0.0454397	-0.184543	0.255157	uV
16.3226	-0.621054	-0.478024	0.180607	-0.205248	-0.794963	-0.386891	uV		16.3226	0.0715145	-0.192928	0.168633	uV
16.3328	-0.550948	-0.599149	0.164713	-0.448166	-0.674639	-0.20982	uV		16.3328	-0.0241004	-0.306439	0.273892	uV
16.343	-0.584935	-0.651515	0.159263	-0.496723	-0.890895	-0.221003	uV		16.343	-0.0332899	-0.327993	0.358131	uV
16.3533	-0.788508	-0.724672	0.125062	-0.507752	-0.848492	-0.281494	uV		16.3533	0.0319181	-0.316407	0.258883	uV
16.3635	-0.663441	-0.783922	0.161499	-0.431259	-0.836495	-0.262587	uV		16.3635	-0.0602403	-0.296379	0.280117	uV
16.3738	-0.673756	-0.699387	0.319115	-0.641584	-0.900025	-0.0224799	uV		16.3738	-0.0128157	-0.48035	0.406864	uV
16.384	-0.505463	-0.66046	0.436245	-0.850193	-0.98261	0.0730454	uV		16.384	-0.0774981	-0.643219	0.564046	uV
16.3942	-0.631802	-0.780731	0.422186	-0.775715	-1.04702	-0.10963	uV		16.3942	-0.0744644	-0.598951	0.42814	uV
16.4045	-0.532469	-0.883204	0.447824	-0.640065	-0.897917	-0.218096	uV		16.4045	-0.175367	-0.543944	0.31965	uV
16.4147	-0.420948	-0.859536	0.462053	-0.624444	-0.844842	-0.212326	uV		16.4147	-0.219294	-0.543249	0.297058	uV
16.425	-0.335059	-0.836734	0.443605	-0.590033	-0.753655	-0.146861	uV		16.425	-0.250838	-0.516819	0.294257	uV
16.4352	-0.300324	-0.736595	0.505798	-0.558902	-0.745167	-0.138359	uV		16.4352	-0.218135	-0.53235	0.25658	uV
16.4454	-0.139781	-0.699374	0.490708	-0.723238	-0.554643	-0.231358	uV		16.4454	-0.279796	-0.606973	0.159365	uV
16.4557	-0.0642943	-0.952489	0.287598	-0.510963	-0.371256	-0.476828	uV		16.4557	-0.444097	-0.399281	-0.0659154	uV
16.4659	-0.0548795	-0.991125	0.360692	-0.455498	-0.339284	-0.467467	uV		16.4659	-0.468123	-0.408095	-0.0950664	uV
16.4762	0.0818694	-0.919705	0.41554	-0.557427	-0.288532	-0.281378	uV		16.4762	-0.500787	-0.486483	-0.0254843	uV
16.4864	0.184979	-0.843072	0.578114	-0.485982	-0.306144	-0.319727	uV		16.4864	-0.514025	-0.532048	-0.032388	uV
16.4966	0.32342	-0.801359	0.563339	-0.490469	-0.238452	-0.185539	uV		16.4966	-0.562389	-0.526904	0.0223258	uV
16.5069	0.33112	-0.681045	0.40569	-0.794252	0.0132203	0.0225454	uV		16.5069	-0.506082	-0.599971	-0.0598782	uV
16.5171	0.549206	-0.766782	0.416248	-0.772527	0.228983	-0.0226934	uV		16.5171	-0.657994	-0.594387	-0.127573	uV
16.5274	0.646339	-0.80062	0.414587	-0.626403	0.194071	-0.135906	uV		16.5274	-0.72348	-0.520495	-0.158326	uV
16.5376	0.596353	-0.756961	0.527249	-0.459129	0.0800978	-0.424695	uV		16.5376	-0.676657	-0.493189	-0.25354	uV
16.5478	0.607461	-0.889916	0.434504	-0.484085	0.18435	-0.317975	uV		16.5478	-0.748689	-0.459294	-0.281308	uV
16.5581	0.679921	-0.796166	0.389823	-0.571854	0.394317	-0.173659	uV		16.5581	-0.738044	-0.480839	-0.313452	uV
16.5683	0.841818	-0.752115	0.367972	-0.505392	0.465745	-0.201679	uV		16.5683	-0.796967	-0.436682	-0.326808	uV
16.5786	0.820606	-0.700767	0.441941	-0.501295	0.426085	-0.157296	uV		16.5786	-0.760687	-0.471618	-0.33137	uV
16.5888	0.946792	-0.665658	0.750153	-0.287296	0.248735	-0.26207	uV		16.5888	-0.806225	-0.518724	-0.254788	uV
16.599	0.998122	-0.54224	0.856685	-0.278765	0.127678	-0.298698	uV		16.599	-0.770181	-0.567725	-0.214119	uV
16.6093	0.986049	-0.585491	0.800714	-0.347767	0.180724	-0.12635	uV		16.6093	-0.78577	-0.574241	-0.132167	uV
16.6195	0.938487	-0.466053	0.800144	-0.436389	0.0552722	0.0662049	uV		16.6195	-0.70227	-0.618266	0.0392252	uV
16.6298	0.78852	-0.378253	0.919118	-0.301001	-0.153665	0.000612475	uV		16.6298	-0.583387	-0.61006	0.068991	uV
16.64	0.780821	-0.291921	1.12646	-0.211367	-0.327013	-0.302833	uV		16.64	-0.536371	-0.668916	0.00892305	uV
16.6502	0.80707	-0.523047	1.04347	-0.411412	-0.21653	-0.13229	uV		16.6502	-0.665059	-0.727443	0.0227295	uV
16.6605	0.863831	-0.535282	0.887777	-0.432263	0.00520454	-0.0292111	uV		16.6605	-0.699556	-0.66002	-0.0136613	uV
16.6707	0.888356	-0.469983	0.813206	-0.393837	0.0702559	0.0545732	uV		16.6707	-0.679169	-0.603521	-0.0315286	uV
16.681	0.928324	-0.330937	0.8276	-0.373343	0.184322	0.128935	uV		16.681	-0.62963	-0.600472	-0.0427134	uV
16.6912	1.04474	-0.251715	0.661633	-0.333343	0.33378	0.0443697	uV		16.6912	-0.648229	-0.497488	-0.112563	uV
16.7014	0.928058	-0.282088	0.567011	-0.214646	0.333909	-0.139113	uV		16.7014	-0.605073	-0.390829	-0.233488	uV
16.7117	0.896932	-0.359819	0.800348	-0.424951	0.0555878	-0.0417475	uV		16.7117	-0.628375	-0.612649	-0.0129266	uV
16.7219	0.782458	-0.462188	0.765482	-0.467472	-0.0527865	0.216947	uV		16.7219	-0.622323	-0.616477	0.155349	uV
16.7322	0.671534	-0.253622	0.805445	-0.398696	-0.169449	0.163753	uV		16.7322	-0.462578	-0.602071	0.183729	uV
16.7424	0.602262	-0.23292	0.792629	-0.379314	-0.217625	-0.0121692	uV		16.7424	-0.417591	-0.585972	0.11198	uV
16.7526	0.553099	-0.391876	0.655573	-0.427759	-0.132493	0.0979924	uV		16.7526	-0.472488	-0.541666	0.136307	uV
16.7629	0.485102	-0.331298	0.642322	-0.429992	-0.199984	0.158673	uV		16.7629	-0.4082	-0.536157	0.193105	uV
16.7731	0.408093	-0.267965	0.548787	-0.54	-0.169829	0.320109	uV		16.7731	-0.338029	-0.544394	0.266218	uV
16.7834	0.343592	-0.225033	0.731544	-0.710846	-0.447592	0.551755	uV		16.7834	-0.284312	-0.721195	0.524772	uV
16.7936	0.225571	-0.152103	0.867329	-0.618275	-0.678442	0.420066	uV		16.7936	-0.188837	-0.742802	0.562929	uV
16.8038	0.169143	-0.207342	0.841205	-0.321279	-0.707395	0.0926339	uV		16.8038	-0.188243	-0.581242	0.413956	uV
16.8141	0.0987831	-0.217803	0.672233	-0.234983	-0.58715	-0.0305262	uV		16.8141	-0.158293	-0.453608	0.292364	uV
16.8243	0.0626844	-0.278644	0.74508	-0.359471	-0.780636	0.203033	uV		16.8243	-0.170664	-0.552275	0.557562	uV
16.8346	-0.171608	-0.142191	0.636235	-0.394263	-0.88244	0.200808	uV		16.8346	0.0147085	-0.515249	0.515929	uV
16.8448	-0.193219	-0.209079	0.580444	-0.36532	-0.663834	0.103399	uV		16.8448	-0.00792995	-0.472882	0.359933	uV
16.855	-0.0363013	-0.246232	0.432646	-0.318879	-0.474233	0.0620748	uV		16.855	-0.104966	-0.375763	0.263043	uV
16.8653	-0.0341359	-0.273215	0.455446	-0.429707	-0.468529	0.206559	uV		16.8653	-0.119539	-0.442577	0.3612	uV
16.8755	-0.0568682	-0.207631	0.434658	-0.175667	-0.60709	-0.0165386	uV		16.8755	-0.0753815	-0.305163	0.32202	uV
16.8858	-0.23141	-0.20693	0.29621	-0.0962797	-0.465043	-0.135527	uV		16.8858	0.0122398	-0.196245	0.125651	uV
16.896	-0.0853971	-0.21899	0.472324	-0.00898153	-0.569852	-0.283337	uV		16.896	-0.0667964	-0.240653	0.19018	uV
16.9062	-0.197867	-0.303164	0.0923967	-0.0897792	-0.39424	-0.156444	uV		16.9062	-0.0526485	-0.091088	0.146695	uV
16.9165	-0.353347	-0.237718	-0.0146607	-0.0440201	-0.345576	-0.25982	uV		16.9165	0.0578144	-0.0146797	0.0259807	uV
16.9267	-0.331093	-0.31061	0.191553	-0.0182772	-0.494135	-0.33493	uV		16.9267	0.0102414	-0.104915	0.10369	uV
16.937	-0.349408	-0.349702	-0.0214508	0.10043	-0.442121	-0.393449	uV		16.937	-0.000146925	0.0609402	0.0548207	uV
16.9472	-0.525681	-0.294591	0.0389826	0.335854	-0.524185	-0.619131	uV		16.9472	0.115545	0.148436	-0.0779293	uV
16.9574	-0.426534	-0.283744	0.0149029	0.138386	-0.443434	-0.430134	uV		16.9574	0.0713947	0.0617415	0.0299676	uV
16.9677	-0.472845	-0.289962	0.102574	0.156116	-0.584076	-0.386139	uV		16.9677	0.0914413	0.0267713	0.0690625	uV
16.9779	-0.42669	-0.233218	0.0464404	0.311438	-0.380003	-0.437298	uV		16.9779	0.096736	0.132499	-0.0559259	uV
16.9882	-0.274288	-0.121882	0.0255579	0.487588	-0.302333	-0.602891	uV		16.9882	0.076203	0.231015	-0.122819	uV
16.9984	-0.338084	-0.119914	-0.0502405	0.448793	-0.383946	-0.552212	uV		16.9984	0.109085	0.249517	-0.0335356	uV
17.0086	-0.53013	-0.0993571	-0.054509	0.396302	-0.558832	-0.408927	uV		17.0086	0.215387	0.225406	0.0830662	uV
17.0189	-0.635572	-0.0164232	0.0535563	0.535019	-0.640977	-0.568539	uV		17.0189	0.309574	0.240731	0.00745047	uV
17.0291	-0.525534	-0.0308609	0.0848681	0.531228	-0.578222	-0.653132	uV		17.0291	0.247337	0.22318	-0.0399348	uV
17.0394	-0.492285	-0.12322	-0.222079	0.419644	-0.273322	-0.3857	uV		17.0394	0.184532	0.320862	-0.0493519	uV
17.0496	-0.507386	0.033654	-0.217831	0.328206	-0.310073	-0.22865	uV		17.0496	0.27052	0.273018	0.0464477	uV
17.0598	-0.540921	0.100756	0.0216553	0.383065	-0.588178	-0.293034	uV		17.0598	0.320839	0.180705	0.182975	uV
17.0701	-0.637791	0.0869319	-0.216445	0.392801	-0.506512	-0.253591	uV		17.0701	0.362362	0.304623	0.122094	uV
17.0803	-0.71387	0.14321	-0.15965	0.477769	-0.426765	-0.116551	uV		17.0803	0.42854	0.31871	0.0941163	uV
17.0906	-0.466402	0.355994	-0.192764	0.511623	-0.248651	-0.215378	uV		17.0906	0.411198	0.352193	0.0493315	uV
17.1008	-0.50523	0.302119	-0.27569	0.494322	-0.310575	-0.124285	uV		17.1008	0.403675	0.385006	0.113462	uV
17.111	-0.629421	0.36243	-0.325305	0.286923	-0.312989	0.100513	uV		17.111	0.495925	0.306114	0.201641	uV
17.1213	-0.626556	0.395111	-0.45302	0.327314	-0.155042	0.0242221	uV		17.1213	0.510834	0.390167	0.0824956	uV
17.1315	-0.596402	0.342782	-0.466464	0.0976843	-0.112186	0.380469	uV		17.1315	0.469592	0.282074	0.236303	uV
17.1418	-0.557163	0.486483	-0.284906	0.26821	-0.262554	0.200463	uV		17.1418	0.521823	0.276558	0.238684	uV
17.152	-0.564329	0.45992	-0.328911	0.518847	-0.24955	-0.0121803	uV		17.152	0.512124	0.423879	0.108659	uV
17.1622	-0.556524	0.514388	-0.258323	0.263188	-0.251722	0.247781	uV		17.1622	0.535456	0.260756	0.23901	uV
17.1725	-0.491137	0.503949	-0.257777	0.313728	-0.249659	0.183016	uV		17.1725	0.497543	0.285753	0.227475	uV
17.1827	-0.528323	0.502372	-0.339787	0.414656	-0.18668	0.26906	uV		17.1827	0.515348	0.377222	0.221401	uV
17.193	-0.516182	0.67949	-0.241106	0.381482	-0.279824	0.251533	uV		17.193	0.597836	0.311294	0.27439	uV
17.2032	-0.535886	0.635904	-0.317029	0.68265	-0.214308	-0.137833	uV		17.2032	0.585895	0.499839	0.025119	uV
17.2134	-0.50861	0.543811	-0.355447	0.515481	-0.158249	0.0957019	uV		17.2134	0.526211	0.435464	0.161154	uV
17.2237	-0.579001	0.610343	-0.310513	0.594133	-0.347806	0.0251226	uV		17.2237	0.594672	0.452323	0.181382	uV
17.2339	-0.651857	0.621752	-0.31706	0.515908	-0.235933	0.0620112	uV		17.2339	0.636804	0.416484	0.113305	uV
17.2442	-0.478125	0.574091	-0.193066	0.338304	-0.303537	0.273044	uV		17.2442	0.526108	0.265685	0.315733	uV
17.2544	-0.555243	0.617262	-0.353435	0.83636	-0.203562	-0.100109	uV		17.2544	0.586253	0.594897	0.0236159	uV
17.2646	-0.497493	0.73	-0.387754	0.671934	-0.0647551	0.120923	uV		17.2646	0.613747	0.529844	0.0987436	uV
17.2749	-0.46784	0.800333	-0.0577897	0.576083	-0.431882	0.177592	uV		17.2749	0.634086	0.316936	0.291888	uV
17.2851	-0.461493	0.746416	-0.107207	0.6194	-0.287433	0.186842	uV		17.2851	0.603954	0.363304	0.215252	uV
17.2954	-0.353384	0.814361	-0.309937	0.523512	-0.042764	0.389488	uV		17.2954	0.583872	0.416724	0.228275	uV
17.3056	-0.375706	0.905201	-0.222385	0.62541	-0.184266	0.25473	uV		17.3056	0.640454	0.423898	0.235695	uV
17.3158	-0.440279	0.887646	-0.254206	0.835031	-0.214547	-0.0142631	uV		17.3158	0.663963	0.544618	0.0980851	uV
17.3261	-0.464735	0.813945	-0.348591	0.756048	-0.0727598	-0.109575	uV		17.3261	0.63934	0.552319	-0.0390675	uV
17.3363	-0.380082	0.652147	-0.331775	0.712574	-0.0390685	0.0505066	uV		17.3363	0.516114	0.522175	0.0520978	uV
17.3466	-0.386673	0.758862	-0.275016	0.428668	-0.108302	0.325475	uV		17.3466	0.572767	0.351842	0.199929	uV
17.3568	-0.348352	0.756901	-0.346138	0.330123	0.0350391	0.313119	uV		17.3568	0.552626	0.338131	0.140051	uV
17.367	-0.315417	0.642778	-0.241718	0.316026	-0.113618	0.33204	uV		17.367	0.479097	0.278872	0.242988	uV
17.3773	-0.394004	0.646773	-0.149745	0.317983	-0.265621	0.2993	uV		17.3773	0.520388	0.233864	0.286622	uV
17.3875	-0.426125	0.620685	-0.316203	0.420208	-0.125299	0.193246	uV		17.3875	0.523405	0.368205	0.167706	uV
17.3978	-0.457239	0.608685	-0.180552	0.547647	-0.270705	-0.0779988	uV		17.3978	0.532962	0.3641	0.079993	uV
17.408	-0.420782	0.476152	-0.154389	0.579946	-0.230387	-0.135103	uV		17.408	0.448467	0.367167	0.0432967	uV
17.4182	-0.375135	0.437416	-0.105436	0.287488	-0.270814	0.0701314	uV		17.4182	0.406275	0.196462	0.162775	uV
17.4285	-0.362227	0.36665	0.0163674	0.378681	-0.353737	-0.0994831	uV		17.4285	0.364439	0.181157	0.128439	uV
17.4387	-0.339847	0.269306	-0.133538	0.331738	-0.228969	-0.0173056	uV		17.4387	0.304577	0.232638	0.10071	uV
17.449	-0.352112	0.324347	-0.0351539	0.329122	-0.254724	0.0606332	uV		17.449	0.338229	0.182138	0.136249	uV
17.4592	-0.248809	0.379592	0.0849235	0.194943	-0.370936	0.198583	uV		17.4592	0.314201	0.0550097	0.32696	uV
17.4694	-0.368871	0.403711	0.0781456	0.168484	-0.491251	0.0858265	uV		17.4694	0.386291	0.045169	0.267673	uV
17.4797	-0.373941	0.244907	0.112391	0.071528	-0.417701	0.102163	uV		17.4797	0.309424	-0.0204314	0.258355	uV
17.4899	-0.300318	0.182857	0.179055	0.0245988	-0.545384	0.0685004	uV		17.4899	0.241587	-0.077228	0.339785	uV
17.5002	-0.43451	0.08486	0.203519	0.113466	-0.674122	-0.154701	uV		17.5002	0.259685	-0.0450267	0.271878	uV
17.5104	-0.494052	-0.0335526	0.125794	-0.0443327	-0.655853	0.0258011	uV		17.5104	0.23025	-0.0850633	0.346355	uV
17.5206	-0.541705	-0.026589	-0.0605005	-0.240186	-0.433636	0.139991	uV		17.5206	0.257558	-0.0898428	0.255764	uV
17.5309	-0.433938	-0.0923634	-0.191574	-0.229267	-0.226543	-0.0371729	uV		17.5309	0.170787	-0.0188464	0.111296	uV
17.5411	-0.448391	-0.275189	-0.130666	-0.310496	-0.332297	-0.233913	uV		17.5411	0.0866011	-0.0899151	0.035504	uV
17.5514	-0.441561	-0.535309	0.137138	-0.349504	-0.576339	-0.246238	uV		17.5514	-0.0468741	-0.243321	0.199831	uV
17.5616	-0.501116	-0.606696	0.0757229	-0.401731	-0.654507	-0.0990546	uV		17.5616	-0.0527903	-0.238727	0.26763	uV
17.5718	-0.569552	-0.48881	-0.0799841	-0.349942	-0.392405	-0.0996232	uV		17.5718	0.040371	-0.134979	0.123001	uV
17.5821	-0.413483	-0.463645	0.0591892	-0.443839	-0.504171	-0.0423845	uV		17.5821	-0.0250809	-0.251514	0.240293	uV
17.5923	-0.479064	-0.471522	0.0554028	-0.397903	-0.471111	-0.0539315	uV		17.5923	0.00377104	-0.226653	0.169054	uV
17.6026	-0.320557	-0.468071	0.168752	-0.402395	-0.471849	-0.230994	uV		17.6026	-0.0737569	-0.285573	0.136091	uV
17.6128	-0.353142	-0.616581	0.162728	-0.299657	-0.50814	-0.361838	uV		17.6128	-0.131719	-0.231193	0.0403933	uV
17.623	-0.261236	-0.679334	0.19406	-0.621109	-0.393472	-0.138702	uV		17.623	-0.209049	-0.407584	0.126206	uV
17.6333	-0.217256	-0.742462	0.215613	-0.42013	-0.438802	-0.345623	uV		17.6333	-0.262603	-0.317871	0.0246281	uV
17.6435	-0.159429	-0.783623	0.221617	-0.406428	-0.308734	-0.37202	uV		17.6435	-0.312097	-0.314022	-0.0451214	uV
17.6538	-0.0798297	-0.761915	0.169767	-0.348925	-0.256484	-0.434611	uV		17.6538	-0.341043	-0.259346	-0.0918604	uV
17.664	-0.0626087	-0.800149	0.387394	-0.29238	-0.448442	-0.435679	uV		17.664	-0.36877	-0.339887	0.0312094	uV
17.6742	-0.12848	-0.713491	0.185595	-0.170304	-0.377595	-0.637168	uV		17.6742	-0.292506	-0.17795	-0.143255	uV
17.6845	-0.149709	-0.822107	0.378736	-0.143042	-0.407389	-0.676895	uV		17.6845	-0.336199	-0.260889	-0.179999	uV
17.6947	0.0480196	-0.806829	0.329925	-0.402287	-0.270989	-0.290482	uV		17.6947	-0.427424	-0.366106	0.00136333	uV
17.705	0.0477636	-0.705356	0.342897	-0.521943	-0.289729	-0.215428	uV		17.705	-0.37656	-0.43242	0.0200009	uV
17.7152	0.0784257	-0.72617	0.277995	-0.505989	-0.141172	-0.339002	uV		17.7152	-0.402298	-0.391992	-0.137839	uV
17.7254	0.221478	-0.856064	0.465658	-0.472334	-0.151753	-0.480618	uV		17.7254	-0.538771	-0.468996	-0.191994	uV
17.7357	0.364526	-0.94267	0.379531	-0.180994	4.57222e-05	-0.727757	uV		17.7357	-0.653598	-0.280263	-0.365405	uV
17.7459	0.384711	-0.918633	0.329492	-0.333359	0.087418	-0.483868	uV		17.7459	-0.651672	-0.331426	-0.317299	uV
17.7562	0.479806	-0.80837	0.490008	-0.321665	0.068239	-0.374277	uV		17.7562	-0.644088	-0.405836	-0.247009	uV
17.7664	0.60824	-0.704822	0.386358	-0.145035	0.247362	-0.641648	uV		17.7664	-0.656531	-0.265697	-0.448688	uV
17.7766	0.644583	-0.779194	0.606373	-0.120516	0.0377516	-0.675558	uV		17.7766	-0.711889	-0.363444	-0.348152	uV
17.7869	0.622765	-0.803437	0.563886	-0.409792	0.0311258	-0.273939	uV		17.7869	-0.713101	-0.486839	-0.147392	uV
17.7971	0.589492	-0.678304	0.527261	-0.426822	0.0757248	-0.22175	uV		17.7971	-0.633898	-0.477042	-0.157657	uV
17.8074	0.615566	-0.653861	0.420261	-0.287511	0.212651	-0.344607	uV		17.8074	-0.634713	-0.353886	-0.293248	uV
17.8176	0.667421	-0.628582	0.174851	-0.335147	0.544661	-0.126603	uV		17.8176	-0.648002	-0.254999	-0.356402	uV
17.8278	0.756101	-0.465336	0.2928	-0.600342	0.467695	0.225785	uV		17.8278	-0.610719	-0.446571	-0.108434	uV
17.8381	0.740107	-0.372883	0.603985	-0.442924	0.130971	0.0920922	uV		17.8381	-0.556495	-0.523455	-0.0416797	uV
17.8483	0.775465	-0.353283	0.644882	-0.244839	0.185966	-0.110409	uV		17.8483	-0.564374	-0.444861	-0.142636	uV
17.8586	0.82334	-0.354236	0.575988	-0.307262	0.165478	-0.00115273	uV		17.8586	-0.588788	-0.441625	-0.0492876	uV
17.8688	0.670833	-0.310428	0.704798	-0.246287	-0.0478319	-0.113264	uV		17.8688	-0.49063	-0.475542	-0.041356	uV
17.879	0.676891	-0.358255	0.831974	-0.315514	-0.140123	-0.0444623	uV		17.879	-0.517573	-0.573744	0.0376265	uV
17.8893	0.710929	-0.362509	0.574751	-0.327234	0.166742	-0.0565778	uV		17.8893	-0.536719	-0.450992	-0.111553	uV
17.8995	0.742736	-0.382461	0.407426	-0.333859	0.288289	-0.113375	uV		17.8995	-0.562598	-0.370642	-0.18205	uV
17.9098	0.657754	-0.449117	0.506797	-0.177134	0.166387	-0.240411	uV		17.9098	-0.553436	-0.341965	-0.225985	uV
17.92	0.719167	-0.416816	0.371571	0.103352	0.368359	-0.608705	uV		17.92	-0.567991	-0.13411	-0.475293	uV
17.9302	0.713676	-0.506544	0.504546	0.0345451	0.155183	-0.44213	uV		17.9302	-0.61011	-0.235001	-0.279965	uV
17.9405	0.623366	-0.4084	0.495711	0.0141498	0.123069	-0.385561	uV		17.9405	-0.515883	-0.240781	-0.26623	uV
17.9507	0.642563	-0.369801	0.445826	-0.0857887	0.214773	-0.221305	uV		17.9507	-0.506182	-0.265807	-0.208007	uV
17.961	0.64164	-0.310471	0.442397	-0.0882235	0.14943	-0.211824	uV		17.961	-0.476055	-0.26531	-0.165905	uV
17.9712	0.561548	-0.296024	0.229873	-0.147488	0.341795	-0.284103	uV		17.9712	-0.428786	-0.18868	-0.327453	uV
17.9814	0.602463	-0.437261	0.210288	-0.418223	0.410208	-0.103447	uV		17.9814	-0.519862	-0.314256	-0.255871	uV
17.9917	0.616397	-0.515615	0.248754	-0.188738	0.365079	-0.3374	uV		17.9917	-0.566006	-0.218746	-0.357986	uV
18.0019	0.630218	-0.533546	0.149251	-0.288889	0.505314	-0.234149	uV		18.0019	-0.581882	-0.21907	-0.371586	uV
18.0122	0.655613	-0.516024	0.145592	-0.323237	0.461705	-0.362254	uV		18.0122	-0.585818	-0.234414	-0.371079	uV
18.0224	0.528975	-0.692983	0.153781	-0.172216	0.305332	-0.591397	uV		18.0224	-0.610979	-0.162998	-0.443344	uV
18.0326	0.44634	-0.75764	-0.00974953	-0.0704888	0.464883	-0.680067	uV		18.0326	-0.60199	-0.0303696	-0.555523	uV
18.0429	0.423969	-0.756849	-0.0455028	-0.198742	0.397837	-0.512964	uV		18.0429	-0.590409	-0.0766198	-0.441923	uV
18.0531	0.323538	-0.707902	-0.0476786	-0.276094	0.406122	-0.344298	uV		18.0531	-0.51572	-0.114208	-0.388839	uV
18.0634	0.387033	-0.623814	-0.010134	-0.157971	0.372366	-0.411626	uV		18.0634	-0.505423	-0.0739186	-0.376502	uV
18.0736	0.331036	-0.568425	0.139216	-0.15077	0.197657	-0.285787	uV		18.0736	-0.449731	-0.144993	-0.24646	uV
18.0838	0.346011	-0.437256	0.0593802	0.0246009	0.24419	-0.356393	uV		18.0838	-0.391633	-0.0173897	-0.265565	uV
18.0941	0.235564	-0.33318	-0.0274631	0.11809	0.217868	-0.488307	uV		18.0941	-0.284372	0.0727767	-0.35092	uV
18.1043	0.184845	-0.368564	-0.189765	0.0177386	0.357364	-0.393465	uV		18.1043	-0.276705	0.103752	-0.343231	uV
18.1146	0.104892	-0.378478	-0.246456	-0.137572	0.252767	-0.35471	uV		18.1146	-0.241685	0.0544421	-0.278515	uV
18.1248	-0.0449875	-0.489356	-0.142576	-0.148524	0.138008	-0.357588	uV		18.1248	-0.222184	-0.00297397	-0.292017	uV
18.135	0.0841993	-0.509827	0.0895804	0.0280595	0.0385186	-0.395512	uV		18.135	-0.297013	-0.0307605	-0.194156	uV
18.1453	0.0832966	-0.36471	0.026938	0.15049	7.64209e-05	-0.473148	uV		18.1453	-0.224003	0.061776	-0.250121	uV
18.1555	0.0513768	-0.326381	-0.00363231	0.141453	0.126191	-0.408238	uV		18.1555	-0.188879	0.0725429	-0.262938	uV
18.1658	0.118916	-0.263948	-0.122759	0.0993487	0.118116	-0.396382	uV		18.1658	-0.191432	0.111054	-0.186959	uV
18.176	-0.152199	-0.300268	-0.33268	0.0139818	0.0743149	-0.407949	uV		18.176	-0.0740345	0.173331	-0.209889	uV
18.1862	-0.311904	-0.392171	-0.36974	0.043523	0.0105238	-0.451741	uV		18.1862	-0.0401333	0.206632	-0.228809	uV
18.1965	-0.375393	-0.409865	-0.268528	-0.0338009	-0.0591344	-0.271914	uV		18.1965	-0.0172362	0.117364	-0.130379	uV
18.2067	-0.267264	-0.305595	-0.196485	-0.248103	-0.069142	0.0140255	uV		18.2067	-0.0191657	-0.0258093	0.0618152	uV
18.217	-0.320025	-0.233807	-0.246302	-0.272201	-0.118136	0.107549	uV		18.217	0.0431091	-0.0129496	0.125665	uV
18.2272	-0.376343	-0.166962	-0.214631	-0.146435	-0.191694	-0.0530478	uV		18.2272	0.10469	0.0340979	0.0901617	uV
18.2374	-0.461652	-0.196095	-0.280838	0.0823861	-0.231177	-0.175805	uV		18.2374	0.132778	0.181612	0.0507374	uV
18.2477	-0.546041	-0.0990537	-0.0878078	-0.0133476	-0.504862	-0.0968967	uV		18.2477	0.223494	0.0372301	0.211059	uV
18.2579	-0.617301	-0.103866	-0.326217	-0.0534716	-0.241932	-0.042172	uV		18.2579	0.256717	0.136373	0.0653626	uV
18.2682	-0.49146	-0.104374	-0.301317	0.00156671	-0.195696	-0.212618	uV		18.2682	0.193543	0.151442	0.0499741	uV
18.2784	-0.619411	-0.201462	-0.257691	0.124471	-0.510551	-0.321396	uV		18.2784	0.208975	0.191081	0.12266	uV
18.2886	-0.822363	-0.208168	-0.217187	0.0468701	-0.599266	-0.0646782	uV		18.2886	0.307097	0.132029	0.277507	uV
18.2989	-0.837246	-0.00573069	-0.158753	0.0826865	-0.729	-0.0749926	uV		18.2989	0.415758	0.12072	0.32412	uV
18.3091	-0.884846	-0.00492781	-0.184043	0.162274	-0.622846	-0.0889732	uV		18.3091	0.439959	0.173159	0.242613	uV
18.3194	-0.754632	0.0862932	-0.178247	0.176938	-0.606572	-0.106536	uV		18.3194	0.420463	0.177593	0.273792	uV
18.3296	-0.838558	0.0578389	-0.336496	0.171004	-0.496588	0.0192217	uV		18.3296	0.448198	0.25375	0.237865	uV
18.3398	-0.787462	0.202509	-0.356686	0.360156	-0.405987	-0.123533	uV		18.3398	0.494986	0.358421	0.140003	uV
18.3501	-0.766765	0.225681	-0.529785	0.375389	-0.228142	-0.246731	uV		18.3501	0.496223	0.452587	-0.00944123	uV
18.3603	-0.752645	0.138733	-0.524454	0.382458	-0.270879	-0.126139	uV		18.3603	0.445689	0.453456	0.107512	uV
18.3706	-0.870892	0.247836	-0.360567	0.307528	-0.565335	0.0529589	uV		18.3706	0.559364	0.334048	0.3133	uV
18.3808	-0.931299	0.367606	-0.388375	0.309669	-0.531013	0.077775	uV		18.3808	0.649453	0.349022	0.304467	uV
18.391	-0.922202	0.381765	-0.244467	0.123453	-0.689873	0.382064	uV		18.391	0.651984	0.18396	0.541754	uV
18.4013	-0.946242	0.510389	-0.233725	0.235902	-0.723898	0.492946	uV		18.4013	0.728315	0.234814	0.616102	uV
18.4115	-0.97283	0.725614	-0.232649	0.315515	-0.751849	0.261238	uV		18.4115	0.849222	0.274082	0.507335	uV
18.4218	-0.989378	0.579756	-0.127835	0.429888	-0.864867	0.155871	uV		18.4218	0.784567	0.278861	0.518853	uV
18.432	-1.0071	0.58345	-0.224634	0.446126	-0.789872	0.117908	uV		18.432	0.795276	0.33538	0.434832	uV
18.4422	-0.981435	0.566616	-0.379529	0.326269	-0.514529	0.432593	uV		18.4422	0.774026	0.352899	0.437565	uV
18.4525	-0.817302	0.756422	-0.37942	0.151233	-0.410648	0.42435	uV		18.4525	0.786862	0.265326	0.418467	uV
18.4627	-0.79887	0.578369	-0.208089	0.376553	-0.567209	0.183839	uV		18.4627	0.68862	0.292321	0.352829	uV
18.473	-0.723447	0.557192	-0.209166	0.456491	-0.504196	0.158381	uV		18.473	0.640319	0.332828	0.36411	uV
18.4832	-0.787643	0.618236	-0.325426	0.327292	-0.55554	0.279806	uV		18.4832	0.70294	0.326359	0.430566	uV
18.4934	-0.898612	0.604337	-0.320885	0.0438771	-0.539382	0.656505	uV		18.4934	0.751474	0.182381	0.587748	uV
18.5037	-0.850444	0.70322	-0.367953	0.229639	-0.507946	0.538918	uV		18.5037	0.776832	0.298796	0.533387	uV
18.5139	-0.886322	0.76692	-0.0886875	0.304417	-0.776493	0.354987	uV		18.5139	0.826621	0.196552	0.553656	uV
18.5242	-0.853116	0.660989	-0.125478	0.290739	-0.724698	0.342788	uV		18.5242	0.757052	0.208108	0.530313	uV
18.5344	-0.832941	0.63347	-0.234287	0.412344	-0.555846	0.333055	uV		18.5344	0.733205	0.323316	0.421881	uV
18.5446	-0.757193	0.744633	-0.418673	0.423907	-0.326995	0.209693	uV		18.5446	0.750913	0.42129	0.284542	uV
18.5549	-0.768277	0.635919	-0.207166	0.407301	-0.611341	0.163418	uV		18.5549	0.702098	0.307234	0.400642	uV
18.5651	-0.855485	0.56801	-0.132811	0.367975	-0.705972	0.15445	uV		18.5651	0.711747	0.250393	0.408797	uV
18.5754	-0.788218	0.526345	-0.168788	0.382812	-0.582062	0.0887812	uV		18.5754	0.657282	0.2758	0.333683	uV
18.5856	-0.754921	0.46766	-0.342823	0.156548	-0.429582	0.361934	uV		18.5856	0.61129	0.249686	0.404576	uV
18.5958	-0.785733	0.522766	-0.187332	0.272677	-0.603704	0.13813	uV		18.5958	0.65425	0.230004	0.36344	uV
18.6061	-0.779579	0.407466	-0.000245869	0.403396	-0.746429	0.0163029	uV		18.6061	0.593523	0.201821	0.371473	uV
18.6163	-0.726968	0.422964	-0.00549763	0.187976	-0.724999	0.148215	uV		18.6163	0.574966	0.0967368	0.438932	uV
18.6266	-0.734711	0.33457	0.0480396	0.286753	-0.756283	0.11049	uV		18.6266	0.534641	0.119357	0.414753	uV
18.6368	-0.675126	0.398021	-0.146379	0.344498	-0.519642	0.114784	uV		18.6368	0.536573	0.245438	0.332837	uV
18.647	-0.693191	0.460063	-0.00165939	0.22439	-0.722871	0.106924	uV		18.647	0.576627	0.113025	0.41299	uV
18.6573	-0.727271	0.329718	0.0349489	0.131953	-0.746166	0.0221352	uV		18.6573	0.528495	0.0485022	0.390141	uV
18.6675	-0.717345	0.156538	-0.110086	0.153747	-0.627451	-0.0563253	uV		18.6675	0.436942	0.131917	0.272869	uV
18.6778	-0.719862	0.0938687	-0.098525	-0.00211537	-0.545285	0.11932	uV		18.6778	0.406865	0.0482048	0.305815	uV
18.688	-0.585054	0.120822	-0.130322	-0.050537	-0.441982	0.119832	uV		18.688	0.352938	0.0398925	0.272696	uV
18.6982	-0.562408	0.0652516	-0.130135	0.177476	-0.377465	-0.0160702	uV		18.6982	0.31383	0.153805	0.165287	uV
18.7085	-0.472936	0.165314	0.00338346	0.152249	-0.521544	-0.114719	uV		18.7085	0.319125	0.0744326	0.246332	uV
18.7187	-0.608674	0.0343248	0.00114799	0.00599384	-0.673327	-0.0883645	uV		18.7187	0.3215	0.00242293	0.303619	uV
18.729	-0.693394	-0.0801826	-0.119855	-0.0181541	-0.594633	-0.0710208	uV		18.729	0.306606	0.0508504	0.272334	uV
18.7392	-0.737122	-0.090647	-0.160018	0.0674951	-0.557699	-0.078715	uV		18.7392	0.323238	0.113757	0.207736	uV
18.7494	-0.655834	-0.010922	-0.0821564	0.0467598	-0.510794	-0.115304	uV		18.7494	0.322456	0.0644581	0.194325	uV
18.7597	-0.585118	-0.0685951	0.0939828	0.0855023	-0.691882	-0.292607	uV		18.7597	0.258261	-0.00424027	0.185536	uV
18.7699	-0.572875	-0.208349	0.083642	0.0628948	-0.590458	-0.476733	uV		18.7699	0.182263	-0.0103736	0.0446499	uV
18.7802	-0.480379	-0.41275	0.0209633	0.0282219	-0.532588	-0.409128	uV		18.7802	0.0338145	0.00362933	0.0759225	uV
18.7904	-0.543696	-0.382771	-0.0320566	-0.0127998	-0.513807	-0.338405	uV		18.7904	0.0804624	0.00962839	0.10044	uV
18.8006	-0.569434	-0.349632	0.0831342	-0.243198	-0.727698	-0.238403	uV		18.8006	0.109901	-0.163166	0.273107	uV
18.8109	-0.703859	-0.482633	0.312477	-0.311635	-1.01647	0.0254306	uV		18.8109	0.110613	-0.312056	0.507617	uV
18.8211	-0.676696	-0.286125	0.281587	-0.121449	-0.925429	-0.237137	uV		18.8211	0.195286	-0.201518	0.315741	uV
18.8314	-0.587344	-0.358033	0.188884	-0.0661278	-0.696976	-0.305424	uV		18.8314	0.114655	-0.127506	0.187796	uV
18.8416	-0.494434	-0.373267	0.0915235	-0.0831372	-0.654787	-0.320313	uV		18.8416	0.0605838	-0.0873303	0.197567	uV
18.8518	-0.621113	-0.401047	0.158466	0.185757	-0.75142	-0.585793	uV		18.8518	0.110033	0.0136457	0.0372845	uV
18.8621	-0.507228	-0.403504	-0.0633994	0.125414	-0.352508	-0.530375	uV		18.8621	0.0518619	0.0944066	-0.110924	uV
18.8723	-0.365832	-0.401507	0.0526023	0.0598836	-0.407954	-0.46684	uV		18.8723	-0.0178376	0.00364065	-0.0204427	uV
18.8826	-0.381782	-0.411359	0.272415	-0.0927797	-0.682077	-0.357489	uV		18.8826	-0.0147887	-0.182597	0.160261	uV
18.8928	-0.396772	-0.446911	0.325752	-0.332211	-0.662655	-0.231642	uV		18.8928	-0.0250694	-0.328982	0.179596	uV
18.903	-0.275498	-0.567795	0.0970414	-0.467509	-0.342322	0.0040027	uV		18.903	-0.146149	-0.282275	0.186258	uV
18.9133	-0.260659	-0.460658	-0.0497779	-0.387628	-0.223117	-0.13712	uV		18.9133	-0.0999996	-0.168925	0.00920721	uV
18.9235	-0.217378	-0.527693	0.0024873	-0.366202	-0.0962565	-0.110384	uV		18.9235	-0.155158	-0.184345	-0.0380207	uV
18.9338	-0.0204334	-0.474786	0.146801	-0.376868	-0.188807	-0.00138319	uV		18.9338	-0.227176	-0.261835	0.105817	uV
18.944	-0.0783285	-0.380546	0.206947	-0.419068	-0.24139	-0.169612	uV		18.944	-0.151109	-0.313008	0.00272746	uV
18.9542	0.0432953	-0.586741	0.233798	-0.518529	-0.170267	-0.106856	uV		18.9542	-0.315018	-0.376164	0.0436508	uV
18.9645	0.0282681	-0.628688	0.100967	-0.403537	-0.0739045	-0.276342	uV		18.9645	-0.328478	-0.252252	-0.123626	uV
18.9747	0.0821954	-0.676718	0.204454	-0.468431	-0.0613067	-0.213271	uV		18.9747	-0.379457	-0.336443	-0.0969395	uV
18.985	0.175884	-0.687083	0.300986	-0.455966	-0.0849258	-0.232406	uV		18.985	-0.431483	-0.378476	-0.0931681	uV
18.9952	0.262675	-0.68191	0.165335	-0.416765	0.129699	-0.28562	uV		18.9952	-0.472292	-0.29105	-0.221599	uV
19.0054	0.315992	-0.710912	0.155926	-0.60742	0.228486	-0.118893	uV		19.0054	-0.513452	-0.381673	-0.226769	uV
19.0157	0.495743	-0.716898	0.327727	-0.369829	0.267072	-0.333065	uV		19.0157	-0.606321	-0.348778	-0.307906	uV
19.0259	0.606743	-0.713955	0.228441	-0.201081	0.329979	-0.463741	uV		19.0259	-0.660349	-0.214761	-0.381148	uV
19.0362	0.529661	-0.653969	0.243987	-0.296809	0.306573	-0.317394	uV		19.0362	-0.591815	-0.270398	-0.333063	uV
19.0464	0.5922	-0.625511	0.313359	-0.627373	0.315786	0.0548071	uV		19.0464	-0.608855	-0.470366	-0.147284	uV
19.0566	0.662255	-0.56167	0.394737	-0.276046	0.313104	-0.288559	uV		19.0566	-0.611963	-0.335391	-0.319053	uV
19.0669	0.746244	-0.574669	0.392812	-0.19439	0.377406	-0.272206	uV		19.0669	-0.660456	-0.293601	-0.334357	uV
19.0771	0.786305	-0.458614	0.370289	-0.508922	0.433687	-0.0389824	uV		19.0771	-0.62246	-0.439606	-0.234481	uV
19.0874	0.804965	-0.554895	0.474316	-0.473949	0.300389	0.0544568	uV		19.0874	-0.67993	-0.474132	-0.106401	uV
19.0976	0.73638	-0.415412	0.403183	-0.499674	0.306104	0.00239579	uV		19.0976	-0.575896	-0.451428	-0.146454	uV
19.1078	0.705379	-0.500373	0.421569	-0.308388	0.302507	-0.30381	uV		19.1078	-0.602876	-0.364978	-0.326088	uV
19.1181	0.762958	-0.611946	0.460435	-0.155119	0.329305	-0.389717	uV		19.1181	-0.687452	-0.307777	-0.337677	uV
19.1283	0.755543	-0.544201	0.197912	0.0033167	0.47215	-0.487671	uV		19.1283	-0.649872	-0.0972977	-0.471739	uV
19.1386	0.643827	-0.487482	0.244353	-0.149195	0.49543	-0.135828	uV		19.1386	-0.565655	-0.196774	-0.376477	uV
19.1488	0.873683	-0.281911	0.434661	-0.387268	0.486656	0.161538	uV		19.1488	-0.577797	-0.410964	-0.136205	uV
19.159	0.856153	-0.230685	0.458019	-0.194118	0.325426	-0.0839553	uV		19.159	-0.543419	-0.326069	-0.20194	uV
19.1693	0.792722	-0.272729	0.588518	-0.000883341	0.247267	-0.290284	uV		19.1693	-0.532726	-0.294701	-0.281394	uV
19.1795	0.845933	-0.298057	0.404703	0.0722653	0.438725	-0.405879	uV		19.1795	-0.571995	-0.166219	-0.423917	uV
19.1898	0.863558	-0.327179	0.359667	0.0790745	0.511195	-0.461432	uV		19.1898	-0.595369	-0.140296	-0.474268	uV
19.2	0.829987	-0.389685	0.303012	0.19692	0.476082	-0.504118	uV		19.2	-0.609836	-0.0530462	-0.482924	uV
19.2102	0.782204	-0.300153	0.260171	0.181246	0.556942	-0.483762	uV		19.2102	-0.541178	-0.0394626	-0.534599	uV
19.2205	0.828719	-0.310333	0.101089	0.0754392	0.709085	-0.368007	uV		19.2205	-0.569526	-0.0128248	-0.510664	uV
19.2307	0.770766	-0.28601	0.31777	0.0712916	0.365573	-0.488206	uV		19.2307	-0.528388	-0.123239	-0.376861	uV
19.241	0.568855	-0.424443	-0.049088	-0.108677	0.515733	-0.407331	uV		19.241	-0.496649	-0.0297947	-0.436908	uV
19.2512	0.430326	-0.510314	0.0352764	-0.0532043	0.403364	-0.39179	uV		19.2512	-0.47032	-0.0442404	-0.421501	uV
19.2614	0.476736	-0.450902	0.192283	-0.0736225	0.35047	-0.299282	uV		19.2614	-0.463819	-0.132953	-0.341353	uV
19.2717	0.582291	-0.368271	0.176662	-0.0799304	0.366006	-0.4099	uV		19.2717	-0.475281	-0.128296	-0.343331	uV
19.2819	0.450224	-0.494237	0.185438	-0.062913	0.194466	-0.468035	uV		19.2819	-0.47223	-0.124176	-0.331108	uV
19.2922	0.37957	-0.528177	0.175033	-0.041903	0.215633	-0.355532	uV		19.2922	-0.453873	-0.108468	-0.261417	uV
19.3024	0.346429	-0.400232	0.136777	0.0168166	0.100945	-0.460875	uV		19.3024	-0.373331	-0.0599802	-0.235254	uV
19.3126	0.13936	-0.443006	0.127881	0.117942	-0.0440805	-0.458952	uV		19.3126	-0.291183	-0.00496954	-0.195686	uV
19.3229	0.0711355	-0.342739	0.205504	0.0551757	-0.140639	-0.539853	uV		19.3229	-0.206937	-0.0751643	-0.208393	uV
19.3331	0.069972	-0.484148	0.0252628	0.0161964	0.0661607	-0.535191	uV		19.3331	-0.27706	-0.00453323	-0.289221	uV
19.3434	0.083786	-0.520236	-0.0177592	0.125903	0.0138829	-0.553806	uV		19.3434	-0.302011	0.0718312	-0.237055	uV
19.3536	-0.113991	-0.42772	0.0285724	0.16334	-0.204527	-0.590654	uV		19.3536	-0.156865	0.0673839	-0.180174	uV
19.3638	-0.183736	-0.428834	0.262572	0.135325	-0.47607	-0.433707	uV		19.3638	-0.122549	-0.0636236	0.0346971	uV
19.3741	-0.258576	-0.297643	0.0463068	0.0762093	-0.302471	-0.365101	uV		19.3741	-0.0195335	0.0149512	-0.0463576	uV
19.3843	-0.208022	-0.290405	-0.146106	-0.0238299	-0.0368883	-0.1939	uV		19.3843	-0.0411916	0.061138	-0.076604	uV
19.3946	-0.204817	-0.216864	-0.167504	-0.0256541	-0.0606399	-0.204396	uV		19.3946	-0.00602379	0.0709251	-0.0607466	uV
19.4048	-0.232683	-0.231194	-0.0463504	-0.000948608	-0.193989	-0.357437	uV		19.4048	0.00074476	0.0227009	-0.0918885	uV
19.415	-0.236998	-0.358268	-0.245059	-0.021826	0.0486252	-0.335097	uV		19.415	-0.0606352	0.111617	-0.205539	uV
19.4253	-0.152961	-0.357345	-0.280431	-0.106754	0.139643	-0.213992	uV		19.4253	-0.102192	0.0868382	-0.182508	uV
19.4355	-0.144855	-0.32167	-0.12133	-0.0711578	-0.0257009	-0.203487	uV		19.4355	-0.0884071	0.025086	-0.0596774	uV
19.4458	-0.191414	-0.274161	-0.231647	0.194275	-0.0754588	-0.395372	uV		19.4458	-0.0413731	0.212961	-0.120978	uV
19.456	-0.398259	-0.20283	-0.342335	0.155624	-0.0562474	-0.470531	uV		19.456	0.0977148	0.248979	-0.223389	uV
19.4662	-0.354806	-0.31374	-0.118224	-0.00549763	-0.225891	-0.303043	uV		19.4662	0.0205328	0.0563633	-0.0381076	uV
19.4765	-0.35544	-0.309832	0.0401747	-0.109561	-0.381926	-0.136445	uV		19.4765	0.0228037	-0.0748679	0.127069	uV
19.4867	-0.342719	-0.245483	-0.0745305	-0.172262	-0.335474	-0.0256089	uV		19.4867	0.0486183	-0.0488655	0.189136	uV
19.497	-0.484524	-0.19828	-0.399215	-0.192266	-0.0860188	0.105686	uV		19.497	0.143122	0.103475	0.0649213	uV
19.5072	-0.419671	-0.0869736	-0.354867	-0.0444928	-0.00981728	-0.129135	uV		19.5072	0.166349	0.155187	-0.0561288	uV
19.5174	-0.373034	-0.172357	-0.356624	-0.0324658	-0.0708161	-0.170973	uV		19.5174	0.100338	0.162079	-0.0218576	uV
19.5277	-0.485603	-0.205285	-0.493061	-0.0298864	-0.0333787	-0.0806638	uV		19.5277	0.140159	0.231587	-0.0124907	uV
19.5379	-0.544347	-0.108033	-0.441573	0.167591	-0.144077	-0.181948	uV		19.5379	0.218157	0.304582	0.0182371	uV
19.5482	-0.667105	-0.0166976	-0.453809	0.0356868	-0.28892	-0.0832423	uV		19.5482	0.325204	0.244748	0.0982719	uV
19.5584	-0.724391	-0.044688	-0.199746	0.0202215	-0.412773	0.0784121	uV		19.5584	0.339852	0.109984	0.188268	uV
19.5686	-0.509431	0.096226	-0.315449	-0.00537068	-0.160513	0.390969	uV		19.5686	0.302829	0.155039	0.300591	uV
19.5789	-0.512409	0.387104	-0.340791	0.161491	-0.212319	0.127657	uV		19.5789	0.449756	0.251141	0.151941	uV
19.5891	-0.532082	0.288721	-0.349526	0.259616	-0.108932	-0.0827647	uV		19.5891	0.410402	0.304571	0.00625193	uV
19.5994	-0.429686	0.176553	-0.476092	0.173726	-0.0106719	0.199384	uV		19.5994	0.30312	0.324909	0.127962	uV
19.6096	-0.549039	0.37533	-0.557051	0.163538	0.0197597	0.346316	uV		19.6096	0.462185	0.360294	0.152451	uV
19.6198	-0.499526	0.50689	-0.41645	0.0570607	-0.113204	0.445773	uV		19.6198	0.503208	0.236755	0.306259	uV
19.6301	-0.599222	0.507292	-0.475009	0.0123227	-0.136779	0.453871	uV		19.6301	0.553257	0.243666	0.277351	uV
19.6403	-0.560425	0.461176	-0.344506	-0.0277969	-0.183998	0.55658	uV		19.6403	0.5108	0.158354	0.370479	uV
19.6506	-0.543794	0.534895	-0.351475	-0.0486863	-0.190489	0.632827	uV		19.6506	0.539345	0.151394	0.396296	uV
19.6608	-0.497752	0.577921	-0.418899	0.218709	-0.0234241	0.481181	uV		19.6608	0.537836	0.318804	0.228208	uV
19.671	-0.407302	0.706361	-0.353454	0.46425	-0.0207117	0.232258	uV		19.671	0.556831	0.408852	0.121941	uV
19.6813	-0.353638	0.690818	-0.216368	0.284378	-0.137352	0.391132	uV		19.6813	0.522228	0.250373	0.263299	uV
19.6915	-0.362152	0.682201	-0.212628	0.277098	-0.165355	0.454198	uV		19.6915	0.522176	0.244863	0.338641	uV
19.7018	-0.427062	0.726129	-0.203427	0.206757	-0.302082	0.442364	uV		19.7018	0.576595	0.205092	0.37881	uV
19.712	-0.525663	0.654853	-0.148552	0.227762	-0.298493	0.362413	uV		19.712	0.590258	0.188157	0.283164	uV
19.7222	-0.347732	0.586153	-0.183917	0.256169	-0.113357	0.328741	uV		19.7222	0.466942	0.220043	0.218227	uV
19.7325	-0.293968	0.590102	-0.377707	0.0650311	0.0864484	0.513522	uV		19.7325	0.442035	0.221369	0.217921	uV
19.7427	-0.300094	0.575102	-0.326643	0.201241	-0.0236145	0.386744	uV		19.7427	0.437598	0.263942	0.235029	uV
19.753	-0.40727	0.592497	-0.189483	0.382088	-0.241214	0.294268	uV		19.753	0.499884	0.285785	0.260052	uV
19.7632	-0.420485	0.673831	-0.260698	0.302585	-0.158736	0.245991	uV		19.7632	0.547158	0.281642	0.219203	uV
19.7734	-0.445988	0.552085	-0.325914	0.382468	-0.147429	0.288311	uV		19.7734	0.499037	0.354191	0.206528	uV
19.7837	-0.459833	0.669228	-0.472311	0.0811195	0.0627709	0.733955	uV		19.7837	0.56453	0.276715	0.32692	uV
19.7939	-0.381183	0.816822	-0.435645	-0.0150511	0.0392914	0.727863	uV		19.7939	0.599003	0.210297	0.340123	uV
19.8042	-0.400419	0.712712	-0.298034	-0.0504094	-0.040478	0.765892	uV		19.8042	0.556566	0.123812	0.376596	uV
19.8144	-0.272242	0.715465	-0.20541	-0.0733489	-0.0847874	0.794242	uV		19.8144	0.493854	0.0660308	0.474498	uV
19.8246	-0.374229	0.723055	-0.544261	-0.00192255	0.127049	0.667832	uV		19.8246	0.548642	0.271169	0.254299	uV
19.8349	-0.371458	0.663067	-0.424182	0.018138	0.12404	0.64097	uV		19.8349	0.517263	0.22116	0.233947	uV
19.8451	-0.263958	0.663775	-0.437908	0.100314	0.199673	0.518996	uV		19.8451	0.463866	0.269111	0.15529	uV
19.8554	-0.21766	0.613894	-0.425282	-0.0326774	0.191912	0.613137	uV		19.8554	0.415777	0.196303	0.235082	uV
19.8656	-0.293062	0.587564	-0.242452	-0.115402	-0.121547	0.50633	uV		19.8656	0.440313	0.0635248	0.336286	uV
19.8758	-0.399955	0.382616	-0.346441	-0.198857	-0.047176	0.501544	uV		19.8758	0.391285	0.0737922	0.247881	uV
19.8861	-0.348211	0.312202	-0.402701	-0.0945771	0.122372	0.461549	uV		19.8861	0.330207	0.154062	0.154414	uV
19.8963	-0.243966	0.357009	-0.356316	0.160258	0.102701	0.12304	uV		19.8963	0.300487	0.258287	0.0182355	uV
19.9066	-0.274149	0.294821	-0.400778	0.0641912	0.126855	0.193209	uV		19.9066	0.284485	0.232484	0.0339051	uV
19.9168	-0.272383	0.246424	-0.172505	-0.0734428	-0.132068	0.340649	uV		19.9168	0.259404	0.0495313	0.25983	uV
19.927	-0.353984	0.279166	-0.296472	0.20687	-0.0845283	0.0169437	uV		19.927	0.316575	0.251671	0.0474951	uV
19.9373	-0.373087	0.213296	-0.598421	0.221004	0.22607	-0.00624504	uV		19.9373	0.293191	0.409713	-0.0976078	uV
19.9475	-0.410212	0.225478	-0.415438	0.221154	-0.0554635	-0.0523396	uV		19.9475	0.317845	0.318296	0.0172316	uV
19.9578	-0.50181	0.159599	-0.35888	0.133384	-0.134928	-0.12706	uV		19.9578	0.330705	0.246132	-0.0101865	uV
19.968	-0.46591	0.0147757	-0.244608	0.352103	-0.176566	-0.272619	uV		19.968	0.240343	0.298355	-0.0773374	uV
19.9782	-0.362471	0.072825	-0.178051	0.0984704	-0.12378	-0.138286	uV		19.9782	0.217648	0.138261	-0.0174346	uV
19.9885	-0.2818	-0.0345376	-0.38453	-0.0910997	0.0967352	-0.0417438	uV		19.9885	0.123631	0.146715	-0.0750838	uV
19.9987	-0.276042	-0.136021	-0.31077	-0.12778	0.0662894	-0.0400293	uV		19.9987	0.0700103	0.0914948	-0.0463616	uV
20.009	-0.258288	-0.166674	-0.235505	-0.103698	-0.118533	-0.100512	uV		20.009	0.0458071	0.0659037	0.0619789	uV
20.0192	-0.460305	-0.203604	-0.121645	0.00236541	-0.378071	-0.0572695	uV		20.0192	0.128351	0.0620052	0.138583	uV
20.0294	-0.456526	-0.0579679	-0.300588	-0.121478	-0.0926171	0.112416	uV		20.0294	0.199279	0.0895554	0.0940865	uV
20.0397	-0.377044	-0.00446826	-0.355649	-0.164724	-0.0361138	-0.113766	uV		20.0397	0.186288	0.0954624	-0.0377576	uV
20.0499	-0.393593	-0.285248	-0.144249	-0.172526	-0.23211	-0.183989	uV		20.0499	0.0541727	-0.0141388	0.0261083	uV
20.0602	-0.381027	-0.349367	-0.219744	-0.151157	-0.211722	-0.23391	uV		20.0602	0.01583	0.0342932	0.0154831	uV
20.0704	-0.483798	-0.39324	-0.247543	-0.0762573	-0.239099	-0.343696	uV		20.0704	0.0452791	0.0856431	-0.0783813	uV
20.0806	-0.436344	-0.412185	-0.266885	-0.0507692	-0.108984	-0.301705	uV		20.0806	0.012079	0.108058	-0.103388	uV
20.0909	-0.359991	-0.360365	-0.232273	-0.115733	-0.154151	-0.303687	uV		20.0909	-0.000186861	0.0582701	-0.0582787	uV
20.1011	-0.421785	-0.413023	-0.116656	0.0110471	-0.329633	-0.461279	uV		20.1011	0.00438109	0.0638518	-0.0585022	uV
20.1114	-0.458346	-0.455053	0.0257263	-0.0579429	-0.497245	-0.370032	uV		20.1114	0.00164643	-0.0418346	0.0662591	uV
20.1216	-0.479509	-0.425311	0.233099	-0.00220597	-0.702854	-0.548254	uV		20.1216	0.0270987	-0.117653	0.0692556	uV
20.1318	-0.451438	-0.551421	0.173039	0.0846651	-0.617423	-0.522543	uV		20.1318	-0.0499915	-0.044187	0.0471775	uV
20.1421	-0.446223	-0.439256	-0.0408927	-0.0473174	-0.374027	-0.486429	uV		20.1421	0.00348374	-0.00321239	-0.0947665	uV
20.1523	-0.335593	-0.530512	-0.0537422	-0.0239852	-0.178722	-0.468595	uV		20.1523	-0.0974594	0.0148785	-0.180573	uV
20.1626	-0.163581	-0.498257	-0.0219139	-0.0800437	-0.0887555	-0.213261	uV		20.1626	-0.167338	-0.0290649	-0.0827725	uV
20.1728	-0.0675038	-0.286943	0.165869	-0.185205	-0.231024	-0.201848	uV		20.1728	-0.10972	-0.175537	0.0489196	uV
20.183	-0.136436	-0.394889	0.0956288	-0.348966	-0.314626	-0.17421	uV		20.183	-0.129226	-0.222297	0.0574146	uV
20.1933	-0.190612	-0.5158	0.0850183	-0.356884	-0.133813	-0.223607	uV		20.1933	-0.162594	-0.220951	-0.103224	uV
20.2035	0.0643599	-0.588302	0.21271	-0.553434	-0.119839	0.0979649	uV		20.2035	-0.326331	-0.383072	0.110033	uV
20.2138	0.0947103	-0.449217	0.272154	-0.326039	-0.120812	-0.145904	uV		20.2138	-0.271963	-0.299097	-0.0534968	uV
20.224	0.227488	-0.477858	0.248355	-0.244196	0.018441	-0.266407	uV		20.224	-0.352673	-0.246276	-0.133777	uV
20.2342	0.255572	-0.507161	0.208138	-0.381782	0.0359972	-0.0471328	uV		20.2342	-0.381366	-0.29496	-0.0558315	uV
20.2445	0.264635	-0.431628	0.242284	-0.338787	0.065713	-0.269526	uV		20.2445	-0.348132	-0.290536	-0.175204	uV
20.2547	0.332117	-0.608497	0.533525	-0.194641	-0.205614	-0.377321	uV		20.2547	-0.470307	-0.364083	-0.0906365	uV
20.265	0.32739	-0.571512	0.355129	-0.286044	0.00947085	-0.29275	uV		20.265	-0.449451	-0.320587	-0.170796	uV
20.2752	0.415393	-0.581562	0.409579	-0.356033	0.0395091	-0.172007	uV		20.2752	-0.498478	-0.382806	-0.123047	uV
20.2854	0.47206	-0.525379	0.56968	-0.271647	-0.0541347	-0.245168	uV		20.2854	-0.498719	-0.420664	-0.108803	uV
20.2957	0.553995	-0.520199	0.546286	-0.387004	0.0230681	-0.208481	uV		20.2957	-0.537097	-0.466645	-0.132083	uV
20.3059	0.590082	-0.592828	0.626142	-0.382197	0.0215234	-0.231233	uV		20.3059	-0.591455	-0.504169	-0.139702	uV
20.3162	0.685766	-0.615985	0.779219	-0.288323	-0.116359	-0.249195	uV		20.3162	-0.650875	-0.533771	-0.0573585	uV
20.3264	0.635022	-0.536052	0.747262	-0.334637	-0.0799626	-0.232444	uV		20.3264	-0.585537	-0.540949	-0.100523	uV
20.3366	0.724499	-0.567665	0.600213	-0.392129	0.145467	-0.244006	uV		20.3366	-0.646082	-0.496171	-0.195741	uV
20.3469	0.741372	-0.637371	0.405022	-0.325057	0.355319	-0.349665	uV		20.3469	-0.689371	-0.365039	-0.363818	uV
20.3571	0.788176	-0.672427	0.524864	-0.146899	0.262463	-0.475734	uV		20.3571	-0.730301	-0.335882	-0.36637	uV
20.3674	0.779391	-0.626022	0.511909	-0.177232	0.299684	-0.425397	uV		20.3674	-0.702707	-0.34457	-0.390845	uV
20.3776	0.869416	-0.599334	0.391301	-0.253714	0.509161	-0.363997	uV		20.3776	-0.734375	-0.322507	-0.423666	uV
20.3878	0.875371	-0.621918	0.57035	-0.367615	0.249439	-0.169146	uV		20.3878	-0.748644	-0.468983	-0.192926	uV
20.3981	0.785786	-0.532814	0.666557	-0.355597	0.118272	-0.164209	uV		20.3981	-0.6593	-0.511077	-0.149438	uV
20.4083	0.8039	-0.523895	0.630299	-0.189044	0.192872	-0.238741	uV		20.4083	-0.663897	-0.409672	-0.224452	uV
20.4186	0.837779	-0.424741	0.26552	-0.254426	0.584273	-0.140874	uV		20.4186	-0.63126	-0.259973	-0.354064	uV
20.4288	0.83619	-0.397662	0.310317	-0.285328	0.461084	-0.0400345	uV		20.4288	-0.616926	-0.297823	-0.218034	uV
20.439	0.702889	-0.324257	0.487185	-0.192121	0.220783	-0.190221	uV		20.439	-0.513573	-0.339653	-0.252221	uV
[truncated: 2,887 more rows]
