# Supplementary material for: High-resolution frequency tuning but not temporal coding in the human cochlea
Source: PLoS Biol. 2018 Oct 15;16(10):e2005164. doi: 10.1371/journal.pbio.2005164 (PMC6201958; doi:10.1371/journal.pbio.2005164)
Supplement: S7 Data — (XLSX) [file pbio.2005164.s016.xlsx]

## Sheet: S8 Fig
S8 Fig
Monkey (green)					Human (red)
Freq.	Comp. NP	NP	Noise floor		Freq.	Comp. NP	NP	Noise floor
[Hz]	[dB μV]	[dB μV]	[dB μV]		[Hz]	[dB μV]	[dB μV]	[dB μV]
400	-18.0743	-17.26	-24.9307		300		-19.5923	-18.29
500	-15.2129	-14.6857	-24.1051		400	-20.0516	-16.2798	-18.6424
600	-12.8685	-12.4961	-23.3488		500	-15.3466	-13.7478	-18.8627
700	-10.9695	-10.685	-22.6649		600	-12.9163	-11.9526	-18.9639
800	-9.47965	-9.24625	-22.0593		700	-11.6048	-10.878	-19.0005
900	-8.3842	-8.17894	-21.536		800	-11.2695	-10.588	-18.9678
1000	-7.67791	-7.48473	-21.0993		900	-11.7964	-10.9503	-18.4701
1200	-7.52424	-7.30416	-20.3659		1000	-12.5216	-11.4091	-17.8683
1300	-7.90914	-7.66803	-20.3438		1100	-13.0365	-11.8022	-17.8685
1500	-9.55333	-9.20305	-20.3107		1200	-13.0371	-11.8716	-18.1541
1700	-12.0746	-11.4701	-20.3328		1300	-13.1804	-12.0409	-18.4091
2000	-16.1763	-14.4428	-19.2693		1400	-13.4639	-12.2852	-18.5251
2200	-17.1698	-15.0931	-19.2944		1500	-14.3398	-12.9532	-18.5863
2300	-16.8909	-15.0203	-19.5802		1600	-14.859	-13.3173	-18.5634
2400	-17.0452	-15.1498	-19.6639		1800	-15.4006	-13.5796	-18.2332
2500	-16.7357	-15.0168	-19.8733		2000	-16.3701	-14.0561	-17.896
2600	-16.7246	-15.0378	-19.961		2500	-19.8898	-15.3334	-17.2059
3000	-17.1722	-15.4317	-20.244		3000	-26.498	-16.598	-17.0669
3500	-20.0006	-17.0483	-20.1173		3500		-16.8804	-16.7137
3900	-30.8558	-19.855	-19.5231
