# Supplementary material for: High-resolution frequency tuning but not temporal coding in the human cochlea
Source: PLoS Biol. 2018 Oct 15;16(10):e2005164. doi: 10.1371/journal.pbio.2005164 (PMC6201958; doi:10.1371/journal.pbio.2005164)
Supplement: S8 Data — (XLSX) [file pbio.2005164.s017.xlsx]

## Sheet: S9 Fig
S9 Fig
freq	Cat		freq	Monkey
171	0.806553		150.726	0.793608
213	0.809631		176.777	0.79632
261	0.812742		187.25	0.79735
263	0.812862		201.66	0.798713
264	0.812922		203.063	0.798842
272	0.813393		210.224	0.799491
276	0.813624		225.313	0.800808
277	0.813681		233.258	0.801473
280	0.813852		260.616	0.803614
302	0.81505		265.165	0.803948
303	0.815103		267.943	0.804148
304	0.815155		273.291	0.804528
307	0.81531		287.175	0.805472
313	0.815615		297.302	0.806124
323	0.816107		315.336	0.807207
332	0.816534		337.969	0.808427
340	0.816901		353.553	0.809177
342	0.81699		374.499	0.81007
347	0.817211		384.219	0.81044
351	0.817384		392.292	0.810726
360	0.817763		406.126	0.811171
371	0.818204		423.373	0.811646
375	0.818358		430.901	0.811826
400	0.819255		435.275	0.811923
403	0.819354		466.516	0.812452
411	0.819611		494.815	0.812683
433	0.820254		532.185	0.81263
450	0.820688		539.614	0.81257
454	0.820782		543.367	0.812534
470	0.821128		563.282	0.812272
481	0.821337		574.349	0.812077
484	0.821391		600.802	0.811462
487	0.821442		604.981	0.811346
489	0.821476		624.165	0.810746
490	0.821492		637.28	0.810273
502	0.821675		640.537	0.810148
503	0.821688		646.176	0.809923
505	0.821716		655.197	0.809543
507	0.821743		659.754	0.809342
510	0.821781		669.858	0.808873
525	0.821949		678.302	0.808458
530	0.821996		683.02	0.808217
539	0.822068		705.812	0.806954
543	0.822095		721.965	0.805961
555	0.822159		750	0.804043
600	0.822165		771.085	0.802435
605	0.822142		776.449	0.802002
606	0.822137		791.098	0.800774
607	0.822132		806.642	0.799393
609	0.822121		809.421	0.799138
632	0.821944		854.43	0.794636
650	0.821739		891.905	0.790355
653	0.821699		980.73	0.77827
657	0.821644		984.653	0.77768
667	0.821493		1013.96	0.773192
676	0.821342		1046.06	0.768037
680	0.82127		1100.77	0.757986
700	0.820869		1115.79	0.755087
705	0.820758		1117.29	0.754764
707	0.820712		1136.79	0.750459
708	0.820689		1136.79	0.750459
739	0.819888		1150	0.747591
754	0.819441		1150.66	0.747437
757	0.819347		1171.27	0.743176
787	0.818324		1172.83	0.742804
803	0.817716		1189.21	0.739628
805	0.817637		1218.77	0.73271
807	0.817557		1231.14	0.729856
808	0.817517		1250	0.725849
809	0.817477		1305.83	0.714001
810	0.817437		1310.39	0.713082
811	0.817396		1316.7	0.711848
850	0.815684		1319.51	0.711293
855	0.815446		1326.25	0.709901
877	0.814348		1351.88	0.704775
884	0.813982		1380.28	0.699301
891	0.813607		1414.21	0.692831
903	0.812944		1443.93	0.687297
905	0.812831		1448.9	0.686395
907	0.812717		1474.23	0.681532
909	0.812603		1479.35	0.680558
912	0.81243		1515.72	0.673846
940	0.810735		1517.43	0.673544
950	0.810093		1520.94	0.672797
956	0.809698		1534.06	0.670492
959	0.809497		1560.41	0.665951
962	0.809295		1569.17	0.664448
963	0.809227		1577.35	0.663041
982	0.807895		1608.18	0.657666
1002	0.806398		1637.99	0.652226
1007	0.806007		1649.38	0.650126
1011	0.805689		1670.18	0.645792
1013	0.805529		1695.76	0.64093
1020	0.804957		1747.1	0.630695
1050	0.802328		1767.77	0.626382
1059	0.801476		1771.49	0.625594
1060	0.80138		1821.29	0.614697
1061	0.801283		1892.12	0.598332
1064	0.80099		1894.65	0.597704
1100	0.797256		1901.79	0.595911
1105	0.7967		1988.84	0.572844
1113	0.795808		2010.22	0.566889
1115	0.79558		2025.83	0.562568
1117	0.79535		2052.46	0.555304
1150	0.79158		2087.72	0.546003
1151	0.791473		2092.79	0.544701
1153	0.791259		2102.24	0.54231
1156	0.790936		2116.86	0.538519
1162	0.790262		2128.63	0.535501
1163	0.790153		2143.55	0.53172
1180	0.788254		2191.51	0.519752
1200	0.785935		2206.76	0.516017
1203	0.785584		2211.4	0.514885
1211	0.784594		2246	0.506528
1213	0.784344		2300.47	0.49353
1217	0.783851		2332.58	0.486044
1250	0.77986		2414.84	0.467363
1252	0.779611		2462.29	0.456894
1253	0.779488		2517.39	0.445042
1300	0.773544		2534.9	0.441347
1304	0.773037		2549.12	0.438364
1307	0.772657		2611.65	0.425433
1308	0.77253		2793.22	0.388694
1314	0.771768		2867.76	0.374017
1315	0.77164		3138.34	0.322258
1328	0.769925		3181.98	0.314228
1350	0.767041		3186.4	0.313421
1358	0.765968		3294.19	0.29407
1360	0.765714		3386.98	0.277951
1400	0.760485		3560.13	0.249232
1403	0.760057		3605	0.242079
1417	0.75822		3660.21	0.233442
1420	0.757851		3693.43	0.228333
1421	0.757728		3732.13	0.222463
1450	0.754142		3789.29	0.213955
1455	0.753552		3877.06	0.201262
1467	0.751874		3889.09	0.199556
1470	0.751512		3922.92	0.194803
1481	0.750039		4061.26	0.176027
1500	0.747491		4228.07	0.154742
1503	0.747151		4322.69	0.143304
1504	0.747038		4707.5	0.101356
1510	0.746326
1511	0.746213
1518	0.745429
1558	0.740939
1592	0.737201
1608	0.735315
1620	0.733973
1622	0.733751
1623	0.733641
1627	0.733197
1650	0.730601
1700	0.72487
1715	0.723114
1751	0.718902
1774	0.716144
1802	0.712713
1812	0.711496
1815	0.71113
1817	0.710884
1820	0.710516
1826	0.709781
1860	0.705638
1861	0.705517
1887	0.702374
1900	0.700802
1905	0.700202
1922	0.698152
1923	0.698031
1927	0.697541
1932	0.696917
1974	0.691665
1990	0.689596
2000	0.688275
2010	0.686933
2012	0.686662
2023	0.685156
2026	0.68474
2027	0.684601
2042	0.682544
2059	0.68015
2113	0.672136
2129	0.669778
2200	0.658411
2211	0.656573
2214	0.656065
2230	0.653507
2239	0.652064
2314	0.63913
2320	0.637987
2325	0.637026
2326	0.636833
2348	0.632544
2350	0.632145
2400	0.621915
2412	0.619391
2414	0.618983
2427	0.61624
2484	0.603966
2500	0.600473
2506	0.599161
2512	0.597849
2514	0.597411
2515	0.597193
2529	0.59413
2600	0.578656
2610	0.576522
2617	0.575052
2700	0.556952
2712	0.554324
2733	0.54972
2754	0.545111
2782	0.53894
2804	0.534093
2814	0.531886
2887	0.515539
2906	0.511273
3000	0.490021
3008	0.488209
3017	0.486171
3019	0.485718
3035	0.482097
3042	0.480514
3150	0.456219
3220	0.440621
3232	0.437959
3307	0.421382
3409	0.39885
3416	0.397315
3500	0.379006
3542	0.369986
3618	0.353997
3652	0.346994
3700	0.337265
3733	0.330677
3779	0.321622
3800	0.317535
3801	0.317341
3818	0.314054
3854	0.30715
3950	0.289089
4018	0.276576
4021	0.276029
4048	0.271125
4083	0.264816
4400	0.210059
4696	0.162756
4794	0.147929
5800	0.0220319
